# Supplementary material for: Varidnaviruses in the Human Gut: A Major Expansion of the Order Vinavirales
Source: Viruses. 2022 Aug 23;14(9):1842. doi: 10.3390/v14091842 (PMC9502842; doi:10.3390/v14091842)
Supplement: Supplementary file 1 [file viruses-14-01842-s001.zip]

Archive with 8 entries (8 files):
- Supplementary_File_S1.xlsx
- Supplementary_File_S2.pptx
- Supplementary_File_S3.xlsx
- Supplementary_File_S4.txt
- Supplementary_File_S5.xlsx
- Supplementary_File_S6.xlsx
- Supplementary_File_S7.xlsx
- Supplementary_File_S8.pptx
