# Supplementary material for: Varidnaviruses in the Human Gut: A Major Expansion of the Order Vinavirales
Source: Viruses. 2022 Aug 23;14(9):1842. doi: 10.3390/v14091842 (PMC9502842; doi:10.3390/v14091842)
Supplement: Supplementary file 1 [file viruses-14-01842-s001.zip › Supplementary_File_S1.xlsx]

## Sheet: profiles_used_for_screening
#profile ID	# of hits	profile annotation	notes to profile	whose proteins
NCLDV MCP						NCLDV	PMID: 30635076
VP00585	24	NCLDV MCP		DJR viruses (NCLDV)		NCLDV	PMID: 30837339
VP02541	25	NCLDV MCP		Mimi-, Phycodna-, Pandoraviruses		NCLDV	PMID: 31937645
VP02543	24	NCLDV MCP		Phycodnaviruses		crustacean viruses	PMID: 31937645
VP02542	22	NCLDV MCP		Pitho-, Irido, Marseilleviruses		virophages, PLV	PMID: 23701946
VP02073	22	NCLDV MCP		Pitho-, Irido, Marseilleviruses		Tectiviridae	PMID: 29636073
VP02539	14	NCLDV MCP		Pox-, Asfarviruses
VP02544	0	NCLDV MCP		Poxviruses
VP02540	18	NCLDV MCP		Asfarviruses
VP02490	0	Major Capsid Protein (crustacean viruses)		crustacean viruses
VP00058	24	Major Capsid Protein (crustacean viruses)		crustacean viruses
VP02274	22	NCLDV capsid protein (sturgeon mimiviruses) NCVOG0022		sturgeon mimiviruses
Tectivirus-like MCP
VP00022	176	DJR major capsid protein	pm2_group	prokaryotic DJR viruses/proviruses
VP02231	18	DJR major capsid protein, a subset of VP00022	pm2_group	prokaryotic DJR viruses/proviruses
VP02232	116	DJR major capsid protein, a subset of VP00022	pm2_group	prokaryotic DJR viruses/proviruses
VP02233	116	DJR major capsid protein, a subset of VP00022	pm2_group	prokaryotic DJR viruses/proviruses
VP02234	118	DJR major capsid protein, a subset of VP00022	pm2_group	prokaryotic DJR viruses/proviruses
VP00027	0	beta-sandwich jelly-roll fold protein	pm2_group	prokaryotic DJR viruses/proviruses
VP00001	0	DJR major capsid protein	odin_group	prokaryotic DJR viruses/proviruses
VP02227	1	DJR major capsid protein, a subset of VP00001	odin_group	prokaryotic DJR viruses/proviruses
VP02228	0	DJR major capsid protein, a subset of VP00001	odin_group	prokaryotic DJR viruses/proviruses
VP00009	1	beta-sandwich jelly-roll fold protein	odin_group	prokaryotic DJR viruses/proviruses
VP00030	6	DJR major capsid protein	STIV_group	prokaryotic DJR viruses/proviruses
VP02235	0	DJR major capsid protein, a subset of VP00030	STIV_group	prokaryotic DJR viruses/proviruses
VP02236	0	DJR major capsid protein, a subset of VP00030	STIV_group	prokaryotic DJR viruses/proviruses
VP02237	0	DJR major capsid protein, a subset of VP00030	STIV_group	prokaryotic DJR viruses/proviruses
VP02238	0	DJR major capsid protein, a subset of VP00030	STIV_group	prokaryotic DJR viruses/proviruses
VP02239	3	DJR major capsid protein, a subset of VP00030	STIV_group	prokaryotic DJR viruses/proviruses
VP00015	0	DJR major capsid protein	flip_group	prokaryotic DJR viruses/proviruses
VP02229	0	DJR major capsid protein, a subset of VP00015	flip_group	prokaryotic DJR viruses/proviruses
VP02230	0	DJR major capsid protein, a subset of VP00015	flip_group	prokaryotic DJR viruses/proviruses
virophages, polintoviruses, polintons
VP00047	13	PLV major capsid protein		virophages, polintoviruses, polintons, transpovirons
VP00048	0	PLV major capsid protein	TSV group	virophages, polintoviruses, polintons, transpovirons
VP02240	0	DJR major capsid protein, a subset of VP00048 (PLV)	TSV group	virophages, polintoviruses, polintons, transpovirons
VP02241	0	DJR major capsid protein, a subset of VP00048 (PLV)	TSV group	virophages, polintoviruses, polintons, transpovirons
VP00049	0	PLV major capsid protein	PgVV group	virophages, polintoviruses, polintons, transpovirons
VP02242	0	DJR major capsid protein, a subset of VP00049 (PLV)	PgVV group	virophages, polintoviruses, polintons, transpovirons
VP02243	0	DJR major capsid protein, a subset of VP00049 (PLV)	PgVV group	virophages, polintoviruses, polintons, transpovirons
VP02244	0	DJR major capsid protein, a subset of VP00049	PgVV group	virophages, polintoviruses, polintons, transpovirons
VP00062	10	virophage MCP		virophages, polintoviruses, polintons, transpovirons
VP00063	0	virophage MCP		virophages, polintoviruses, polintons, transpovirons
VP02245	8	DJR major capsid protein, a subset of VP00062 (virophages)		virophages, polintoviruses, polintons, transpovirons
VP02246	34	DJR major capsid protein, a subset of VP00062 (virophages)		virophages, polintoviruses, polintons, transpovirons
VP02247	2	DJR major capsid protein, a subset of VP00062 (virophages)		virophages, polintoviruses, polintons, transpovirons
VP02248	10	DJR major capsid protein, a subset of VP00062 (virophages)		virophages, polintoviruses, polintons, transpovirons
VP02249	10	DJR major capsid protein, a subset of VP00062 (virophages)		virophages, polintoviruses, polintons, transpovirons
VP02250	0	DJR major capsid protein, a subset of VP00062 (virophages)		virophages, polintoviruses, polintons, transpovirons
VP00071	10	virophage MCP		virophages, polintoviruses, polintons, transpovirons
VP00073	4	minor capsid protein		virophages, polintoviruses, polintons, transpovirons
VP02535	10	DJR MCP (worms, likely polintons)		worms
VP02534	12	DJR MCP (protista, likely polintons)		protista

## Sheet: screening raw_results
Sample	Contig	Protein	Profile	Start	End	Strand	E-value	Bitscore
ERZ1026801.fa.filtered	ERZ1026801.4758	ERZ1026801.4758_4	VP00058	2860	4479	1	1.6e-81	276.3
ERZ1026801.fa.filtered	ERZ1026801.4758	ERZ1026801.4758_4	VP00585	2860	4479	1	2.9e-100	338.2
ERZ1026801.fa.filtered	ERZ1026801.4758	ERZ1026801.4758_4	VP02073	2860	4479	1	3.4e-34	120.4
ERZ1026801.fa.filtered	ERZ1026801.4758	ERZ1026801.4758_4	VP02274	2860	4479	1	5.4e-38	133
ERZ1026801.fa.filtered	ERZ1026801.4758	ERZ1026801.4758_4	VP02540	2860	4479	1	3.5e-15	57.7
ERZ1026801.fa.filtered	ERZ1026801.4758	ERZ1026801.4758_4	VP02541	2860	4479	1	3.8e-112	377.1
ERZ1026801.fa.filtered	ERZ1026801.4758	ERZ1026801.4758_4	VP02542	2860	4479	1	7.7e-32	112.5
ERZ1026801.fa.filtered	ERZ1026801.4758	ERZ1026801.4758_4	VP02543	2860	4479	1	6e-73	248
ERZ1026824.fa.filtered	ERZ1026824.63	ERZ1026824.63_82	VP00058	83153	84931	-1	7.2e-125	419.3
ERZ1026824.fa.filtered	ERZ1026824.63	ERZ1026824.63_45	VP00058	49230	50987	1	1.3e-81	276.7
ERZ1026824.fa.filtered	ERZ1026824.63	ERZ1026824.63_93	VP00058	95618	97237	1	1.7e-81	276.3
ERZ1026824.fa.filtered	ERZ1026824.63	ERZ1026824.63_82	VP00585	83153	84931	-1	1.1e-137	461.8
ERZ1026824.fa.filtered	ERZ1026824.63	ERZ1026824.63_93	VP00585	95618	97237	1	2.1e-100	338.8
ERZ1026824.fa.filtered	ERZ1026824.63	ERZ1026824.63_45	VP00585	49230	50987	1	1.1e-90	306.7
ERZ1026824.fa.filtered	ERZ1026824.63	ERZ1026824.63_82	VP02073	83153	84931	-1	1.6e-41	144.7
ERZ1026824.fa.filtered	ERZ1026824.63	ERZ1026824.63_93	VP02073	95618	97237	1	2.3e-34	121.1
ERZ1026824.fa.filtered	ERZ1026824.63	ERZ1026824.63_45	VP02073	49230	50987	1	3e-25	91
ERZ1026824.fa.filtered	ERZ1026824.63	ERZ1026824.63_82	VP02274	83153	84931	-1	2.6e-87	295.9
ERZ1026824.fa.filtered	ERZ1026824.63	ERZ1026824.63_45	VP02274	49230	50987	1	5.4e-53	182.6
ERZ1026824.fa.filtered	ERZ1026824.63	ERZ1026824.63_93	VP02274	95618	97237	1	3.1e-38	133.9
ERZ1026824.fa.filtered	ERZ1026824.63	ERZ1026824.63_82	VP02539	83153	84931	-1	4.8e-09	37.3
ERZ1026824.fa.filtered	ERZ1026824.63	ERZ1026824.63_82	VP02540	83153	84931	-1	4.8e-17	64
ERZ1026824.fa.filtered	ERZ1026824.63	ERZ1026824.63_93	VP02540	95618	97237	1	1.3e-14	56
ERZ1026824.fa.filtered	ERZ1026824.63	ERZ1026824.63_82	VP02541	83153	84931	-1	2.6e-144	483.2
ERZ1026824.fa.filtered	ERZ1026824.63	ERZ1026824.63_93	VP02541	95618	97237	1	1.4e-112	378.7
ERZ1026824.fa.filtered	ERZ1026824.63	ERZ1026824.63_45	VP02541	49230	50987	1	1.6e-99	335.7
ERZ1026824.fa.filtered	ERZ1026824.99	ERZ1026824.99_43	VP02541	51120	64370	1	1.2e-50	174.5
ERZ1026824.fa.filtered	ERZ1026824.63	ERZ1026824.63_82	VP02542	83153	84931	-1	1.2e-40	141.8
ERZ1026824.fa.filtered	ERZ1026824.63	ERZ1026824.63_93	VP02542	95618	97237	1	6e-32	113.1
ERZ1026824.fa.filtered	ERZ1026824.63	ERZ1026824.63_45	VP02542	49230	50987	1	1.3e-28	102.1
ERZ1026824.fa.filtered	ERZ1026824.63	ERZ1026824.63_82	VP02543	83153	84931	-1	9.9e-111	372.6
ERZ1026824.fa.filtered	ERZ1026824.63	ERZ1026824.63_45	VP02543	49230	50987	1	2.4e-74	252.8
ERZ1026824.fa.filtered	ERZ1026824.63	ERZ1026824.63_93	VP02543	95618	97237	1	2.1e-73	249.7
ERZ1027051.fa.filtered	ERZ1027051.552	ERZ1027051.552_18	VP00022	15697	16626	1	1.7e-16	61.2
ERZ1027235.fa.filtered	ERZ1027235.744	ERZ1027235.744_9	VP00022	8920	9783	1	2.3e-32	113.2
ERZ1027235.fa.filtered	ERZ1027235.744	ERZ1027235.744_9	VP02232	8920	9783	1	9.4e-16	59
ERZ1027235.fa.filtered	ERZ1027235.744	ERZ1027235.744_9	VP02233	8920	9783	1	2.4e-18	67.4
ERZ1027235.fa.filtered	ERZ1027235.744	ERZ1027235.744_9	VP02234	8920	9783	1	2e-09	37.8
ERZ1106934.fa.filtered	ERZ1106934.16	ERZ1106934.16_185	VP00022	203761	204693	1	1.7e-12	50.1
ERZ1108182.fa.filtered	ERZ1108182.3331	ERZ1108182.3331_6	VP00022	2301	3164	-1	1.4e-30	109.3
ERZ1108182.fa.filtered	ERZ1108182.3331	ERZ1108182.3331_6	VP02232	2301	3164	-1	8e-14	54.7
ERZ1108182.fa.filtered	ERZ1108182.3331	ERZ1108182.3331_6	VP02233	2301	3164	-1	9.1e-17	64.2
ERZ1108182.fa.filtered	ERZ1108182.3331	ERZ1108182.3331_6	VP02234	2301	3164	-1	9.4e-09	37.6
ERZ1303418.fa.filtered	ERZ1303418.61	ERZ1303418.61_1	VP02246	27	1457	1	1.2e-08	36.2
ERZ1303981.fa.filtered	ERZ1303981.620	ERZ1303981.620_14	VP00022	8820	9752	1	3.9e-13	50.1
ERZ1304259.fa.filtered	ERZ1304259.6045	ERZ1304259.6045_4	VP00022	1870	2736	1	3.1e-39	138
ERZ1304259.fa.filtered	ERZ1304259.6045	ERZ1304259.6045_4	VP02231	1870	2736	1	1.8e-07	33.6
ERZ1304259.fa.filtered	ERZ1304259.6045	ERZ1304259.6045_4	VP02232	1870	2736	1	1.9e-15	60.3
ERZ1304259.fa.filtered	ERZ1304259.6045	ERZ1304259.6045_4	VP02233	1870	2736	1	2.3e-18	69.8
ERZ1304259.fa.filtered	ERZ1304259.6045	ERZ1304259.6045_4	VP02234	1870	2736	1	2.8e-14	56
ERZ1304300.fa.filtered	ERZ1304300.424	ERZ1304300.424_59	VP00022	71949	72803	1	2.2e-45	158.4
ERZ1304300.fa.filtered	ERZ1304300.424	ERZ1304300.424_59	VP02232	71949	72803	1	2.6e-15	60.2
ERZ1304300.fa.filtered	ERZ1304300.424	ERZ1304300.424_59	VP02233	71949	72803	1	2.1e-13	53.8
ERZ1304300.fa.filtered	ERZ1304300.424	ERZ1304300.424_59	VP02234	71949	72803	1	2.8e-12	49.7
ERZ1304317.fa.filtered	ERZ1304317.5267	ERZ1304317.5267_3	VP00030	723	1757	1	5.5e-17	64.8
ERZ1304317.fa.filtered	ERZ1304317.5267	ERZ1304317.5267_3	VP02239	723	1757	1	1.6e-07	33.1
ERZ1304421.fa.filtered	ERZ1304421.2169	ERZ1304421.2169_1	VP00062	41	2023	-1	1.2e-69	237.4
ERZ1304421.fa.filtered	ERZ1304421.2169	ERZ1304421.2169_1	VP00071	41	2023	-1	7.6e-40	138.7
ERZ1304421.fa.filtered	ERZ1304421.2169	ERZ1304421.2169_1	VP02245	41	2023	-1	1.8e-10	42.3
ERZ1304421.fa.filtered	ERZ1304421.2169	ERZ1304421.2169_1	VP02246	41	2023	-1	8.7e-36	125.4
ERZ1304421.fa.filtered	ERZ1304421.2169	ERZ1304421.2169_1	VP02248	41	2023	-1	3.1e-24	87.2
ERZ1304421.fa.filtered	ERZ1304421.2169	ERZ1304421.2169_1	VP02249	41	2023	-1	5.7e-19	69.9
ERZ1304426.fa.filtered	ERZ1304426.4857	ERZ1304426.4857_5	VP00022	3365	4231	1	2.9e-39	138
ERZ1304426.fa.filtered	ERZ1304426.4857	ERZ1304426.4857_5	VP02231	3365	4231	1	1.7e-07	33.6
ERZ1304426.fa.filtered	ERZ1304426.4857	ERZ1304426.4857_5	VP02232	3365	4231	1	1.8e-15	60.3
ERZ1304426.fa.filtered	ERZ1304426.4857	ERZ1304426.4857_5	VP02233	3365	4231	1	2.1e-18	69.8
ERZ1304426.fa.filtered	ERZ1304426.4857	ERZ1304426.4857_5	VP02234	3365	4231	1	2.5e-14	56
ERZ1304451.fa.filtered	ERZ1304451.288	ERZ1304451.288_15	VP00022	14943	15839	1	4.2e-27	95.8
ERZ1304451.fa.filtered	ERZ1304451.288	ERZ1304451.288_15	VP02232	14943	15839	1	7e-09	36.4
ERZ1304451.fa.filtered	ERZ1304451.288	ERZ1304451.288_15	VP02233	14943	15839	1	1.2e-11	45.3
ERZ1304451.fa.filtered	ERZ1304451.288	ERZ1304451.288_15	VP02234	14943	15839	1	9.5e-09	35.4
ERZ1304548.fa.filtered	ERZ1304548.209	ERZ1304548.209_13	VP00022	13344	14240	1	1.3e-27	97.5
ERZ1304548.fa.filtered	ERZ1304548.209	ERZ1304548.209_13	VP02232	13344	14240	1	1.2e-09	38.9
ERZ1304548.fa.filtered	ERZ1304548.209	ERZ1304548.209_13	VP02233	13344	14240	1	4.4e-12	46.8
ERZ1304548.fa.filtered	ERZ1304548.209	ERZ1304548.209_13	VP02234	13344	14240	1	3.2e-09	37
ERZ1304577.fa.filtered	ERZ1304577.2688	ERZ1304577.2688_9	VP00058	8728	10365	-1	4.6e-115	388.5
ERZ1304577.fa.filtered	ERZ1304577.994	ERZ1304577.994_12	VP00058	11328	12920	1	3.7e-78	266.8
ERZ1304577.fa.filtered	ERZ1304577.994	ERZ1304577.994_22	VP00058	22464	23930	1	1.1e-54	189.4
ERZ1304577.fa.filtered	ERZ1304577.2688	ERZ1304577.2688_9	VP00585	8728	10365	-1	3.1e-122	412.3
ERZ1304577.fa.filtered	ERZ1304577.994	ERZ1304577.994_12	VP00585	11328	12920	1	1.2e-95	324.6
ERZ1304577.fa.filtered	ERZ1304577.994	ERZ1304577.994_22	VP00585	22464	23930	1	3.6e-52	181.2
ERZ1304577.fa.filtered	ERZ1304577.2688	ERZ1304577.2688_9	VP02073	8728	10365	-1	4.6e-58	200.7
ERZ1304577.fa.filtered	ERZ1304577.994	ERZ1304577.994_12	VP02073	11328	12920	1	4.6e-35	124.9
ERZ1304577.fa.filtered	ERZ1304577.994	ERZ1304577.994_22	VP02073	22464	23930	1	1.4e-29	106.8
ERZ1304577.fa.filtered	ERZ1304577.2688	ERZ1304577.2688_9	VP02274	8728	10365	-1	7e-53	183.8
ERZ1304577.fa.filtered	ERZ1304577.994	ERZ1304577.994_12	VP02274	11328	12920	1	2.4e-40	142.4
ERZ1304577.fa.filtered	ERZ1304577.994	ERZ1304577.994_22	VP02274	22464	23930	1	1.4e-08	37.6
ERZ1304577.fa.filtered	ERZ1304577.2688	ERZ1304577.2688_9	VP02539	8728	10365	-1	2.3e-14	56.4
ERZ1304577.fa.filtered	ERZ1304577.994	ERZ1304577.994_22	VP02539	22464	23930	1	4.8e-08	35.5
ERZ1304577.fa.filtered	ERZ1304577.994	ERZ1304577.994_12	VP02539	11328	12920	1	6.7e-08	35
ERZ1304577.fa.filtered	ERZ1304577.2688	ERZ1304577.2688_9	VP02540	8728	10365	-1	8.4e-23	84.5
ERZ1304577.fa.filtered	ERZ1304577.994	ERZ1304577.994_22	VP02540	22464	23930	1	1.1e-18	70.8
ERZ1304577.fa.filtered	ERZ1304577.994	ERZ1304577.994_12	VP02540	11328	12920	1	7.5e-15	58.3
ERZ1304577.fa.filtered	ERZ1304577.2688	ERZ1304577.2688_9	VP02541	8728	10365	-1	5.7e-127	427.6
ERZ1304577.fa.filtered	ERZ1304577.994	ERZ1304577.994_12	VP02541	11328	12920	1	1e-96	327.9
ERZ1304577.fa.filtered	ERZ1304577.994	ERZ1304577.994_22	VP02541	22464	23930	1	1.3e-60	208.9
ERZ1304577.fa.filtered	ERZ1304577.2688	ERZ1304577.2688_9	VP02542	8728	10365	-1	5e-57	197.2
ERZ1304577.fa.filtered	ERZ1304577.994	ERZ1304577.994_12	VP02542	11328	12920	1	3.9e-39	138.3
ERZ1304577.fa.filtered	ERZ1304577.994	ERZ1304577.994_22	VP02542	22464	23930	1	7.5e-26	94.5
ERZ1304577.fa.filtered	ERZ1304577.2688	ERZ1304577.2688_9	VP02543	8728	10365	-1	1.2e-99	337.6
ERZ1304577.fa.filtered	ERZ1304577.994	ERZ1304577.994_12	VP02543	11328	12920	1	8.2e-72	245.9
ERZ1304577.fa.filtered	ERZ1304577.994	ERZ1304577.994_22	VP02543	22464	23930	1	2.4e-43	152.1
ERZ1304592.fa.filtered	ERZ1304592.313	ERZ1304592.313_23	VP00022	17201	18097	-1	1.2e-27	97.5
ERZ1304592.fa.filtered	ERZ1304592.313	ERZ1304592.313_23	VP02232	17201	18097	-1	1.2e-09	38.9
ERZ1304592.fa.filtered	ERZ1304592.313	ERZ1304592.313_23	VP02233	17201	18097	-1	4.3e-12	46.8
ERZ1304592.fa.filtered	ERZ1304592.313	ERZ1304592.313_23	VP02234	17201	18097	-1	3.2e-09	37
ERZ1304618.fa.filtered	ERZ1304618.426	ERZ1304618.426_14	VP00022	7827	8759	1	4.9e-13	50.1
ERZ1304620.fa.filtered	ERZ1304620.2989	ERZ1304620.2989_10	VP00058	10694	12331	1	3.8e-115	388.5
ERZ1304620.fa.filtered	ERZ1304620.1426	ERZ1304620.1426_12	VP00058	12203	13795	-1	3.1e-78	266.8
ERZ1304620.fa.filtered	ERZ1304620.1426	ERZ1304620.1426_2	VP00058	1193	2659	-1	9.2e-55	189.4
ERZ1304620.fa.filtered	ERZ1304620.2989	ERZ1304620.2989_10	VP00585	10694	12331	1	2.6e-122	412.3
ERZ1304620.fa.filtered	ERZ1304620.1426	ERZ1304620.1426_12	VP00585	12203	13795	-1	1e-95	324.6
ERZ1304620.fa.filtered	ERZ1304620.1426	ERZ1304620.1426_2	VP00585	1193	2659	-1	3e-52	181.2
ERZ1304620.fa.filtered	ERZ1304620.2989	ERZ1304620.2989_10	VP02073	10694	12331	1	3.9e-58	200.7
ERZ1304620.fa.filtered	ERZ1304620.1426	ERZ1304620.1426_12	VP02073	12203	13795	-1	3.9e-35	124.9
ERZ1304620.fa.filtered	ERZ1304620.1426	ERZ1304620.1426_2	VP02073	1193	2659	-1	1.2e-29	106.8
ERZ1304620.fa.filtered	ERZ1304620.2989	ERZ1304620.2989_10	VP02274	10694	12331	1	5.8e-53	183.8
ERZ1304620.fa.filtered	ERZ1304620.1426	ERZ1304620.1426_12	VP02274	12203	13795	-1	2e-40	142.4
ERZ1304620.fa.filtered	ERZ1304620.1426	ERZ1304620.1426_2	VP02274	1193	2659	-1	1.2e-08	37.6
ERZ1304620.fa.filtered	ERZ1304620.2989	ERZ1304620.2989_10	VP02539	10694	12331	1	1.9e-14	56.4
ERZ1304620.fa.filtered	ERZ1304620.1426	ERZ1304620.1426_2	VP02539	1193	2659	-1	4e-08	35.5
ERZ1304620.fa.filtered	ERZ1304620.1426	ERZ1304620.1426_12	VP02539	12203	13795	-1	5.6e-08	35
ERZ1304620.fa.filtered	ERZ1304620.2989	ERZ1304620.2989_10	VP02540	10694	12331	1	7e-23	84.5
ERZ1304620.fa.filtered	ERZ1304620.1426	ERZ1304620.1426_2	VP02540	1193	2659	-1	9.6e-19	70.8
ERZ1304620.fa.filtered	ERZ1304620.1426	ERZ1304620.1426_12	VP02540	12203	13795	-1	6.3e-15	58.3
ERZ1304620.fa.filtered	ERZ1304620.2989	ERZ1304620.2989_10	VP02541	10694	12331	1	4.8e-127	427.6
ERZ1304620.fa.filtered	ERZ1304620.1426	ERZ1304620.1426_12	VP02541	12203	13795	-1	8.4e-97	327.9
ERZ1304620.fa.filtered	ERZ1304620.1426	ERZ1304620.1426_2	VP02541	1193	2659	-1	1.1e-60	208.9
ERZ1304620.fa.filtered	ERZ1304620.2989	ERZ1304620.2989_10	VP02542	10694	12331	1	4.2e-57	197.2
ERZ1304620.fa.filtered	ERZ1304620.1426	ERZ1304620.1426_12	VP02542	12203	13795	-1	3.2e-39	138.3
ERZ1304620.fa.filtered	ERZ1304620.1426	ERZ1304620.1426_2	VP02542	1193	2659	-1	6.2e-26	94.5
ERZ1304620.fa.filtered	ERZ1304620.2989	ERZ1304620.2989_10	VP02543	10694	12331	1	1e-99	337.6
ERZ1304620.fa.filtered	ERZ1304620.1426	ERZ1304620.1426_12	VP02543	12203	13795	-1	6.8e-72	245.9
ERZ1304620.fa.filtered	ERZ1304620.1426	ERZ1304620.1426_2	VP02543	1193	2659	-1	2e-43	152.1
ERZ1304642.fa.filtered	ERZ1304642.4472	ERZ1304642.4472_7	VP00022	2531	3394	-1	8.9e-31	109.9
ERZ1304642.fa.filtered	ERZ1304642.4472	ERZ1304642.4472_7	VP02232	2531	3394	-1	3.8e-14	55.7
ERZ1304642.fa.filtered	ERZ1304642.4472	ERZ1304642.4472_7	VP02233	2531	3394	-1	8.3e-17	64.3
ERZ1304642.fa.filtered	ERZ1304642.4472	ERZ1304642.4472_7	VP02234	2531	3394	-1	7.6e-09	37.8
ERZ1304683.fa.filtered	ERZ1304683.59	ERZ1304683.59_14	VP00022	4945	5877	-1	5.5e-13	50.1
ERZ1304683.fa.filtered	ERZ1304683.1429	ERZ1304683.1429_4	VP00047	4778	6208	1	8.7e-09	36
ERZ1304796.fa.filtered	ERZ1304796.8455	ERZ1304796.8455_1	VP00022	143	1006	1	1.5e-30	109.3
ERZ1304796.fa.filtered	ERZ1304796.8455	ERZ1304796.8455_1	VP02232	143	1006	1	8.8e-14	54.7
ERZ1304796.fa.filtered	ERZ1304796.8455	ERZ1304796.8455_1	VP02233	143	1006	1	9.9e-17	64.2
ERZ1304796.fa.filtered	ERZ1304796.8455	ERZ1304796.8455_1	VP02234	143	1006	1	1e-08	37.6
ERZ1304824.fa.filtered	ERZ1304824.1722	ERZ1304824.1722_6	VP00022	1753	2685	-1	1.2e-12	50.1
ERZ1304841.fa.filtered	ERZ1304841.4860	ERZ1304841.4860_3	VP00022	635	1489	-1	1e-45	159.4
ERZ1304841.fa.filtered	ERZ1304841.4860	ERZ1304841.4860_3	VP02232	635	1489	-1	9.6e-16	61.4
ERZ1304841.fa.filtered	ERZ1304841.4860	ERZ1304841.4860_3	VP02233	635	1489	-1	2.1e-13	53.6
ERZ1304841.fa.filtered	ERZ1304841.4860	ERZ1304841.4860_3	VP02234	635	1489	-1	6.9e-13	51.5
ERZ1304862.fa.filtered	ERZ1304862.1870	ERZ1304862.1870_10	VP00058	10972	12609	1	4.5e-115	388.5
ERZ1304862.fa.filtered	ERZ1304862.828	ERZ1304862.828_11	VP00058	12209	13801	-1	3.6e-78	266.8
ERZ1304862.fa.filtered	ERZ1304862.828	ERZ1304862.828_2	VP00058	1199	2650	-1	1.5e-52	182.4
ERZ1304862.fa.filtered	ERZ1304862.1870	ERZ1304862.1870_10	VP00585	10972	12609	1	3.1e-122	412.3
ERZ1304862.fa.filtered	ERZ1304862.828	ERZ1304862.828_11	VP00585	12209	13801	-1	1.2e-95	324.6
ERZ1304862.fa.filtered	ERZ1304862.828	ERZ1304862.828_2	VP00585	1199	2650	-1	4e-50	174.4
ERZ1304862.fa.filtered	ERZ1304862.1870	ERZ1304862.1870_10	VP02073	10972	12609	1	4.6e-58	200.7
ERZ1304862.fa.filtered	ERZ1304862.828	ERZ1304862.828_11	VP02073	12209	13801	-1	4.6e-35	124.9
ERZ1304862.fa.filtered	ERZ1304862.828	ERZ1304862.828_2	VP02073	1199	2650	-1	1.6e-29	106.6
ERZ1304862.fa.filtered	ERZ1304862.1870	ERZ1304862.1870_10	VP02274	10972	12609	1	6.9e-53	183.8
ERZ1304862.fa.filtered	ERZ1304862.828	ERZ1304862.828_11	VP02274	12209	13801	-1	2.4e-40	142.4
ERZ1304862.fa.filtered	ERZ1304862.1870	ERZ1304862.1870_10	VP02539	10972	12609	1	2.2e-14	56.4
ERZ1304862.fa.filtered	ERZ1304862.828	ERZ1304862.828_2	VP02539	1199	2650	-1	4.5e-08	35.6
ERZ1304862.fa.filtered	ERZ1304862.828	ERZ1304862.828_11	VP02539	12209	13801	-1	6.6e-08	35
ERZ1304862.fa.filtered	ERZ1304862.1870	ERZ1304862.1870_10	VP02540	10972	12609	1	8.3e-23	84.5
ERZ1304862.fa.filtered	ERZ1304862.828	ERZ1304862.828_2	VP02540	1199	2650	-1	1.1e-18	70.9
ERZ1304862.fa.filtered	ERZ1304862.828	ERZ1304862.828_11	VP02540	12209	13801	-1	7.4e-15	58.3
ERZ1304862.fa.filtered	ERZ1304862.1870	ERZ1304862.1870_10	VP02541	10972	12609	1	5.7e-127	427.6
ERZ1304862.fa.filtered	ERZ1304862.828	ERZ1304862.828_11	VP02541	12209	13801	-1	1e-96	327.9
ERZ1304862.fa.filtered	ERZ1304862.828	ERZ1304862.828_2	VP02541	1199	2650	-1	2.3e-58	201.5
ERZ1304862.fa.filtered	ERZ1304862.1870	ERZ1304862.1870_10	VP02542	10972	12609	1	5e-57	197.2
ERZ1304862.fa.filtered	ERZ1304862.828	ERZ1304862.828_11	VP02542	12209	13801	-1	3.8e-39	138.3
ERZ1304862.fa.filtered	ERZ1304862.828	ERZ1304862.828_2	VP02542	1199	2650	-1	7.7e-26	94.4
ERZ1304862.fa.filtered	ERZ1304862.1870	ERZ1304862.1870_10	VP02543	10972	12609	1	1.2e-99	337.6
ERZ1304862.fa.filtered	ERZ1304862.828	ERZ1304862.828_11	VP02543	12209	13801	-1	8.1e-72	245.9
ERZ1304862.fa.filtered	ERZ1304862.828	ERZ1304862.828_2	VP02543	1199	2650	-1	1.6e-40	142.8
ERZ1307722.fa.filtered	ERZ1307722.81	ERZ1307722.81_59	VP00022	66306	67202	1	2.7e-27	97.5
ERZ1307722.fa.filtered	ERZ1307722.81	ERZ1307722.81_59	VP02232	66306	67202	1	2.5e-09	38.9
ERZ1307722.fa.filtered	ERZ1307722.81	ERZ1307722.81_59	VP02233	66306	67202	1	9.4e-12	46.8
ERZ1307722.fa.filtered	ERZ1307722.81	ERZ1307722.81_59	VP02234	66306	67202	1	6.9e-09	37
ERZ1308090.fa.filtered	ERZ1308090.11	ERZ1308090.11_116	VP00022	109856	110788	1	1.3e-12	50.1
ERZ1308096.fa.filtered	ERZ1308096.485	ERZ1308096.485_34	VP00022	27859	28722	-1	1.2e-30	109.3
ERZ1308096.fa.filtered	ERZ1308096.485	ERZ1308096.485_34	VP02232	27859	28722	-1	6.9e-14	54.7
ERZ1308096.fa.filtered	ERZ1308096.485	ERZ1308096.485_34	VP02233	27859	28722	-1	7.8e-17	64.2
ERZ1308096.fa.filtered	ERZ1308096.485	ERZ1308096.485_34	VP02234	27859	28722	-1	8.1e-09	37.6
ERZ1308102.fa.filtered	ERZ1308102.176	ERZ1308102.176_19	VP00022	13305	14201	-1	4.2e-27	97.7
ERZ1308102.fa.filtered	ERZ1308102.33	ERZ1308102.33_119	VP00022	115016	115945	1	5.8e-16	61.2
ERZ1308102.fa.filtered	ERZ1308102.176	ERZ1308102.176_19	VP02232	13305	14201	-1	1.3e-08	37.5
ERZ1308102.fa.filtered	ERZ1308102.176	ERZ1308102.176_19	VP02233	13305	14201	-1	1.8e-11	46.7
ERZ1308102.fa.filtered	ERZ1308102.176	ERZ1308102.176_19	VP02234	13305	14201	-1	1.6e-08	36.7
ERZ1308109.fa.filtered	ERZ1308109.347	ERZ1308109.347_30	VP00022	29782	30618	1	8.1e-47	162.5
ERZ1308109.fa.filtered	ERZ1308109.347	ERZ1308109.347_30	VP02231	29782	30618	1	5.8e-25	90.7
ERZ1308109.fa.filtered	ERZ1308109.347	ERZ1308109.347_30	VP02232	29782	30618	1	1.2e-36	129.5
ERZ1308109.fa.filtered	ERZ1308109.347	ERZ1308109.347_30	VP02233	29782	30618	1	2.6e-31	111.9
ERZ1308109.fa.filtered	ERZ1308109.347	ERZ1308109.347_30	VP02234	29782	30618	1	3.4e-30	107.9
ERZ1308114.fa.filtered	ERZ1308114.2534	ERZ1308114.2534_9	VP00022	8851	9705	1	4e-44	153.8
ERZ1308114.fa.filtered	ERZ1308114.2534	ERZ1308114.2534_9	VP02232	8851	9705	1	4.6e-15	58.8
ERZ1308114.fa.filtered	ERZ1308114.2534	ERZ1308114.2534_9	VP02233	8851	9705	1	1.5e-13	53.8
ERZ1308114.fa.filtered	ERZ1308114.2534	ERZ1308114.2534_9	VP02234	8851	9705	1	8.1e-12	47.7
ERZ1309104.fa.filtered	ERZ1309104.141	ERZ1309104.141_70	VP00022	67087	67950	1	1.3e-30	109.3
ERZ1309104.fa.filtered	ERZ1309104.141	ERZ1309104.141_70	VP02232	67087	67950	1	7.7e-14	54.7
ERZ1309104.fa.filtered	ERZ1309104.141	ERZ1309104.141_70	VP02233	67087	67950	1	8.7e-17	64.2
ERZ1309104.fa.filtered	ERZ1309104.141	ERZ1309104.141_70	VP02234	67087	67950	1	9e-09	37.6
ERZ1309113.fa.filtered	ERZ1309113.326	ERZ1309113.326_21	VP00022	12397	13248	-1	8e-46	158.8
ERZ1309113.fa.filtered	ERZ1309113.326	ERZ1309113.326_21	VP02231	12397	13248	-1	1.5e-23	85.6
ERZ1309113.fa.filtered	ERZ1309113.326	ERZ1309113.326_21	VP02232	12397	13248	-1	7.9e-28	100.2
ERZ1309113.fa.filtered	ERZ1309113.326	ERZ1309113.326_21	VP02233	12397	13248	-1	9.4e-35	122.7
ERZ1309113.fa.filtered	ERZ1309113.326	ERZ1309113.326_21	VP02234	12397	13248	-1	2.1e-29	104.8
ERZ1309479.fa.filtered	ERZ1309479.2974	ERZ1309479.2974_1	VP00022	159	1022	-1	6.8e-31	109.9
ERZ1309479.fa.filtered	ERZ1309479.2974	ERZ1309479.2974_1	VP02232	159	1022	-1	2.9e-14	55.7
ERZ1309479.fa.filtered	ERZ1309479.2974	ERZ1309479.2974_1	VP02233	159	1022	-1	6.4e-17	64.3
ERZ1309479.fa.filtered	ERZ1309479.2974	ERZ1309479.2974_1	VP02234	159	1022	-1	5.8e-09	37.8
ERZ1309521.fa.filtered	ERZ1309521.43	ERZ1309521.43_41	VP00022	37166	38098	1	2.1e-12	50.1
ERZ1309532.fa.filtered	ERZ1309532.2609	ERZ1309532.2609_28	VP00022	15276	16139	-1	1.8e-30	109.3
ERZ1309532.fa.filtered	ERZ1309532.2609	ERZ1309532.2609_28	VP02232	15276	16139	-1	1e-13	54.7
ERZ1309532.fa.filtered	ERZ1309532.2609	ERZ1309532.2609_28	VP02233	15276	16139	-1	1.2e-16	64.2
ERZ1309532.fa.filtered	ERZ1309532.2609	ERZ1309532.2609_28	VP02234	15276	16139	-1	1.2e-08	37.6
ERZ1310019.fa.filtered	ERZ1310019.328	ERZ1310019.328_20	VP00022	14514	15350	-1	6.3e-47	161.1
ERZ1310019.fa.filtered	ERZ1310019.328	ERZ1310019.328_20	VP02231	14514	15350	-1	4e-25	89.5
ERZ1310019.fa.filtered	ERZ1310019.328	ERZ1310019.328_20	VP02232	14514	15350	-1	3.1e-37	129.7
ERZ1310019.fa.filtered	ERZ1310019.328	ERZ1310019.328_20	VP02233	14514	15350	-1	4.3e-32	112.7
ERZ1310019.fa.filtered	ERZ1310019.328	ERZ1310019.328_20	VP02234	14514	15350	-1	1.7e-29	103.8
ERZ1310063.fa.filtered	ERZ1310063.1643	ERZ1310063.1643_17	VP00022	6723	7652	-1	4e-17	63.8
ERZ1310111.fa.filtered	ERZ1310111.176	ERZ1310111.176_34	VP00022	32252	33115	1	1e-30	109.9
ERZ1310111.fa.filtered	ERZ1310111.7737	ERZ1310111.7737_7	VP00022	2779	3675	-1	5.2e-27	97.7
ERZ1310111.fa.filtered	ERZ1310111.176	ERZ1310111.176_34	VP02232	32252	33115	1	4.3e-14	55.7
ERZ1310111.fa.filtered	ERZ1310111.7737	ERZ1310111.7737_7	VP02232	2779	3675	-1	1.6e-08	37.5
ERZ1310111.fa.filtered	ERZ1310111.176	ERZ1310111.176_34	VP02233	32252	33115	1	9.5e-17	64.3
ERZ1310111.fa.filtered	ERZ1310111.7737	ERZ1310111.7737_7	VP02233	2779	3675	-1	2.2e-11	46.7
ERZ1310111.fa.filtered	ERZ1310111.176	ERZ1310111.176_34	VP02234	32252	33115	1	8.7e-09	37.8
ERZ1310111.fa.filtered	ERZ1310111.7737	ERZ1310111.7737_7	VP02234	2779	3675	-1	2e-08	36.7
ERZ1310115.fa.filtered	ERZ1310115.51	ERZ1310115.51_25	VP00022	20133	21062	1	1.7e-17	63.8
ERZ1310128.fa.filtered	ERZ1310128.5710	ERZ1310128.5710_3	VP00022	2065	2928	1	4.8e-31	110.4
ERZ1310128.fa.filtered	ERZ1310128.5710	ERZ1310128.5710_3	VP02232	2065	2928	1	8e-15	57.5
ERZ1310128.fa.filtered	ERZ1310128.5710	ERZ1310128.5710_3	VP02233	2065	2928	1	2.4e-17	65.7
ERZ1310128.fa.filtered	ERZ1310128.5710	ERZ1310128.5710_3	VP02234	2065	2928	1	2.1e-09	39.3
ERZ1310314.fa.filtered	ERZ1310314.999	ERZ1310314.999_14	VP00022	4850	5713	-1	8.1e-31	110.3
ERZ1310314.fa.filtered	ERZ1310314.999	ERZ1310314.999_14	VP02232	4850	5713	-1	8.8e-14	54.7
ERZ1310314.fa.filtered	ERZ1310314.999	ERZ1310314.999_14	VP02233	4850	5713	-1	8.9e-17	64.4
ERZ1310314.fa.filtered	ERZ1310314.999	ERZ1310314.999_14	VP02234	4850	5713	-1	6e-09	38.4
ERZ1310329.fa.filtered	ERZ1310329.917	ERZ1310329.917_12	VP00022	4053	4907	-1	6.3e-46	159.4
ERZ1310329.fa.filtered	ERZ1310329.917	ERZ1310329.917_12	VP02232	4053	4907	-1	6e-16	61.4
ERZ1310329.fa.filtered	ERZ1310329.917	ERZ1310329.917_12	VP02233	4053	4907	-1	1.3e-13	53.6
ERZ1310329.fa.filtered	ERZ1310329.917	ERZ1310329.917_12	VP02234	4053	4907	-1	4.3e-13	51.5
ERZ1310331.fa.filtered	ERZ1310331.156	ERZ1310331.156_49	VP00022	46742	47638	-1	7.3e-27	97.5
ERZ1310331.fa.filtered	ERZ1310331.156	ERZ1310331.156_49	VP02232	46742	47638	-1	6.8e-09	38.9
ERZ1310331.fa.filtered	ERZ1310331.156	ERZ1310331.156_49	VP02233	46742	47638	-1	2.5e-11	46.8
ERZ1310331.fa.filtered	ERZ1310331.156	ERZ1310331.156_49	VP02234	46742	47638	-1	1.9e-08	37
ERZ1310339.fa.filtered	ERZ1310339.1770	ERZ1310339.1770_26	VP00022	12630	13562	-1	1e-12	50.1
ERZ1310475.fa.filtered	ERZ1310475.26	ERZ1310475.26_68	VP00022	63867	64796	-1	2.1e-16	63.2
ERZ1310558.fa.filtered	ERZ1310558.1493	ERZ1310558.1493_15	VP00022	5940	6347	-1	6.4e-10	39.4
ERZ1310582.fa.filtered	ERZ1310582.205	ERZ1310582.205_12	VP00022	11999	12895	1	1.3e-27	97.5
ERZ1310582.fa.filtered	ERZ1310582.205	ERZ1310582.205_12	VP02232	11999	12895	1	1.2e-09	38.9
ERZ1310582.fa.filtered	ERZ1310582.205	ERZ1310582.205_12	VP02233	11999	12895	1	4.3e-12	46.8
ERZ1310582.fa.filtered	ERZ1310582.205	ERZ1310582.205_12	VP02234	11999	12895	1	3.2e-09	37
ERZ1310678.fa.filtered	ERZ1310678.34	ERZ1310678.34_32	VP00022	27621	28553	1	2.7e-13	50.1
ERZ1310681.fa.filtered	ERZ1310681.36	ERZ1310681.36_32	VP00022	27599	28531	1	4.6e-13	50.1
ERZ1310766.fa.filtered	ERZ1310766.42	ERZ1310766.42_26	VP02246	28217	30592	1	1.3e-07	32.6
ERZ1311138.fa.filtered	ERZ1311138.6309	ERZ1311138.6309_6	VP00022	4389	5252	1	1.1e-30	109.9
ERZ1311138.fa.filtered	ERZ1311138.6309	ERZ1311138.6309_6	VP02232	4389	5252	1	4.8e-14	55.7
ERZ1311138.fa.filtered	ERZ1311138.6309	ERZ1311138.6309_6	VP02233	4389	5252	1	1.1e-16	64.3
ERZ1311138.fa.filtered	ERZ1311138.6309	ERZ1311138.6309_6	VP02234	4389	5252	1	9.7e-09	37.8
ERZ1311202.fa.filtered	ERZ1311202.91	ERZ1311202.91_22	VP00022	17204	18100	-1	3.1e-27	97.3
ERZ1311202.fa.filtered	ERZ1311202.91	ERZ1311202.91_22	VP02232	17204	18100	-1	1.7e-09	39.4
ERZ1311202.fa.filtered	ERZ1311202.91	ERZ1311202.91_22	VP02233	17204	18100	-1	9.9e-12	46.7
ERZ1311202.fa.filtered	ERZ1311202.91	ERZ1311202.91_22	VP02234	17204	18100	-1	1.4e-08	35.9
ERZ1311218.fa.filtered	ERZ1311218.2790	ERZ1311218.2790_16	VP00058	15498	17135	-1	4.4e-115	388.5
ERZ1311218.fa.filtered	ERZ1311218.493	ERZ1311218.493_29	VP00058	27609	29201	-1	3.5e-78	266.8
ERZ1311218.fa.filtered	ERZ1311218.493	ERZ1311218.493_19	VP00058	16599	18065	-1	1.1e-54	189.4
ERZ1311218.fa.filtered	ERZ1311218.2790	ERZ1311218.2790_16	VP00585	15498	17135	-1	3e-122	412.3
ERZ1311218.fa.filtered	ERZ1311218.493	ERZ1311218.493_29	VP00585	27609	29201	-1	1.2e-95	324.6
ERZ1311218.fa.filtered	ERZ1311218.493	ERZ1311218.493_19	VP00585	16599	18065	-1	3.5e-52	181.2
ERZ1311218.fa.filtered	ERZ1311218.2790	ERZ1311218.2790_16	VP02073	15498	17135	-1	4.5e-58	200.7
ERZ1311218.fa.filtered	ERZ1311218.493	ERZ1311218.493_29	VP02073	27609	29201	-1	4.4e-35	124.9
ERZ1311218.fa.filtered	ERZ1311218.493	ERZ1311218.493_19	VP02073	16599	18065	-1	1.4e-29	106.8
ERZ1311218.fa.filtered	ERZ1311218.2790	ERZ1311218.2790_16	VP02274	15498	17135	-1	6.7e-53	183.8
ERZ1311218.fa.filtered	ERZ1311218.493	ERZ1311218.493_29	VP02274	27609	29201	-1	2.3e-40	142.4
ERZ1311218.fa.filtered	ERZ1311218.493	ERZ1311218.493_19	VP02274	16599	18065	-1	1.3e-08	37.6
ERZ1311218.fa.filtered	ERZ1311218.2790	ERZ1311218.2790_16	VP02539	15498	17135	-1	2.2e-14	56.4
ERZ1311218.fa.filtered	ERZ1311218.493	ERZ1311218.493_19	VP02539	16599	18065	-1	4.6e-08	35.5
ERZ1311218.fa.filtered	ERZ1311218.493	ERZ1311218.493_29	VP02539	27609	29201	-1	6.4e-08	35
ERZ1311218.fa.filtered	ERZ1311218.2790	ERZ1311218.2790_16	VP02540	15498	17135	-1	8e-23	84.5
ERZ1311218.fa.filtered	ERZ1311218.493	ERZ1311218.493_19	VP02540	16599	18065	-1	1.1e-18	70.8
ERZ1311218.fa.filtered	ERZ1311218.493	ERZ1311218.493_29	VP02540	27609	29201	-1	7.2e-15	58.3
ERZ1311218.fa.filtered	ERZ1311218.2790	ERZ1311218.2790_16	VP02541	15498	17135	-1	5.5e-127	427.6
ERZ1311218.fa.filtered	ERZ1311218.493	ERZ1311218.493_29	VP02541	27609	29201	-1	9.7e-97	327.9
ERZ1311218.fa.filtered	ERZ1311218.493	ERZ1311218.493_19	VP02541	16599	18065	-1	1.2e-60	208.9
ERZ1311218.fa.filtered	ERZ1311218.2790	ERZ1311218.2790_16	VP02542	15498	17135	-1	4.8e-57	197.2
ERZ1311218.fa.filtered	ERZ1311218.493	ERZ1311218.493_29	VP02542	27609	29201	-1	3.7e-39	138.3
ERZ1311218.fa.filtered	ERZ1311218.493	ERZ1311218.493_19	VP02542	16599	18065	-1	7.2e-26	94.5
ERZ1311218.fa.filtered	ERZ1311218.2790	ERZ1311218.2790_16	VP02543	15498	17135	-1	1.2e-99	337.6
ERZ1311218.fa.filtered	ERZ1311218.493	ERZ1311218.493_29	VP02543	27609	29201	-1	7.8e-72	245.9
ERZ1311218.fa.filtered	ERZ1311218.493	ERZ1311218.493_19	VP02543	16599	18065	-1	2.3e-43	152.1
ERZ1311441.fa.filtered	ERZ1311441.64	ERZ1311441.64_81	VP00022	69082	69945	-1	1.2e-30	109.3
ERZ1311441.fa.filtered	ERZ1311441.64	ERZ1311441.64_81	VP02232	69082	69945	-1	7.1e-14	54.7
ERZ1311441.fa.filtered	ERZ1311441.64	ERZ1311441.64_81	VP02233	69082	69945	-1	8.1e-17	64.2
ERZ1311441.fa.filtered	ERZ1311441.64	ERZ1311441.64_81	VP02234	69082	69945	-1	8.3e-09	37.6
ERZ1311564.fa.filtered	ERZ1311564.7548	ERZ1311564.7548_10	VP00022	5591	6523	1	2.1e-12	50.1
ERZ1311596.fa.filtered	ERZ1311596.33	ERZ1311596.33_20	VP00022	15452	16318	1	1.1e-27	99.1
ERZ1311596.fa.filtered	ERZ1311596.33	ERZ1311596.33_20	VP02232	15452	16318	1	3.4e-14	55.2
ERZ1311596.fa.filtered	ERZ1311596.33	ERZ1311596.33_20	VP02233	15452	16318	1	3.8e-16	61.5
ERZ1311608.fa.filtered	ERZ1311608.2566	ERZ1311608.2566_2	VP00058	607	2181	-1	3.4e-57	195.4
ERZ1311608.fa.filtered	ERZ1311608.2566	ERZ1311608.2566_2	VP00585	607	2181	-1	5.2e-62	211.4
ERZ1311608.fa.filtered	ERZ1311608.2566	ERZ1311608.2566_2	VP02073	607	2181	-1	8.6e-36	125
ERZ1311608.fa.filtered	ERZ1311608.2566	ERZ1311608.2566_2	VP02274	607	2181	-1	3.1e-10	40.7
ERZ1311608.fa.filtered	ERZ1311608.2566	ERZ1311608.2566_2	VP02540	607	2181	-1	1.8e-12	48.2
ERZ1311608.fa.filtered	ERZ1311608.2566	ERZ1311608.2566_2	VP02541	607	2181	-1	2.1e-66	225.7
ERZ1311608.fa.filtered	ERZ1311608.2566	ERZ1311608.2566_2	VP02542	607	2181	-1	7e-28	98.9
ERZ1311608.fa.filtered	ERZ1311608.2566	ERZ1311608.2566_2	VP02543	607	2181	-1	3.2e-48	165.9
ERZ1311628.fa.filtered	ERZ1311628.1993	ERZ1311628.1993_27	VP00022	14960	15823	-1	1.3e-30	109.4
ERZ1311628.fa.filtered	ERZ1311628.1993	ERZ1311628.1993_27	VP02232	14960	15823	-1	6.9e-14	54.9
ERZ1311628.fa.filtered	ERZ1311628.1993	ERZ1311628.1993_27	VP02233	14960	15823	-1	1.2e-16	63.8
ERZ1311628.fa.filtered	ERZ1311628.1993	ERZ1311628.1993_27	VP02234	14960	15823	-1	4.8e-09	38.5
ERZ1311645.fa.filtered	ERZ1311645.6328	ERZ1311645.6328_5	VP00022	2136	2687	1	3.5e-19	71.6
ERZ1311645.fa.filtered	ERZ1311645.6328	ERZ1311645.6328_5	VP02232	2136	2687	1	9.6e-14	54.1
ERZ1311645.fa.filtered	ERZ1311645.6328	ERZ1311645.6328_5	VP02233	2136	2687	1	9.2e-08	34.4
ERZ1311701.fa.filtered	ERZ1311701.50	ERZ1311701.50_23	VP00022	16256	17188	1	2.7e-13	50.1
ERZ1311757.fa.filtered	ERZ1311757.28	ERZ1311757.28_32	VP00022	27621	28553	1	2.7e-13	50.1
ERZ1314538.fa.filtered	ERZ1314538.1250	ERZ1314538.1250_14	VP00022	4960	5892	-1	3.8e-13	50.1
ERZ1314552.fa.filtered	ERZ1314552.146	ERZ1314552.146_34	VP00022	32278	33141	1	9e-31	109.9
ERZ1314552.fa.filtered	ERZ1314552.146	ERZ1314552.146_34	VP02232	32278	33141	1	3.8e-14	55.7
ERZ1314552.fa.filtered	ERZ1314552.146	ERZ1314552.146_34	VP02233	32278	33141	1	8.4e-17	64.3
ERZ1314552.fa.filtered	ERZ1314552.146	ERZ1314552.146_34	VP02234	32278	33141	1	7.6e-09	37.8
ERZ1314595.fa.filtered	ERZ1314595.1375	ERZ1314595.1375_15	VP00022	9721	10572	1	1.1e-45	158.8
ERZ1314595.fa.filtered	ERZ1314595.1375	ERZ1314595.1375_15	VP02231	9721	10572	1	2.3e-23	85.4
ERZ1314595.fa.filtered	ERZ1314595.1375	ERZ1314595.1375_15	VP02232	9721	10572	1	1.1e-27	100.1
ERZ1314595.fa.filtered	ERZ1314595.1375	ERZ1314595.1375_15	VP02233	9721	10572	1	1.3e-34	122.7
ERZ1314595.fa.filtered	ERZ1314595.1375	ERZ1314595.1375_15	VP02234	9721	10572	1	3.8e-29	104.4
ERZ1314613.fa.filtered	ERZ1314613.6186	ERZ1314613.6186_13	VP00022	3911	4774	-1	1e-28	102.9
ERZ1314613.fa.filtered	ERZ1314613.6186	ERZ1314613.6186_13	VP02232	3911	4774	-1	5e-14	55
ERZ1314613.fa.filtered	ERZ1314613.6186	ERZ1314613.6186_13	VP02233	3911	4774	-1	1.2e-16	63.5
ERZ1314613.fa.filtered	ERZ1314613.6186	ERZ1314613.6186_13	VP02234	3911	4774	-1	5.2e-07	31.5
ERZ1314685.fa.filtered	ERZ1314685.1459	ERZ1314685.1459_3	VP00022	553	1485	-1	1.8e-12	50.1
ERZ1314756.fa.filtered	ERZ1314756.29	ERZ1314756.29_35	VP00022	30246	31178	1	2.7e-13	50.1
ERZ1314770.fa.filtered	ERZ1314770.2980	ERZ1314770.2980_14	VP00062	13457	16012	1	2e-44	155.1
ERZ1314770.fa.filtered	ERZ1314770.2980	ERZ1314770.2980_14	VP00071	13457	16012	1	5e-29	104
ERZ1314770.fa.filtered	ERZ1314770.2474	ERZ1314770.2474_9	VP00073	10316	11752	1	4.2e-18	68.8
ERZ1314770.fa.filtered	ERZ1314770.2474	ERZ1314770.2474_7	VP00073	8705	9334	1	1.7e-07	33.9
ERZ1314770.fa.filtered	ERZ1314770.2980	ERZ1314770.2980_14	VP02246	13457	16012	1	2.3e-31	111.8
ERZ1314770.fa.filtered	ERZ1314770.2980	ERZ1314770.2980_14	VP02248	13457	16012	1	4e-12	48.1
ERZ1314770.fa.filtered	ERZ1314770.2980	ERZ1314770.2980_14	VP02249	13457	16012	1	3.3e-13	51.9
ERZ1314808.fa.filtered	ERZ1314808.25	ERZ1314808.25_144	VP00022	138414	139343	1	6e-16	61.2
ERZ1314856.fa.filtered	ERZ1314856.1403	ERZ1314856.1403_6	VP00022	4130	4996	1	6e-39	134.6
ERZ1314856.fa.filtered	ERZ1314856.1403	ERZ1314856.1403_6	VP02231	4130	4996	1	6e-08	32.7
ERZ1314856.fa.filtered	ERZ1314856.1403	ERZ1314856.1403_6	VP02232	4130	4996	1	7.6e-16	59.1
ERZ1314856.fa.filtered	ERZ1314856.1403	ERZ1314856.1403_6	VP02233	4130	4996	1	3.1e-18	66.9
ERZ1314856.fa.filtered	ERZ1314856.1403	ERZ1314856.1403_6	VP02234	4130	4996	1	9.9e-14	51.7
ERZ1314906.fa.filtered	ERZ1314906.5297	ERZ1314906.5297_11	VP00022	3718	4584	-1	4.6e-39	137.1
ERZ1314906.fa.filtered	ERZ1314906.5297	ERZ1314906.5297_11	VP02231	3718	4584	-1	2.4e-07	32.9
ERZ1314906.fa.filtered	ERZ1314906.5297	ERZ1314906.5297_11	VP02232	3718	4584	-1	1.4e-15	60.4
ERZ1314906.fa.filtered	ERZ1314906.5297	ERZ1314906.5297_11	VP02233	3718	4584	-1	2.1e-18	69.6
ERZ1314906.fa.filtered	ERZ1314906.5297	ERZ1314906.5297_11	VP02234	3718	4584	-1	4.7e-14	54.9
ERZ1322844.fa.filtered	ERZ1322844.364	ERZ1322844.364_15	VP00022	7074	7970	-1	1.2e-27	97.5
ERZ1322844.fa.filtered	ERZ1322844.364	ERZ1322844.364_15	VP02232	7074	7970	-1	1.1e-09	38.9
ERZ1322844.fa.filtered	ERZ1322844.364	ERZ1322844.364_15	VP02233	7074	7970	-1	4.2e-12	46.8
ERZ1322844.fa.filtered	ERZ1322844.364	ERZ1322844.364_15	VP02234	7074	7970	-1	3.1e-09	37
ERZ1688016.fa.filtered	ERZ1688016.130	ERZ1688016.130_57	VP00022	58215	59111	-1	3.6e-27	97.5
ERZ1688016.fa.filtered	ERZ1688016.130	ERZ1688016.130_57	VP02232	58215	59111	-1	3.3e-09	38.9
ERZ1688016.fa.filtered	ERZ1688016.130	ERZ1688016.130_57	VP02233	58215	59111	-1	1.2e-11	46.8
ERZ1688016.fa.filtered	ERZ1688016.130	ERZ1688016.130_57	VP02234	58215	59111	-1	9.1e-09	37
ERZ1688020.fa.filtered	ERZ1688020.84	ERZ1688020.84_59	VP00022	66269	67165	1	2.9e-27	97.7
ERZ1688020.fa.filtered	ERZ1688020.84	ERZ1688020.84_59	VP02232	66269	67165	1	8.6e-09	37.5
ERZ1688020.fa.filtered	ERZ1688020.84	ERZ1688020.84_59	VP02233	66269	67165	1	1.2e-11	46.7
ERZ1688020.fa.filtered	ERZ1688020.84	ERZ1688020.84_59	VP02234	66269	67165	1	1.1e-08	36.7
ERZ1688026.fa.filtered	ERZ1688026.325	ERZ1688026.325_5	VP00022	2668	3564	1	3.1e-27	97.7
ERZ1688026.fa.filtered	ERZ1688026.325	ERZ1688026.325_5	VP02232	2668	3564	1	9.3e-09	37.5
ERZ1688026.fa.filtered	ERZ1688026.325	ERZ1688026.325_5	VP02233	2668	3564	1	1.3e-11	46.7
ERZ1688026.fa.filtered	ERZ1688026.325	ERZ1688026.325_5	VP02234	2668	3564	1	1.2e-08	36.7
ERZ1688035.fa.filtered	ERZ1688035.1451	ERZ1688035.1451_10	VP00062	13940	15931	1	1.3e-75	257.3
ERZ1688035.fa.filtered	ERZ1688035.1451	ERZ1688035.1451_10	VP00071	13940	15931	1	9.7e-46	158.5
ERZ1688035.fa.filtered	ERZ1688035.1451	ERZ1688035.1451_10	VP02245	13940	15931	1	1.4e-09	39.5
ERZ1688035.fa.filtered	ERZ1688035.1451	ERZ1688035.1451_10	VP02246	13940	15931	1	2.9e-38	133.9
ERZ1688035.fa.filtered	ERZ1688035.32	ERZ1688035.32_1	VP02246	558	2927	1	9.4e-07	29.8
ERZ1688035.fa.filtered	ERZ1688035.1451	ERZ1688035.1451_10	VP02248	13940	15931	1	1.4e-27	98.5
ERZ1688035.fa.filtered	ERZ1688035.1451	ERZ1688035.1451_10	VP02249	13940	15931	1	1.1e-23	85.8
ERZ1688041.fa.filtered	ERZ1688041.320	ERZ1688041.320_16	VP00022	6518	7450	-1	1.3e-12	50.1
ERZ1688050.fa.filtered	ERZ1688050.142	ERZ1688050.142_45	VP00022	44300	45229	1	5.5e-16	61.2
ERZ1688064.fa.filtered	ERZ1688064.42	ERZ1688064.42_62	VP00022	55628	56557	-1	5.6e-16	61.2
ERZ1740120.fa.filtered	ERZ1740120.1108	ERZ1740120.1108_23	VP02246	24864	27248	1	2.3e-07	32.5
ERZ1741509.fa.filtered	ERZ1741509.88	ERZ1741509.88_13	VP02234	12790	14655	-1	3.2e-08	33.6
ERZ1741852.fa.filtered	ERZ1741852.4064	ERZ1741852.4064_6	VP00022	2946	3782	-1	8.3e-46	158.7
ERZ1741852.fa.filtered	ERZ1741852.4064	ERZ1741852.4064_6	VP02231	2946	3782	-1	7e-25	90
ERZ1741852.fa.filtered	ERZ1741852.4064	ERZ1741852.4064_6	VP02232	2946	3782	-1	1.7e-36	128.5
ERZ1741852.fa.filtered	ERZ1741852.4064	ERZ1741852.4064_6	VP02233	2946	3782	-1	2.2e-31	111.7
ERZ1741852.fa.filtered	ERZ1741852.4064	ERZ1741852.4064_6	VP02234	2946	3782	-1	1.1e-28	102.5
ERZ1741877.fa.filtered	ERZ1741877.20	ERZ1741877.20_97	VP00022	100161	101057	-1	3.9e-27	97.4
ERZ1741877.fa.filtered	ERZ1741877.20	ERZ1741877.20_97	VP02232	100161	101057	-1	1.3e-08	36.9
ERZ1741877.fa.filtered	ERZ1741877.20	ERZ1741877.20_97	VP02233	100161	101057	-1	3.9e-11	45.2
ERZ1741877.fa.filtered	ERZ1741877.20	ERZ1741877.20_97	VP02234	100161	101057	-1	7.9e-09	37.2
ERZ1742027.fa.filtered	ERZ1742027.56	ERZ1742027.56_59	VP00022	57745	58608	1	5e-31	109.3
ERZ1742027.fa.filtered	ERZ1742027.56	ERZ1742027.56_59	VP02232	57745	58608	1	2.9e-14	54.7
ERZ1742027.fa.filtered	ERZ1742027.56	ERZ1742027.56_59	VP02233	57745	58608	1	3.3e-17	64.2
ERZ1742027.fa.filtered	ERZ1742027.56	ERZ1742027.56_59	VP02234	57745	58608	1	3.4e-09	37.6
ERZ1742073.fa.filtered	ERZ1742073.1393	ERZ1742073.1393_16	VP02246	15770	18109	1	1e-07	32.7
ERZ1742098.fa.filtered	ERZ1742098.65	ERZ1742098.65_60	VP00022	57326	58189	1	3.8e-31	109.9
ERZ1742098.fa.filtered	ERZ1742098.65	ERZ1742098.65_60	VP02232	57326	58189	1	1.6e-14	55.7
ERZ1742098.fa.filtered	ERZ1742098.65	ERZ1742098.65_60	VP02233	57326	58189	1	3.6e-17	64.3
ERZ1742098.fa.filtered	ERZ1742098.65	ERZ1742098.65_60	VP02234	57326	58189	1	3.3e-09	37.8
ERZ1742613.fa.filtered	ERZ1742613.2111	ERZ1742613.2111_4	VP00030	2272	3342	1	6.1e-11	44.5
ERZ1742700.fa.filtered	ERZ1742700.5769	ERZ1742700.5769_2	VP02246	2049	4208	1	1.9e-07	31.7
ERZ1742783.fa.filtered	ERZ1742783.1127	ERZ1742783.1127_4	VP00022	2123	3052	1	5.2e-16	61.2
ERZ1742789.fa.filtered	ERZ1742789.510	ERZ1742789.510_25	VP02246	28193	30553	-1	5.6e-07	29.8
ERZ1742904.fa.filtered	ERZ1742904.30	ERZ1742904.30_21	VP00022	18456	19319	1	3e-31	109.4
ERZ1742904.fa.filtered	ERZ1742904.30	ERZ1742904.30_21	VP02232	18456	19319	1	1.6e-14	54.9
ERZ1742904.fa.filtered	ERZ1742904.30	ERZ1742904.30_21	VP02233	18456	19319	1	2.9e-17	63.8
ERZ1742904.fa.filtered	ERZ1742904.30	ERZ1742904.30_21	VP02234	18456	19319	1	1.1e-09	38.5
ERZ1742908.fa.filtered	ERZ1742908.1437	ERZ1742908.1437_2	VP00022	1443	2306	1	1.8e-31	110.3
ERZ1742908.fa.filtered	ERZ1742908.1437	ERZ1742908.1437_2	VP02232	1443	2306	1	2e-14	54.7
ERZ1742908.fa.filtered	ERZ1742908.1437	ERZ1742908.1437_2	VP02233	1443	2306	1	2e-17	64.4
ERZ1742908.fa.filtered	ERZ1742908.1437	ERZ1742908.1437_2	VP02234	1443	2306	1	1.4e-09	38.4
ERZ1742912.fa.filtered	ERZ1742912.2221	ERZ1742912.2221_13	VP00022	4111	4974	-1	5.2e-31	109.4
ERZ1742912.fa.filtered	ERZ1742912.2221	ERZ1742912.2221_13	VP02232	4111	4974	-1	2.9e-14	54.9
ERZ1742912.fa.filtered	ERZ1742912.2221	ERZ1742912.2221_13	VP02233	4111	4974	-1	5.1e-17	63.8
ERZ1742912.fa.filtered	ERZ1742912.2221	ERZ1742912.2221_13	VP02234	4111	4974	-1	2e-09	38.5
ERZ1742951.fa.filtered	ERZ1742951.19	ERZ1742951.19_149	VP00022	146760	147692	1	7e-13	50.1
ERZ1742955.fa.filtered	ERZ1742955.41	ERZ1742955.41_46	VP00022	47925	48788	1	8.2e-31	108.9
ERZ1742955.fa.filtered	ERZ1742955.41	ERZ1742955.41_46	VP02232	47925	48788	1	1.5e-13	52.6
ERZ1742955.fa.filtered	ERZ1742955.41	ERZ1742955.41_46	VP02233	47925	48788	1	7.3e-18	66.7
ERZ1742955.fa.filtered	ERZ1742955.41	ERZ1742955.41_46	VP02234	47925	48788	1	1e-08	36.4
ERZ1742960.fa.filtered	ERZ1742960.262	ERZ1742960.262_38	VP00022	26699	27562	-1	2.5e-31	110.3
ERZ1742960.fa.filtered	ERZ1742960.262	ERZ1742960.262_38	VP02232	26699	27562	-1	2.7e-14	54.7
ERZ1742960.fa.filtered	ERZ1742960.262	ERZ1742960.262_38	VP02233	26699	27562	-1	2.7e-17	64.4
ERZ1742960.fa.filtered	ERZ1742960.262	ERZ1742960.262_38	VP02234	26699	27562	-1	1.9e-09	38.4
ERZ1742962.fa.filtered	ERZ1742962.21	ERZ1742962.21_123	VP00022	113531	114463	-1	6.1e-13	50.1
ERZ1744021.fa.filtered	ERZ1744021.96	ERZ1744021.96_7	VP00022	6454	7308	1	1.7e-41	143.2
ERZ1744021.fa.filtered	ERZ1744021.96	ERZ1744021.96_7	VP02232	6454	7308	1	1.2e-16	62
ERZ1744021.fa.filtered	ERZ1744021.96	ERZ1744021.96_7	VP02233	6454	7308	1	1.3e-13	52
ERZ1744021.fa.filtered	ERZ1744021.96	ERZ1744021.96_7	VP02234	6454	7308	1	3.1e-10	40.5
ERZ1744364.fa.filtered	ERZ1744364.181	ERZ1744364.181_49	VP00022	46741	47637	-1	6.3e-27	97.5
ERZ1744364.fa.filtered	ERZ1744364.181	ERZ1744364.181_49	VP02232	46741	47637	-1	5.8e-09	38.9
ERZ1744364.fa.filtered	ERZ1744364.181	ERZ1744364.181_49	VP02233	46741	47637	-1	2.2e-11	46.8
ERZ1744364.fa.filtered	ERZ1744364.181	ERZ1744364.181_49	VP02234	46741	47637	-1	1.6e-08	37
ERZ1745046.fa.filtered	ERZ1745046.6512	ERZ1745046.6512_8	VP00047	4245	5483	1	3.1e-34	121.1
ERZ1745046.fa.filtered	ERZ1745046.3504	ERZ1745046.3504_13	VP00047	8130	9362	1	2.2e-25	92
ERZ1745046.fa.filtered	ERZ1745046.6512	ERZ1745046.6512_8	VP02534	4245	5483	1	8.1e-16	60.8
ERZ1745046.fa.filtered	ERZ1745046.3504	ERZ1745046.3504_13	VP02534	8130	9362	1	5.7e-07	31.7
ERZ1745275.fa.filtered	ERZ1745275.4932	ERZ1745275.4932_3	VP00022	3480	4349	1	2.6e-17	65.3
ERZ1745275.fa.filtered	ERZ1745275.4932	ERZ1745275.4932_3	VP02232	3480	4349	1	2.3e-08	36.3
ERZ1748925.fa.filtered	ERZ1748925.8455	ERZ1748925.8455_1	VP00022	143	1006	1	1.5e-30	109.3
ERZ1748925.fa.filtered	ERZ1748925.8455	ERZ1748925.8455_1	VP02232	143	1006	1	8.8e-14	54.7
ERZ1748925.fa.filtered	ERZ1748925.8455	ERZ1748925.8455_1	VP02233	143	1006	1	9.9e-17	64.2
ERZ1748925.fa.filtered	ERZ1748925.8455	ERZ1748925.8455_1	VP02234	143	1006	1	1e-08	37.6
ERZ1748992.fa.filtered	ERZ1748992.2974	ERZ1748992.2974_1	VP00022	159	1022	-1	6.8e-31	109.9
ERZ1748992.fa.filtered	ERZ1748992.2974	ERZ1748992.2974_1	VP02232	159	1022	-1	2.9e-14	55.7
ERZ1748992.fa.filtered	ERZ1748992.2974	ERZ1748992.2974_1	VP02233	159	1022	-1	6.4e-17	64.3
ERZ1748992.fa.filtered	ERZ1748992.2974	ERZ1748992.2974_1	VP02234	159	1022	-1	5.8e-09	37.8
ERZ1749078.fa.filtered	ERZ1749078.4472	ERZ1749078.4472_7	VP00022	2531	3394	-1	8.9e-31	109.9
ERZ1749078.fa.filtered	ERZ1749078.4472	ERZ1749078.4472_7	VP02232	2531	3394	-1	3.8e-14	55.7
ERZ1749078.fa.filtered	ERZ1749078.4472	ERZ1749078.4472_7	VP02233	2531	3394	-1	8.3e-17	64.3
ERZ1749078.fa.filtered	ERZ1749078.4472	ERZ1749078.4472_7	VP02234	2531	3394	-1	7.6e-09	37.8
ERZ1749084.fa.filtered	ERZ1749084.2609	ERZ1749084.2609_28	VP00022	15276	16139	-1	1.8e-30	109.3
ERZ1749084.fa.filtered	ERZ1749084.2609	ERZ1749084.2609_28	VP02232	15276	16139	-1	1e-13	54.7
ERZ1749084.fa.filtered	ERZ1749084.2609	ERZ1749084.2609_28	VP02233	15276	16139	-1	1.2e-16	64.2
ERZ1749084.fa.filtered	ERZ1749084.2609	ERZ1749084.2609_28	VP02234	15276	16139	-1	1.2e-08	37.6
ERZ1749224.fa.filtered	ERZ1749224.121	ERZ1749224.121_4	VP00047	1559	2800	-1	1.3e-48	162.7
ERZ1749224.fa.filtered	ERZ1749224.121	ERZ1749224.121_4	VP02534	1559	2800	-1	2.3e-75	250.9
ERZ1749224.fa.filtered	ERZ1749224.121	ERZ1749224.121_4	VP02535	1559	2800	-1	2e-73	244.3
ERZ1749225.fa.filtered	ERZ1749225.1542	ERZ1749225.1542_3	VP00058	1732	3249	1	5e-72	244.2
ERZ1749225.fa.filtered	ERZ1749225.1036	ERZ1749225.1036_3	VP00058	4614	6347	-1	1.3e-71	242.8
ERZ1749225.fa.filtered	ERZ1749225.1128	ERZ1749225.1128_1	VP00058	95	3154	-1	5.4e-37	128.7
ERZ1749225.fa.filtered	ERZ1749225.1542	ERZ1749225.1542_3	VP00585	1732	3249	1	2.2e-99	334.5
ERZ1749225.fa.filtered	ERZ1749225.1036	ERZ1749225.1036_3	VP00585	4614	6347	-1	8.7e-85	286.3
ERZ1749225.fa.filtered	ERZ1749225.1128	ERZ1749225.1128_1	VP00585	95	3154	-1	2.3e-39	136.5
ERZ1749225.fa.filtered	ERZ1749225.1542	ERZ1749225.1542_3	VP02073	1732	3249	1	5.4e-32	112.3
ERZ1749225.fa.filtered	ERZ1749225.1036	ERZ1749225.1036_3	VP02073	4614	6347	-1	1.3e-29	104.5
ERZ1749225.fa.filtered	ERZ1749225.1542	ERZ1749225.1542_3	VP02274	1732	3249	1	5.8e-46	158.5
ERZ1749225.fa.filtered	ERZ1749225.1036	ERZ1749225.1036_3	VP02274	4614	6347	-1	1.6e-29	104.2
ERZ1749225.fa.filtered	ERZ1749225.1128	ERZ1749225.1128_1	VP02274	95	3154	-1	3.2e-20	73.5
ERZ1749225.fa.filtered	ERZ1749225.1542	ERZ1749225.1542_3	VP02541	1732	3249	1	5.1e-108	362.7
ERZ1749225.fa.filtered	ERZ1749225.1036	ERZ1749225.1036_3	VP02541	4614	6347	-1	6.3e-97	326.2
ERZ1749225.fa.filtered	ERZ1749225.1128	ERZ1749225.1128_1	VP02541	95	3154	-1	2.7e-35	123
ERZ1749225.fa.filtered	ERZ1749225.1036	ERZ1749225.1036_3	VP02542	4614	6347	-1	3.5e-30	106.3
ERZ1749225.fa.filtered	ERZ1749225.1542	ERZ1749225.1542_3	VP02542	1732	3249	1	7.4e-30	105.2
ERZ1749225.fa.filtered	ERZ1749225.1542	ERZ1749225.1542_3	VP02543	1732	3249	1	1.3e-70	239.6
ERZ1749225.fa.filtered	ERZ1749225.1036	ERZ1749225.1036_3	VP02543	4614	6347	-1	2.1e-70	238.9
ERZ1749225.fa.filtered	ERZ1749225.1128	ERZ1749225.1128_1	VP02543	95	3154	-1	9.4e-51	174.1
ERZ1749270.fa.filtered	ERZ1749270.64	ERZ1749270.64_7	VP00047	4423	5664	1	8.3e-48	160.2
ERZ1749270.fa.filtered	ERZ1749270.64	ERZ1749270.64_7	VP02534	4423	5664	1	4.7e-74	246.7
ERZ1749270.fa.filtered	ERZ1749270.64	ERZ1749270.64_7	VP02535	4423	5664	1	6.2e-73	242.7
ERZ1749301.fa.filtered	ERZ1749301.43	ERZ1749301.43_41	VP00022	37166	38098	1	2.1e-12	50.1
ERZ1749315.fa.filtered	ERZ1749315.424	ERZ1749315.424_59	VP00022	71949	72803	1	2.2e-45	158.4
ERZ1749315.fa.filtered	ERZ1749315.424	ERZ1749315.424_59	VP02232	71949	72803	1	2.6e-15	60.2
ERZ1749315.fa.filtered	ERZ1749315.424	ERZ1749315.424_59	VP02233	71949	72803	1	2.1e-13	53.8
ERZ1749315.fa.filtered	ERZ1749315.424	ERZ1749315.424_59	VP02234	71949	72803	1	2.8e-12	49.7
ERZ1753477.fa.filtered	ERZ1753477.178	ERZ1753477.178_32	VP02246	34951	37326	1	8.4e-08	32.6
ERZ1749594.fa.filtered	ERZ1749594.151	ERZ1749594.151_4	VP00047	2348	3538	1	3.7e-45	151.4
ERZ1749594.fa.filtered	ERZ1749594.151	ERZ1749594.151_4	VP02534	2348	3538	1	7.7e-74	246
ERZ1749594.fa.filtered	ERZ1749594.151	ERZ1749594.151_4	VP02535	2348	3538	1	1.8e-70	234.6
ERZ1753579.fa.filtered	ERZ1753579.41	ERZ1753579.41_4	VP00047	2478	3719	1	1.7e-47	159.1
ERZ1753579.fa.filtered	ERZ1753579.41	ERZ1753579.41_4	VP02534	2478	3719	1	3.6e-74	247
ERZ1753579.fa.filtered	ERZ1753579.41	ERZ1753579.41_4	VP02535	2478	3719	1	4.5e-73	243.1
ERZ1754015.fa.filtered	ERZ1754015.74	ERZ1754015.74_5	VP00047	2304	3545	-1	7.2e-48	160.2
ERZ1754015.fa.filtered	ERZ1754015.74	ERZ1754015.74_5	VP02534	2304	3545	-1	4e-74	246.7
ERZ1754015.fa.filtered	ERZ1754015.74	ERZ1754015.74_5	VP02535	2304	3545	-1	5.3e-73	242.7
ERZ1755401.fa.filtered	ERZ1755401.4	ERZ1755401.4_77	VP00022	70897	71829	1	8.9e-13	50.1
ERZ1755029.fa.filtered	ERZ1755029.743	ERZ1755029.743_14	VP00022	7755	8687	1	4.6e-13	50.1
ERZ1755436.fa.filtered	ERZ1755436.7	ERZ1755436.7_108	VP00022	97491	98423	-1	9.3e-13	50.1
ERZ1755450.fa.filtered	ERZ1755450.2	ERZ1755450.2_153	VP00022	146771	147700	1	2.5e-16	61.2
ERZ1753246.fa.filtered	ERZ1753246.59	ERZ1753246.59_5	VP00047	3548	4855	-1	2.1e-52	175.3
ERZ1753246.fa.filtered	ERZ1753246.59	ERZ1753246.59_5	VP02534	3548	4855	-1	6.1e-75	249.6
ERZ1753246.fa.filtered	ERZ1753246.59	ERZ1753246.59_5	VP02535	3548	4855	-1	2.4e-80	267.1
ERZ1753252.fa.filtered	ERZ1753252.539	ERZ1753252.539_29	VP02246	32319	34694	1	1.2e-07	32.6
ERZ1749822.fa.filtered	ERZ1749822.290	ERZ1749822.290_8	VP02246	10520	12646	-1	4.3e-08	33.5
ERZ1755473.fa.filtered	ERZ1755473.6	ERZ1755473.6_119	VP00022	114896	115825	1	2.5e-16	61.2
ERZ1753755.fa.filtered	ERZ1753755.190	ERZ1753755.190_3	VP00047	887	2194	1	1.9e-52	175.4
ERZ1753755.fa.filtered	ERZ1753755.190	ERZ1753755.190_3	VP02534	887	2194	1	2.8e-75	250.7
ERZ1753755.fa.filtered	ERZ1753755.190	ERZ1753755.190_3	VP02535	887	2194	1	5e-80	266.1
ERZ1755484.fa.filtered	ERZ1755484.390	ERZ1755484.390_24	VP00022	16155	17087	-1	4.8e-13	50.1
ERZ1756015.fa.filtered	ERZ1756015.39	ERZ1756015.39_38	VP02227	40539	43274	-1	1.3e-09	40
ERZ1749905.fa.filtered	ERZ1749905.582	ERZ1749905.582_4	VP02246	2960	5335	-1	1.2e-07	32.6
ERZ1749929.fa.filtered	ERZ1749929.182	ERZ1749929.182_5	VP00047	2646	3887	-1	8.5e-48	160.1
ERZ1749929.fa.filtered	ERZ1749929.182	ERZ1749929.182_5	VP02534	2646	3887	-1	9.6e-74	245.6
ERZ1749929.fa.filtered	ERZ1749929.182	ERZ1749929.182_5	VP02535	2646	3887	-1	2.8e-73	243.8
ERZ1749941.fa.filtered	ERZ1749941.32	ERZ1749941.32_7	VP00047	4601	5908	1	7.4e-52	173.5
ERZ1749941.fa.filtered	ERZ1749941.32	ERZ1749941.32_7	VP02534	4601	5908	1	2.9e-74	247.4
ERZ1749941.fa.filtered	ERZ1749941.32	ERZ1749941.32_7	VP02535	4601	5908	1	9.1e-80	265.2
ERZ1755559.fa.filtered	ERZ1755559.1200	ERZ1755559.1200_13	VP00022	7836	8768	1	4e-13	50.1
ERZ913790.fa.filtered	ERZ913790.91743	ERZ913790.91743_30	VP00022	22737	23669	-1	8.5e-13	50.1
ERZ1755588.fa.filtered	ERZ1755588.111	ERZ1755588.111_30	VP00022	20972	21901	-1	2.6e-16	61.2
ERZ919573.fa.filtered	ERZ919573.23775	ERZ919573.23775_9	VP00062	10006	11988	1	1e-69	237.4
ERZ919573.fa.filtered	ERZ919573.23775	ERZ919573.23775_9	VP00071	10006	11988	1	6.6e-40	138.7
ERZ919573.fa.filtered	ERZ919573.23775	ERZ919573.23775_9	VP02245	10006	11988	1	1.5e-10	42.3
ERZ919573.fa.filtered	ERZ919573.23775	ERZ919573.23775_9	VP02246	10006	11988	1	7.5e-36	125.4
ERZ919573.fa.filtered	ERZ919573.23775	ERZ919573.23775_9	VP02248	10006	11988	1	2.6e-24	87.2
ERZ919573.fa.filtered	ERZ919573.23775	ERZ919573.23775_9	VP02249	10006	11988	1	4.9e-19	69.9
ERZ919575.fa.filtered	ERZ919575.51911	ERZ919575.51911_31	VP02246	34832	37201	1	6e-07	29.8
ERZ919580.fa.filtered	ERZ919580.12459	ERZ919580.12459_62	VP00022	63905	64768	1	1.1e-30	109.3
ERZ919580.fa.filtered	ERZ919580.12459	ERZ919580.12459_62	VP02232	63905	64768	1	6.4e-14	54.7
ERZ919580.fa.filtered	ERZ919580.12459	ERZ919580.12459_62	VP02233	63905	64768	1	7.2e-17	64.2
ERZ919580.fa.filtered	ERZ919580.12459	ERZ919580.12459_62	VP02234	63905	64768	1	7.5e-09	37.6
ERZ824458.fa.filtered	ERZ824458.591	ERZ824458.591_30	VP00022	32022	32918	1	6.9e-27	97.7
ERZ824458.fa.filtered	ERZ824458.591	ERZ824458.591_30	VP02232	32022	32918	1	2.1e-08	37.5
ERZ824458.fa.filtered	ERZ824458.591	ERZ824458.591_30	VP02233	32022	32918	1	3e-11	46.7
ERZ824458.fa.filtered	ERZ824458.591	ERZ824458.591_30	VP02234	32022	32918	1	2.6e-08	36.7
ERZ857564.fa.filtered	ERZ857564.43	ERZ857564.43_63	VP00022	71365	72219	1	5.3e-45	156.9
ERZ857564.fa.filtered	ERZ857564.43	ERZ857564.43_63	VP02232	71365	72219	1	7.2e-17	65
ERZ857564.fa.filtered	ERZ857564.43	ERZ857564.43_63	VP02233	71365	72219	1	2e-13	53.5
ERZ857564.fa.filtered	ERZ857564.43	ERZ857564.43_63	VP02234	71365	72219	1	1.9e-12	50
ERZ913862.fa.filtered	ERZ913862.5241	ERZ913862.5241_4	VP02246	3270	5645	-1	7.7e-08	32.6
ERZ857629.fa.filtered	ERZ857629.7791	ERZ857629.7791_5	VP00062	3214	5115	1	2.5e-75	257.1
ERZ857629.fa.filtered	ERZ857629.7791	ERZ857629.7791_5	VP00071	3214	5115	1	9e-46	159.3
ERZ857629.fa.filtered	ERZ857629.7791	ERZ857629.7791_5	VP02245	3214	5115	1	6.2e-08	34.9
ERZ857629.fa.filtered	ERZ857629.7791	ERZ857629.7791_5	VP02246	3214	5115	1	1.3e-39	139.1
ERZ857629.fa.filtered	ERZ857629.7791	ERZ857629.7791_5	VP02247	3214	5115	1	6.6e-10	41.2
ERZ857629.fa.filtered	ERZ857629.7791	ERZ857629.7791_5	VP02248	3214	5115	1	9.8e-26	93.1
ERZ857629.fa.filtered	ERZ857629.7791	ERZ857629.7791_5	VP02249	3214	5115	1	9.6e-17	63.6
ERZ1755661.fa.filtered	ERZ1755661.759	ERZ1755661.759_16	VP00022	6083	7015	-1	4.7e-13	50.1
ERZ913903.fa.filtered	ERZ913903.41758	ERZ913903.41758_7	VP00022	2506	3360	-1	7.7e-45	154.5
ERZ913903.fa.filtered	ERZ913903.41758	ERZ913903.41758_7	VP02232	2506	3360	-1	3.3e-16	61
ERZ913903.fa.filtered	ERZ913903.41758	ERZ913903.41758_7	VP02233	2506	3360	-1	1.5e-14	55.4
ERZ913903.fa.filtered	ERZ913903.41758	ERZ913903.41758_7	VP02234	2506	3360	-1	2.6e-12	47.7
ERZ913944.fa.filtered	ERZ913944.63587	ERZ913944.63587_5	VP00022	2812	3708	1	4.7e-27	97.7
ERZ913944.fa.filtered	ERZ913944.63587	ERZ913944.63587_5	VP02232	2812	3708	1	1.4e-08	37.5
ERZ913944.fa.filtered	ERZ913944.63587	ERZ913944.63587_5	VP02233	2812	3708	1	2e-11	46.7
ERZ913944.fa.filtered	ERZ913944.63587	ERZ913944.63587_5	VP02234	2812	3708	1	1.8e-08	36.7
ERZ824598.fa.filtered	ERZ824598.4850	ERZ824598.4850_8	VP00022	4381	5235	1	1.2e-45	159
ERZ824598.fa.filtered	ERZ824598.4850	ERZ824598.4850_8	VP02232	4381	5235	1	8.2e-16	61.5
ERZ824598.fa.filtered	ERZ824598.4850	ERZ824598.4850_8	VP02233	4381	5235	1	3.4e-13	52.8
ERZ824598.fa.filtered	ERZ824598.4850	ERZ824598.4850_8	VP02234	4381	5235	1	1.3e-12	50.6
ERZ916076.fa.filtered	ERZ916076.16026	ERZ916076.16026_47	VP00022	37506	38342	-1	6.6e-47	162.5
ERZ916076.fa.filtered	ERZ916076.16026	ERZ916076.16026_47	VP02231	37506	38342	-1	4.8e-25	90.7
ERZ916076.fa.filtered	ERZ916076.16026	ERZ916076.16026_47	VP02232	37506	38342	-1	1e-36	129.5
ERZ916076.fa.filtered	ERZ916076.16026	ERZ916076.16026_47	VP02233	37506	38342	-1	2.1e-31	111.9
ERZ916076.fa.filtered	ERZ916076.16026	ERZ916076.16026_47	VP02234	37506	38342	-1	2.7e-30	107.9
ERZ916077.fa.filtered	ERZ916077.58560	ERZ916077.58560_59	VP00022	58019	58951	1	9.8e-13	50.1
ERZ913963.fa.filtered	ERZ913963.25306	ERZ913963.25306_100	VP00022	91879	92811	-1	1.7e-12	50.1
ERZ917788.fa.filtered	ERZ917788.6178	ERZ917788.6178_55	VP02246	63348	65723	-1	1.4e-07	32.6
ERZ1755775.fa.filtered	ERZ1755775.4	ERZ1755775.4_119	VP00022	114896	115825	1	2.5e-16	61.2
ERZ825839.fa.filtered	ERZ825839.155	ERZ825839.155_11	VP00022	13631	14350	1	2.4e-30	109
ERZ825839.fa.filtered	ERZ825839.155	ERZ825839.155_11	VP02233	13631	14350	1	2.2e-09	40.5
ERZ825839.fa.filtered	ERZ825839.155	ERZ825839.155_11	VP02234	13631	14350	1	4e-09	39.3
ERZ916181.fa.filtered	ERZ916181.117662	ERZ916181.117662_16	VP00022	6578	7507	-1	1.7e-16	63.2
ERZ860122.fa.filtered	ERZ860122.2566	ERZ860122.2566_2	VP00058	607	2181	-1	3.4e-57	195.4
ERZ860122.fa.filtered	ERZ860122.2566	ERZ860122.2566_2	VP00585	607	2181	-1	5.2e-62	211.4
ERZ860122.fa.filtered	ERZ860122.2566	ERZ860122.2566_2	VP02073	607	2181	-1	8.6e-36	125
ERZ860122.fa.filtered	ERZ860122.2566	ERZ860122.2566_2	VP02274	607	2181	-1	3.1e-10	40.7
ERZ860122.fa.filtered	ERZ860122.2566	ERZ860122.2566_2	VP02540	607	2181	-1	1.8e-12	48.2
ERZ860122.fa.filtered	ERZ860122.2566	ERZ860122.2566_2	VP02541	607	2181	-1	2.1e-66	225.7
ERZ860122.fa.filtered	ERZ860122.2566	ERZ860122.2566_2	VP02542	607	2181	-1	7e-28	98.9
ERZ860122.fa.filtered	ERZ860122.2566	ERZ860122.2566_2	VP02543	607	2181	-1	3.2e-48	165.9
ERZ826146.fa.filtered	ERZ826146.4470	ERZ826146.4470_1	VP00022	307	1203	1	4.3e-27	97.7
ERZ826146.fa.filtered	ERZ826146.4470	ERZ826146.4470_1	VP02232	307	1203	1	1.3e-08	37.5
ERZ826146.fa.filtered	ERZ826146.4470	ERZ826146.4470_1	VP02233	307	1203	1	1.9e-11	46.7
ERZ826146.fa.filtered	ERZ826146.4470	ERZ826146.4470_1	VP02234	307	1203	1	1.6e-08	36.7
ERZ919694.fa.filtered	ERZ919694.32808	ERZ919694.32808_12	VP00062	11184	13739	1	1.9e-44	155.1
ERZ919694.fa.filtered	ERZ919694.32808	ERZ919694.32808_12	VP00071	11184	13739	1	4.7e-29	104
ERZ919694.fa.filtered	ERZ919694.3004	ERZ919694.3004_5	VP00073	4687	6297	-1	5.4e-19	71.6
ERZ919694.fa.filtered	ERZ919694.3004	ERZ919694.3004_4	VP00073	3249	4685	-1	3.9e-18	68.8
ERZ919694.fa.filtered	ERZ919694.32808	ERZ919694.32808_12	VP02246	11184	13739	1	2.2e-31	111.8
ERZ919694.fa.filtered	ERZ919694.32808	ERZ919694.32808_12	VP02248	11184	13739	1	3.8e-12	48.1
ERZ919694.fa.filtered	ERZ919694.32808	ERZ919694.32808_12	VP02249	11184	13739	1	3.1e-13	51.9
ERZ914027.fa.filtered	ERZ914027.12453	ERZ914027.12453_101	VP00022	97907	98836	1	2.1e-16	61.2
ERZ919702.fa.filtered	ERZ919702.24975	ERZ919702.24975_2	VP00022	460	1392	1	8.4e-13	50.1
ERZ919703.fa.filtered	ERZ919703.4285	ERZ919703.4285_6	VP00022	4314	5177	1	1e-30	109.9
ERZ919703.fa.filtered	ERZ919703.4285	ERZ919703.4285_6	VP02232	4314	5177	1	4.2e-14	55.7
ERZ919703.fa.filtered	ERZ919703.4285	ERZ919703.4285_6	VP02233	4314	5177	1	9.4e-17	64.3
ERZ919703.fa.filtered	ERZ919703.4285	ERZ919703.4285_6	VP02234	4314	5177	1	8.5e-09	37.8
ERZ916214.fa.filtered	ERZ916214.81414	ERZ916214.81414_5	VP00022	2245	3111	-1	2.2e-39	138
ERZ916214.fa.filtered	ERZ916214.81414	ERZ916214.81414_5	VP02231	2245	3111	-1	1.3e-07	33.6
ERZ916214.fa.filtered	ERZ916214.81414	ERZ916214.81414_5	VP02232	2245	3111	-1	1.4e-15	60.3
ERZ916214.fa.filtered	ERZ916214.81414	ERZ916214.81414_5	VP02233	2245	3111	-1	1.6e-18	69.8
ERZ916214.fa.filtered	ERZ916214.81414	ERZ916214.81414_5	VP02234	2245	3111	-1	2e-14	56
ERZ826796.fa.filtered	ERZ826796.205	ERZ826796.205_20	VP00022	12601	13497	-1	2.6e-27	97.7
ERZ826796.fa.filtered	ERZ826796.205	ERZ826796.205_20	VP02232	12601	13497	-1	7.9e-09	37.5
ERZ826796.fa.filtered	ERZ826796.205	ERZ826796.205_20	VP02233	12601	13497	-1	1.1e-11	46.7
ERZ826796.fa.filtered	ERZ826796.205	ERZ826796.205_20	VP02234	12601	13497	-1	9.8e-09	36.7
ERZ919719.fa.filtered	ERZ919719.24135	ERZ919719.24135_80	VP00022	68014	68877	-1	8.4e-31	109.9
ERZ919719.fa.filtered	ERZ919719.24135	ERZ919719.24135_80	VP02232	68014	68877	-1	3.6e-14	55.7
ERZ919719.fa.filtered	ERZ919719.24135	ERZ919719.24135_80	VP02233	68014	68877	-1	7.9e-17	64.3
ERZ919719.fa.filtered	ERZ919719.24135	ERZ919719.24135_80	VP02234	68014	68877	-1	7.2e-09	37.8
ERZ869975.fa.filtered	ERZ869975.145	ERZ869975.145_10	VP00058	9521	11278	-1	2.5e-85	286.3
ERZ869975.fa.filtered	ERZ869975.1035	ERZ869975.1035_1	VP00058	37	1296	1	5.2e-78	262.2
ERZ869975.fa.filtered	ERZ869975.879	ERZ869975.879_1	VP00058	44	6370	-1	8.1e-38	129.7
ERZ869975.fa.filtered	ERZ869975.145	ERZ869975.145_10	VP00585	9521	11278	-1	5.2e-95	318.4
ERZ869975.fa.filtered	ERZ869975.1035	ERZ869975.1035_1	VP00585	37	1296	1	4.9e-86	288.7
ERZ869975.fa.filtered	ERZ869975.879	ERZ869975.879_1	VP00585	44	6370	-1	2.7e-49	167.5
ERZ869975.fa.filtered	ERZ869975.145	ERZ869975.145_10	VP02073	9521	11278	-1	1.4e-28	99.3
ERZ869975.fa.filtered	ERZ869975.1035	ERZ869975.1035_1	VP02073	37	1296	1	3.9e-23	81.4
ERZ869975.fa.filtered	ERZ869975.145	ERZ869975.145_10	VP02274	9521	11278	-1	7.3e-54	182.8
ERZ869975.fa.filtered	ERZ869975.1035	ERZ869975.1035_1	VP02274	37	1296	1	1.3e-51	175.4
ERZ869975.fa.filtered	ERZ869975.1035	ERZ869975.1035_1	VP02539	37	1296	1	7e-09	34.1
ERZ869975.fa.filtered	ERZ869975.1035	ERZ869975.1035_1	VP02540	37	1296	1	2.7e-12	45.7
ERZ869975.fa.filtered	ERZ869975.145	ERZ869975.145_10	VP02541	9521	11278	-1	1.7e-103	346.1
ERZ869975.fa.filtered	ERZ869975.1035	ERZ869975.1035_1	VP02541	37	1296	1	1.5e-87	293.5
ERZ869975.fa.filtered	ERZ869975.879	ERZ869975.879_1	VP02541	44	6370	-1	2.5e-07	29.1
ERZ869975.fa.filtered	ERZ869975.145	ERZ869975.145_10	VP02542	9521	11278	-1	1.1e-30	106.2
ERZ869975.fa.filtered	ERZ869975.1035	ERZ869975.1035_1	VP02542	37	1296	1	2.2e-23	82.2
ERZ869975.fa.filtered	ERZ869975.145	ERZ869975.145_10	VP02543	9521	11278	-1	3.1e-75	253
ERZ869975.fa.filtered	ERZ869975.1035	ERZ869975.1035_1	VP02543	37	1296	1	7.4e-70	235.3
ERZ869975.fa.filtered	ERZ869975.879	ERZ869975.879_1	VP02543	44	6370	-1	5.2e-27	94.2
ERZ916240.fa.filtered	ERZ916240.49357	ERZ916240.49357_23	VP00022	13235	14164	-1	4.8e-16	61.2
ERZ919733.fa.filtered	ERZ919733.32835	ERZ919733.32835_31	VP02246	34832	37201	1	6.7e-07	29.8
ERZ827168.fa.filtered	ERZ827168.382	ERZ827168.382_60	VP00022	50337	51191	-1	9.5e-44	153.1
ERZ827168.fa.filtered	ERZ827168.382	ERZ827168.382_60	VP02232	50337	51191	-1	5.1e-16	62.5
ERZ827168.fa.filtered	ERZ827168.382	ERZ827168.382_60	VP02233	50337	51191	-1	1e-13	54.9
ERZ827168.fa.filtered	ERZ827168.382	ERZ827168.382_60	VP02234	50337	51191	-1	8.4e-12	48.2
ERZ827181.fa.filtered	ERZ827181.2981	ERZ827181.2981_3	VP00062	1230	3212	-1	3.6e-72	246.4
ERZ827181.fa.filtered	ERZ827181.2981	ERZ827181.2981_3	VP00071	1230	3212	-1	1.5e-42	148.3
ERZ827181.fa.filtered	ERZ827181.2981	ERZ827181.2981_3	VP02245	1230	3212	-1	3.9e-10	41.8
ERZ827181.fa.filtered	ERZ827181.2981	ERZ827181.2981_3	VP02246	1230	3212	-1	1.8e-40	141.5
ERZ827181.fa.filtered	ERZ827181.2981	ERZ827181.2981_3	VP02248	1230	3212	-1	8.3e-26	93
ERZ827181.fa.filtered	ERZ827181.2981	ERZ827181.2981_3	VP02249	1230	3212	-1	4.6e-19	70.9
ERZ827183.fa.filtered	ERZ827183.24	ERZ827183.24_174	VP00022	210311	211075	1	2.1e-29	105.7
ERZ827183.fa.filtered	ERZ827183.24	ERZ827183.24_174	VP02232	210311	211075	1	2e-09	40.6
ERZ827183.fa.filtered	ERZ827183.24	ERZ827183.24_174	VP02233	210311	211075	1	2.7e-11	46.6
ERZ827183.fa.filtered	ERZ827183.24	ERZ827183.24_174	VP02234	210311	211075	1	1e-08	37.7
ERZ919749.fa.filtered	ERZ919749.15221	ERZ919749.15221_1	VP02246	20	1084	1	9.7e-07	29.8
ERZ919761.fa.filtered	ERZ919761.65244	ERZ919761.65244_1	VP00022	131	832	1	3.5e-38	133.7
ERZ919761.fa.filtered	ERZ919761.65244	ERZ919761.65244_1	VP02231	131	832	1	2.9e-19	71.5
ERZ919761.fa.filtered	ERZ919761.65244	ERZ919761.65244_1	VP02232	131	832	1	1.3e-23	86.2
ERZ919761.fa.filtered	ERZ919761.65244	ERZ919761.65244_1	VP02233	131	832	1	7.6e-28	100
ERZ919761.fa.filtered	ERZ919761.65244	ERZ919761.65244_1	VP02234	131	832	1	1.4e-24	88.9
ERZ827376.fa.filtered	ERZ827376.239	ERZ827376.239_64	VP00022	56132	57061	-1	1.3e-16	63.8
ERZ914176.fa.filtered	ERZ914176.15632	ERZ914176.15632_63	VP00022	55979	56908	-1	2e-16	61.2
ERZ916329.fa.filtered	ERZ916329.12915	ERZ916329.12915_7	VP00022	2370	3302	-1	3.2e-13	50.1
ERZ827434.fa.filtered	ERZ827434.5625	ERZ827434.5625_7	VP00022	4242	5096	1	8.8e-41	143.2
ERZ827434.fa.filtered	ERZ827434.5625	ERZ827434.5625_7	VP02232	4242	5096	1	6.3e-16	62
ERZ827434.fa.filtered	ERZ827434.5625	ERZ827434.5625_7	VP02233	4242	5096	1	6.6e-13	52
ERZ827434.fa.filtered	ERZ827434.5625	ERZ827434.5625_7	VP02234	4242	5096	1	1.6e-09	40.5
ERZ894240.fa.filtered	ERZ894240.261	ERZ894240.261_30	VP00022	24457	25320	1	9.9e-31	108.9
ERZ894240.fa.filtered	ERZ894240.261	ERZ894240.261_30	VP02232	24457	25320	1	2.2e-14	55.6
ERZ894240.fa.filtered	ERZ894240.261	ERZ894240.261_30	VP02233	24457	25320	1	5.5e-17	64.1
ERZ894240.fa.filtered	ERZ894240.261	ERZ894240.261_30	VP02234	24457	25320	1	7.6e-09	37
ERZ917938.fa.filtered	ERZ917938.20451	ERZ917938.20451_35	VP02234	46377	48242	1	2.5e-08	33.7
ERZ916362.fa.filtered	ERZ916362.18390	ERZ916362.18390_8	VP00022	2440	3306	-1	8.1e-28	99.1
ERZ916362.fa.filtered	ERZ916362.18390	ERZ916362.18390_8	VP02232	2440	3306	-1	2.5e-14	55.2
ERZ916362.fa.filtered	ERZ916362.18390	ERZ916362.18390_8	VP02233	2440	3306	-1	2.8e-16	61.5
ERZ916362.fa.filtered	ERZ916362.18390	ERZ916362.18390_8	VP02234	2440	3306	-1	9.4e-07	29.8
ERZ914249.fa.filtered	ERZ914249.36212	ERZ914249.36212_7	VP02234	7208	8440	-1	1.1e-07	32.2
ERZ916380.fa.filtered	ERZ916380.113643	ERZ916380.113643_14	VP00022	4842	5705	-1	6.6e-31	110.3
ERZ916380.fa.filtered	ERZ916380.113643	ERZ916380.113643_14	VP02232	4842	5705	-1	7.1e-14	54.7
ERZ916380.fa.filtered	ERZ916380.113643	ERZ916380.113643_14	VP02233	4842	5705	-1	7.2e-17	64.4
ERZ916380.fa.filtered	ERZ916380.113643	ERZ916380.113643_14	VP02234	4842	5705	-1	4.9e-09	38.4
ERZ914261.fa.filtered	ERZ914261.27741	ERZ914261.27741_161	VP00022	154373	155302	1	2.1e-16	61.2
ERZ922185.fa.filtered	ERZ922185.2552	ERZ922185.2552_28	VP02246	30344	32719	-1	7.8e-08	32.6
ERZ916417.fa.filtered	ERZ916417.26659	ERZ916417.26659_20	VP00022	8724	9587	-1	8.8e-31	109.9
ERZ916417.fa.filtered	ERZ916417.26659	ERZ916417.26659_20	VP02232	8724	9587	-1	3.7e-14	55.7
ERZ916417.fa.filtered	ERZ916417.26659	ERZ916417.26659_20	VP02233	8724	9587	-1	8.2e-17	64.3
ERZ916417.fa.filtered	ERZ916417.26659	ERZ916417.26659_20	VP02234	8724	9587	-1	7.5e-09	37.8
ERZ916418.fa.filtered	ERZ916418.117015	ERZ916418.117015_3	VP00022	1204	2070	1	2.7e-39	138
ERZ916418.fa.filtered	ERZ916418.117015	ERZ916418.117015_3	VP02231	1204	2070	1	1.6e-07	33.6
ERZ916418.fa.filtered	ERZ916418.117015	ERZ916418.117015_3	VP02232	1204	2070	1	1.7e-15	60.3
ERZ916418.fa.filtered	ERZ916418.117015	ERZ916418.117015_3	VP02233	1204	2070	1	2e-18	69.8
ERZ916418.fa.filtered	ERZ916418.117015	ERZ916418.117015_3	VP02234	1204	2070	1	2.4e-14	56
ERZ918023.fa.filtered	ERZ918023.31839	ERZ918023.31839_32	VP00022	19821	20684	-1	3.6e-30	107.5
ERZ918023.fa.filtered	ERZ918023.31839	ERZ918023.31839_32	VP02232	19821	20684	-1	1.6e-14	56.5
ERZ918023.fa.filtered	ERZ918023.31839	ERZ918023.31839_32	VP02233	19821	20684	-1	8.8e-17	63.9
ERZ918023.fa.filtered	ERZ918023.31839	ERZ918023.31839_32	VP02234	19821	20684	-1	6.7e-08	34.4
ERZ918026.fa.filtered	ERZ918026.60578	ERZ918026.60578_62	VP00022	53564	54496	-1	1e-12	50.1
ERZ916491.fa.filtered	ERZ916491.72253	ERZ916491.72253_4	VP00022	1844	2740	1	3.3e-27	97.7
ERZ916491.fa.filtered	ERZ916491.99442	ERZ916491.99442_62	VP00022	55311	56240	-1	4.5e-16	61.2
ERZ916491.fa.filtered	ERZ916491.72253	ERZ916491.72253_4	VP02232	1844	2740	1	9.8e-09	37.5
ERZ916491.fa.filtered	ERZ916491.72253	ERZ916491.72253_4	VP02233	1844	2740	1	1.4e-11	46.7
ERZ916491.fa.filtered	ERZ916491.72253	ERZ916491.72253_4	VP02234	1844	2740	1	1.2e-08	36.7
ERZ916494.fa.filtered	ERZ916494.15613	ERZ916494.15613_8	VP00022	2944	3798	-1	3.3e-44	153.8
ERZ916494.fa.filtered	ERZ916494.15613	ERZ916494.15613_8	VP02232	2944	3798	-1	3.8e-15	58.8
ERZ916494.fa.filtered	ERZ916494.15613	ERZ916494.15613_8	VP02233	2944	3798	-1	1.2e-13	53.8
ERZ916494.fa.filtered	ERZ916494.15613	ERZ916494.15613_8	VP02234	2944	3798	-1	6.6e-12	47.7
ERZ916511.fa.filtered	ERZ916511.13961	ERZ916511.13961_23	VP00022	14310	15173	-1	1e-30	109.3
ERZ916511.fa.filtered	ERZ916511.13961	ERZ916511.13961_23	VP02232	14310	15173	-1	5.8e-14	54.7
ERZ916511.fa.filtered	ERZ916511.13961	ERZ916511.13961_23	VP02233	14310	15173	-1	6.5e-17	64.2
ERZ916511.fa.filtered	ERZ916511.13961	ERZ916511.13961_23	VP02234	14310	15173	-1	6.7e-09	37.6
ERZ914386.fa.filtered	ERZ914386.15313	ERZ914386.15313_9	VP00022	4677	5609	1	3.5e-13	50.1
ERZ916568.fa.filtered	ERZ916568.57164	ERZ916568.57164_4	VP00022	1668	2534	-1	3.6e-39	137.1
ERZ916568.fa.filtered	ERZ916568.57164	ERZ916568.57164_4	VP02231	1668	2534	-1	1.9e-07	32.9
ERZ916568.fa.filtered	ERZ916568.57164	ERZ916568.57164_4	VP02232	1668	2534	-1	1.1e-15	60.4
ERZ916568.fa.filtered	ERZ916568.57164	ERZ916568.57164_4	VP02233	1668	2534	-1	1.7e-18	69.6
ERZ916568.fa.filtered	ERZ916568.57164	ERZ916568.57164_4	VP02234	1668	2534	-1	3.7e-14	54.9
ERZ909725.fa.filtered	ERZ909725.13333	ERZ909725.13333_1	VP02246	8	1063	1	5.7e-07	29.9
ERZ914415.fa.filtered	ERZ914415.32619	ERZ914415.32619_17	VP02234	16410	17642	-1	1.1e-07	32.2
ERZ836760.fa.filtered	ERZ836760.141	ERZ836760.141_70	VP00022	67087	67950	1	1.3e-30	109.3
ERZ836760.fa.filtered	ERZ836760.141	ERZ836760.141_70	VP02232	67087	67950	1	7.7e-14	54.7
ERZ836760.fa.filtered	ERZ836760.141	ERZ836760.141_70	VP02233	67087	67950	1	8.7e-17	64.2
ERZ836760.fa.filtered	ERZ836760.141	ERZ836760.141_70	VP02234	67087	67950	1	9e-09	37.6
ERZ837314.fa.filtered	ERZ837314.326	ERZ837314.326_21	VP00022	12397	13248	-1	8e-46	158.8
ERZ837314.fa.filtered	ERZ837314.326	ERZ837314.326_21	VP02231	12397	13248	-1	1.5e-23	85.6
ERZ837314.fa.filtered	ERZ837314.326	ERZ837314.326_21	VP02232	12397	13248	-1	7.9e-28	100.2
ERZ837314.fa.filtered	ERZ837314.326	ERZ837314.326_21	VP02233	12397	13248	-1	9.4e-35	122.7
ERZ837314.fa.filtered	ERZ837314.326	ERZ837314.326_21	VP02234	12397	13248	-1	2.1e-29	104.8
ERZ914449.fa.filtered	ERZ914449.88250	ERZ914449.88250_21	VP00030	8965	10035	-1	4.9e-11	44.5
ERZ910673.fa.filtered	ERZ910673.63480	ERZ910673.63480_4	VP00022	2215	3144	1	5e-16	61.2
ERZ918107.fa.filtered	ERZ918107.34268	ERZ918107.34268_1	VP02246	82	2457	-1	1.1e-07	32.6
ERZ918149.fa.filtered	ERZ918149.45171	ERZ918149.45171_121	VP02246	137683	140052	-1	9.2e-07	29.8
ERZ918167.fa.filtered	ERZ918167.90649	ERZ918167.90649_1	VP00009	643	3351	1	3.2e-08	36.1
ERZ918206.fa.filtered	ERZ918206.95019	ERZ918206.95019_13	VP00022	4309	5163	-1	1.1e-45	159
ERZ918206.fa.filtered	ERZ918206.95019	ERZ918206.95019_13	VP02232	4309	5163	-1	7.5e-16	61.5
ERZ918206.fa.filtered	ERZ918206.95019	ERZ918206.95019_13	VP02233	4309	5163	-1	3.2e-13	52.8
ERZ918206.fa.filtered	ERZ918206.95019	ERZ918206.95019_13	VP02234	4309	5163	-1	1.2e-12	50.6
ERZ918218.fa.filtered	ERZ918218.87189	ERZ918218.87189_1	VP00022	85	981	-1	3.8e-27	97.7
ERZ918218.fa.filtered	ERZ918218.87189	ERZ918218.87189_1	VP02232	85	981	-1	1.1e-08	37.5
ERZ918218.fa.filtered	ERZ918218.87189	ERZ918218.87189_1	VP02233	85	981	-1	1.6e-11	46.7
ERZ918218.fa.filtered	ERZ918218.87189	ERZ918218.87189_1	VP02234	85	981	-1	1.4e-08	36.7
ERZ914657.fa.filtered	ERZ914657.129202	ERZ914657.129202_66	VP00022	65872	66804	1	1.5e-12	50.1
ERZ918232.fa.filtered	ERZ918232.16959	ERZ918232.16959_15	VP00022	8371	8862	-1	1.9e-14	56.7
ERZ918241.fa.filtered	ERZ918241.106594	ERZ918241.106594_2	VP00062	1094	2995	-1	2.3e-75	257.1
ERZ918241.fa.filtered	ERZ918241.106594	ERZ918241.106594_2	VP00071	1094	2995	-1	8e-46	159.3
ERZ918241.fa.filtered	ERZ918241.106594	ERZ918241.106594_2	VP02245	1094	2995	-1	5.6e-08	34.9
ERZ918241.fa.filtered	ERZ918241.106594	ERZ918241.106594_2	VP02246	1094	2995	-1	1.1e-39	139.1
ERZ918241.fa.filtered	ERZ918241.106594	ERZ918241.106594_2	VP02247	1094	2995	-1	5.9e-10	41.2
ERZ918241.fa.filtered	ERZ918241.106594	ERZ918241.106594_2	VP02248	1094	2995	-1	8.8e-26	93.1
ERZ918241.fa.filtered	ERZ918241.106594	ERZ918241.106594_2	VP02249	1094	2995	-1	8.6e-17	63.6
ERZ914744.fa.filtered	ERZ914744.40342	ERZ914744.40342_9	VP00030	2915	3976	-1	3.2e-16	62.2
ERZ914744.fa.filtered	ERZ914744.40342	ERZ914744.40342_9	VP02239	2915	3976	-1	6.5e-15	57.3
ERZ920276.fa.filtered	ERZ920276.26090	ERZ920276.26090_71	VP00022	67130	67993	1	1.3e-30	109.3
ERZ920276.fa.filtered	ERZ920276.26090	ERZ920276.26090_71	VP02232	67130	67993	1	7.3e-14	54.7
ERZ920276.fa.filtered	ERZ920276.26090	ERZ920276.26090_71	VP02233	67130	67993	1	8.2e-17	64.2
ERZ920276.fa.filtered	ERZ920276.26090	ERZ920276.26090_71	VP02234	67130	67993	1	8.5e-09	37.6
ERZ913512.fa.filtered	ERZ913512.1301	ERZ913512.1301_9	VP00062	9048	11030	1	8.2e-70	237.4
ERZ913512.fa.filtered	ERZ913512.1301	ERZ913512.1301_9	VP00071	9048	11030	1	5.2e-40	138.7
ERZ913512.fa.filtered	ERZ913512.1301	ERZ913512.1301_9	VP02245	9048	11030	1	1.2e-10	42.3
ERZ913512.fa.filtered	ERZ913512.1301	ERZ913512.1301_9	VP02246	9048	11030	1	5.9e-36	125.4
ERZ913512.fa.filtered	ERZ913512.1301	ERZ913512.1301_9	VP02248	9048	11030	1	2.1e-24	87.2
ERZ913512.fa.filtered	ERZ913512.1301	ERZ913512.1301_9	VP02249	9048	11030	1	3.9e-19	69.9
ERZ918291.fa.filtered	ERZ918291.72395	ERZ918291.72395_3	VP00062	1230	3212	-1	3.2e-72	246.4
ERZ918291.fa.filtered	ERZ918291.72395	ERZ918291.72395_3	VP00071	1230	3212	-1	1.3e-42	148.3
ERZ918291.fa.filtered	ERZ918291.72395	ERZ918291.72395_3	VP02245	1230	3212	-1	3.4e-10	41.8
ERZ918291.fa.filtered	ERZ918291.72395	ERZ918291.72395_3	VP02246	1230	3212	-1	1.6e-40	141.5
ERZ918291.fa.filtered	ERZ918291.72395	ERZ918291.72395_3	VP02248	1230	3212	-1	7.3e-26	93
ERZ918291.fa.filtered	ERZ918291.72395	ERZ918291.72395_3	VP02249	1230	3212	-1	4e-19	70.9
ERZ917221.fa.filtered	ERZ917221.34371	ERZ917221.34371_6	VP00022	4455	5318	1	4.1e-31	110.3
ERZ917221.fa.filtered	ERZ917221.34371	ERZ917221.34371_6	VP02232	4455	5318	1	4.5e-14	54.7
ERZ917221.fa.filtered	ERZ917221.34371	ERZ917221.34371_6	VP02233	4455	5318	1	4.6e-17	64.4
ERZ917221.fa.filtered	ERZ917221.34371	ERZ917221.34371_6	VP02234	4455	5318	1	3.1e-09	38.4
ERZ918325.fa.filtered	ERZ918325.104526	ERZ918325.104526_106	VP00022	125912	126676	1	1.9e-29	105.7
ERZ918325.fa.filtered	ERZ918325.104526	ERZ918325.104526_106	VP02232	125912	126676	1	1.9e-09	40.6
ERZ918325.fa.filtered	ERZ918325.104526	ERZ918325.104526_106	VP02233	125912	126676	1	2.4e-11	46.6
ERZ918325.fa.filtered	ERZ918325.104526	ERZ918325.104526_106	VP02234	125912	126676	1	9.6e-09	37.7
ERZ918335.fa.filtered	ERZ918335.104897	ERZ918335.104897_10	VP00022	3274	4128	-1	7.9e-41	143.2
ERZ918335.fa.filtered	ERZ918335.104897	ERZ918335.104897_10	VP02232	3274	4128	-1	5.7e-16	62
ERZ918335.fa.filtered	ERZ918335.104897	ERZ918335.104897_10	VP02233	3274	4128	-1	6e-13	52
ERZ918335.fa.filtered	ERZ918335.104897	ERZ918335.104897_10	VP02234	3274	4128	-1	1.5e-09	40.5
ERZ918354.fa.filtered	ERZ918354.24451	ERZ918354.24451_14	VP00022	4291	5145	-1	5.6e-44	152.9
ERZ918354.fa.filtered	ERZ918354.38103	ERZ918354.38103_5	VP00022	1845	2708	-1	7.6e-30	106.6
ERZ918354.fa.filtered	ERZ918354.24451	ERZ918354.24451_14	VP02232	4291	5145	-1	2.1e-16	62.9
ERZ918354.fa.filtered	ERZ918354.38103	ERZ918354.38103_5	VP02232	1845	2708	-1	1.9e-14	56.5
ERZ918354.fa.filtered	ERZ918354.38103	ERZ918354.38103_5	VP02233	1845	2708	-1	9.1e-17	63.9
ERZ918354.fa.filtered	ERZ918354.24451	ERZ918354.24451_14	VP02233	4291	5145	-1	1e-13	53.9
ERZ918354.fa.filtered	ERZ918354.24451	ERZ918354.24451_14	VP02234	4291	5145	-1	5.7e-12	47.8
ERZ918354.fa.filtered	ERZ918354.38103	ERZ918354.38103_5	VP02234	1845	2708	-1	6.3e-08	34.6
ERZ918355.fa.filtered	ERZ918355.74359	ERZ918355.74359_68	VP00022	70028	70924	-1	6.5e-27	97.7
ERZ918355.fa.filtered	ERZ918355.74359	ERZ918355.74359_68	VP02232	70028	70924	-1	1.9e-08	37.5
ERZ918355.fa.filtered	ERZ918355.74359	ERZ918355.74359_68	VP02233	70028	70924	-1	2.8e-11	46.7
ERZ918355.fa.filtered	ERZ918355.74359	ERZ918355.74359_68	VP02234	70028	70924	-1	2.4e-08	36.7
ERZ918356.fa.filtered	ERZ918356.111733	ERZ918356.111733_73	VP00022	91008	91862	-1	5.4e-45	156.9
ERZ918356.fa.filtered	ERZ918356.111733	ERZ918356.111733_73	VP02232	91008	91862	-1	7.3e-17	65
ERZ918356.fa.filtered	ERZ918356.111733	ERZ918356.111733_73	VP02233	91008	91862	-1	2.1e-13	53.5
ERZ918356.fa.filtered	ERZ918356.111733	ERZ918356.111733_73	VP02234	91008	91862	-1	1.9e-12	50
ERZ920424.fa.filtered	ERZ920424.8364	ERZ920424.8364_40	VP00022	34682	35533	1	7.3e-46	158.8
ERZ920424.fa.filtered	ERZ920424.8364	ERZ920424.8364_40	VP02231	34682	35533	1	1.4e-23	85.6
ERZ920424.fa.filtered	ERZ920424.8364	ERZ920424.8364_40	VP02232	34682	35533	1	7.2e-28	100.2
ERZ920424.fa.filtered	ERZ920424.8364	ERZ920424.8364_40	VP02233	34682	35533	1	8.6e-35	122.7
ERZ920424.fa.filtered	ERZ920424.8364	ERZ920424.8364_40	VP02234	34682	35533	1	1.9e-29	104.8
ERZ984642.fa.filtered	ERZ984642.41840	ERZ984642.41840_31	VP02246	34377	36752	-1	7.7e-08	32.6
ERZ989851.fa.filtered	ERZ989851.57377	ERZ989851.57377_13	VP00030	7801	8865	1	1.2e-09	39.6
ERZ918379.fa.filtered	ERZ918379.37752	ERZ918379.37752_116	VP02246	137588	139771	-1	3.8e-07	31.3
ERZ914926.fa.filtered	ERZ914926.12076	ERZ914926.12076_26	VP00030	13266	14336	-1	3.9e-16	61.9
ERZ914926.fa.filtered	ERZ914926.12076	ERZ914926.12076_26	VP02239	13266	14336	-1	2.3e-07	32.5
ERZ918383.fa.filtered	ERZ918383.76080	ERZ918383.76080_14	VP00022	10118	10972	-1	8.8e-44	153.1
ERZ918383.fa.filtered	ERZ918383.76080	ERZ918383.76080_14	VP02232	10118	10972	-1	4.7e-16	62.5
ERZ918383.fa.filtered	ERZ918383.76080	ERZ918383.76080_14	VP02233	10118	10972	-1	9.3e-14	54.9
ERZ918383.fa.filtered	ERZ918383.76080	ERZ918383.76080_14	VP02234	10118	10972	-1	7.8e-12	48.2
ERZ918393.fa.filtered	ERZ918393.34195	ERZ918393.34195_20	VP00022	12584	13480	-1	2.3e-27	97.7
ERZ918393.fa.filtered	ERZ918393.34195	ERZ918393.34195_20	VP02232	12584	13480	-1	6.8e-09	37.5
ERZ918393.fa.filtered	ERZ918393.34195	ERZ918393.34195_20	VP02233	12584	13480	-1	9.7e-12	46.7
ERZ918393.fa.filtered	ERZ918393.34195	ERZ918393.34195_20	VP02234	12584	13480	-1	8.5e-09	36.7
ERZ920759.fa.filtered	ERZ920759.115438	ERZ920759.115438_12	VP00022	3825	4688	-1	1.6e-30	109.3
ERZ920759.fa.filtered	ERZ920759.115438	ERZ920759.115438_12	VP02232	3825	4688	-1	9.3e-14	54.7
ERZ920759.fa.filtered	ERZ920759.115438	ERZ920759.115438_12	VP02233	3825	4688	-1	1.1e-16	64.2
ERZ920759.fa.filtered	ERZ920759.115438	ERZ920759.115438_12	VP02234	3825	4688	-1	1.1e-08	37.6
ERZ920765.fa.filtered	ERZ920765.102164	ERZ920765.102164_21	VP00022	14453	15307	-1	2.1e-45	158.4
ERZ920765.fa.filtered	ERZ920765.102164	ERZ920765.102164_21	VP02232	14453	15307	-1	2.4e-15	60.2
ERZ920765.fa.filtered	ERZ920765.102164	ERZ920765.102164_21	VP02233	14453	15307	-1	2e-13	53.8
ERZ920765.fa.filtered	ERZ920765.102164	ERZ920765.102164_21	VP02234	14453	15307	-1	2.7e-12	49.7
ERZ918417.fa.filtered	ERZ918417.58814	ERZ918417.58814_29	VP00022	20466	21395	-1	1.2e-16	63.8
ERZ920773.fa.filtered	ERZ920773.37126	ERZ920773.37126_1	VP00022	137	1000	1	1.4e-30	109.3
ERZ920773.fa.filtered	ERZ920773.37126	ERZ920773.37126_1	VP02232	137	1000	1	8e-14	54.7
ERZ920773.fa.filtered	ERZ920773.37126	ERZ920773.37126_1	VP02233	137	1000	1	9e-17	64.2
ERZ920773.fa.filtered	ERZ920773.37126	ERZ920773.37126_1	VP02234	137	1000	1	9.3e-09	37.6
ERZ918425.fa.filtered	ERZ918425.48958	ERZ918425.48958_5	VP00022	2062	2928	-1	5.3e-40	137.8
ERZ918425.fa.filtered	ERZ918425.48958	ERZ918425.48958_5	VP02231	2062	2928	-1	3.7e-08	33.2
ERZ918425.fa.filtered	ERZ918425.48958	ERZ918425.48958_5	VP02232	2062	2928	-1	5.1e-16	59.5
ERZ918425.fa.filtered	ERZ918425.48958	ERZ918425.48958_5	VP02233	2062	2928	-1	2.8e-19	70
ERZ918425.fa.filtered	ERZ918425.48958	ERZ918425.48958_5	VP02234	2062	2928	-1	2.4e-15	56.8
ERZ918431.fa.filtered	ERZ918431.17151	ERZ918431.17151_79	VP00022	68560	69423	-1	4.3e-31	109.3
ERZ918431.fa.filtered	ERZ918431.17151	ERZ918431.17151_79	VP02232	68560	69423	-1	2.5e-14	54.7
ERZ918431.fa.filtered	ERZ918431.17151	ERZ918431.17151_79	VP02233	68560	69423	-1	2.8e-17	64.2
ERZ918431.fa.filtered	ERZ918431.17151	ERZ918431.17151_79	VP02234	68560	69423	-1	2.9e-09	37.6
ERZ915391.fa.filtered	ERZ915391.10281	ERZ915391.10281_53	VP02246	60454	62829	-1	9.6e-08	32.6
ERZ920947.fa.filtered	ERZ920947.6264	ERZ920947.6264_2	VP00047	634	1836	1	4.4e-45	149.8
ERZ920947.fa.filtered	ERZ920947.6264	ERZ920947.6264_2	VP02534	634	1836	1	5.6e-74	245.1
ERZ920947.fa.filtered	ERZ920947.6264	ERZ920947.6264_2	VP02535	634	1836	1	5e-72	238.4
ERZ918589.fa.filtered	ERZ918589.69638	ERZ918589.69638_4	VP00022	2024	2920	1	3.4e-27	97.4
ERZ918589.fa.filtered	ERZ918589.69638	ERZ918589.69638_4	VP02232	2024	2920	1	1.2e-08	36.9
ERZ918589.fa.filtered	ERZ918589.69638	ERZ918589.69638_4	VP02233	2024	2920	1	3.3e-11	45.2
ERZ918589.fa.filtered	ERZ918589.69638	ERZ918589.69638_4	VP02234	2024	2920	1	6.8e-09	37.2
ERZ918649.fa.filtered	ERZ918649.14514	ERZ918649.14514_17	VP02246	17351	19690	1	9.5e-08	32.7
ERZ918668.fa.filtered	ERZ918668.13236	ERZ918668.13236_80	VP00022	68023	68886	-1	3.5e-31	109.9
ERZ918668.fa.filtered	ERZ918668.13236	ERZ918668.13236_80	VP02232	68023	68886	-1	1.5e-14	55.7
ERZ918668.fa.filtered	ERZ918668.13236	ERZ918668.13236_80	VP02233	68023	68886	-1	3.3e-17	64.3
ERZ918668.fa.filtered	ERZ918668.13236	ERZ918668.13236_80	VP02234	68023	68886	-1	3e-09	37.8
ERZ918719.fa.filtered	ERZ918719.10560	ERZ918719.10560_6	VP00022	2946	3782	-1	7e-46	158.7
ERZ918719.fa.filtered	ERZ918719.10560	ERZ918719.10560_6	VP02231	2946	3782	-1	5.9e-25	90
ERZ918719.fa.filtered	ERZ918719.10560	ERZ918719.10560_6	VP02232	2946	3782	-1	1.4e-36	128.5
ERZ918719.fa.filtered	ERZ918719.10560	ERZ918719.10560_6	VP02233	2946	3782	-1	1.8e-31	111.7
ERZ918719.fa.filtered	ERZ918719.10560	ERZ918719.10560_6	VP02234	2946	3782	-1	8.8e-29	102.5
ERZ918835.fa.filtered	ERZ918835.49846	ERZ918835.49846_79	VP00022	68218	69081	-1	9.6e-31	109.4
ERZ918835.fa.filtered	ERZ918835.49846	ERZ918835.49846_79	VP02232	68218	69081	-1	5.2e-14	54.9
ERZ918835.fa.filtered	ERZ918835.49846	ERZ918835.49846_79	VP02233	68218	69081	-1	9.3e-17	63.8
ERZ918835.fa.filtered	ERZ918835.49846	ERZ918835.49846_79	VP02234	68218	69081	-1	3.7e-09	38.5
ERZ918883.fa.filtered	ERZ918883.48951	ERZ918883.48951_18	VP00022	11980	12843	-1	3.6e-30	109.3
ERZ918883.fa.filtered	ERZ918883.48951	ERZ918883.48951_18	VP02232	11980	12843	-1	2.1e-13	54.7
ERZ918883.fa.filtered	ERZ918883.48951	ERZ918883.48951_18	VP02233	11980	12843	-1	2.3e-16	64.2
ERZ918883.fa.filtered	ERZ918883.48951	ERZ918883.48951_18	VP02234	11980	12843	-1	2.4e-08	37.6
ERZ918889.fa.filtered	ERZ918889.2804	ERZ918889.2804_59	VP00022	59939	60802	1	2.5e-30	109.4
ERZ918889.fa.filtered	ERZ918889.2804	ERZ918889.2804_59	VP02232	59939	60802	1	1.3e-13	54.9
ERZ918889.fa.filtered	ERZ918889.2804	ERZ918889.2804_59	VP02233	59939	60802	1	2.4e-16	63.8
ERZ918889.fa.filtered	ERZ918889.2804	ERZ918889.2804_59	VP02234	59939	60802	1	9.4e-09	38.5
ERZ918894.fa.filtered	ERZ918894.127314	ERZ918894.127314_27	VP00022	20474	21337	1	1.9e-30	109.3
ERZ918894.fa.filtered	ERZ918894.127314	ERZ918894.127314_27	VP02232	20474	21337	1	1.1e-13	54.7
ERZ918894.fa.filtered	ERZ918894.127314	ERZ918894.127314_27	VP02233	20474	21337	1	1.2e-16	64.2
ERZ918894.fa.filtered	ERZ918894.127314	ERZ918894.127314_27	VP02234	20474	21337	1	1.3e-08	37.6
ERZ918905.fa.filtered	ERZ918905.50344	ERZ918905.50344_11	VP00022	3322	4176	-1	2.8e-44	154.4
ERZ918905.fa.filtered	ERZ918905.50344	ERZ918905.50344_11	VP02232	3322	4176	-1	1.5e-15	60.5
ERZ918905.fa.filtered	ERZ918905.50344	ERZ918905.50344_11	VP02233	3322	4176	-1	4.8e-14	55.5
ERZ918905.fa.filtered	ERZ918905.50344	ERZ918905.50344_11	VP02234	3322	4176	-1	1e-11	47.5
ERZ918912.fa.filtered	ERZ918912.65919	ERZ918912.65919_24	VP00022	23208	24062	-1	9.3e-45	156.5
ERZ918912.fa.filtered	ERZ918912.65919	ERZ918912.65919_24	VP02232	23208	24062	-1	6e-16	62.4
ERZ918912.fa.filtered	ERZ918912.65919	ERZ918912.65919_24	VP02233	23208	24062	-1	1.6e-13	54.4
ERZ918912.fa.filtered	ERZ918912.65919	ERZ918912.65919_24	VP02234	23208	24062	-1	5.7e-12	48.9
ERZ918942.fa.filtered	ERZ918942.98860	ERZ918942.98860_51	VP00022	67499	68395	1	7.6e-27	97.5
ERZ918942.fa.filtered	ERZ918942.98860	ERZ918942.98860_51	VP02232	67499	68395	1	7.1e-09	38.9
ERZ918942.fa.filtered	ERZ918942.98860	ERZ918942.98860_51	VP02233	67499	68395	1	2.6e-11	46.8
ERZ918942.fa.filtered	ERZ918942.98860	ERZ918942.98860_51	VP02234	67499	68395	1	1.9e-08	37
ERZ919515.fa.filtered	ERZ919515.95691	ERZ919515.95691_2	VP00022	495	1427	-1	1.6e-12	50.1

## Sheet: screening_validated_results
protein ID		protein length*	contig		contig length*		group	subgroup		*The color gradient (green to yellow) highlights the ranking of protein length and contig length values
NCLDV MCP
ERZ1026824_63_82	MYFNYFFNYSKIFYFKIKNITLLYKFVNQTLSVMSGSLMQLVAYGAQDVYLTGNPQITFFKVAYRRHTNFSMQAMNVVASGAAGFEKVMNFTIPRNGDLIMNTYLKAQIRDVEAVEGSTEKFAFVKRLGHALIDYATLTIGGSQIDKQYGMWLDLWYELTHKKSQEKGYKQMIGEIDALTKMSPASEGKKGYTVFVPLQFWFCRNPGLALPLIALQYHEVKVELRTARKDSILVYTPGFKNTDAYKHIDLGDVSLLVNYVFLDSEERRKFAQVGHEYLIEQLQFTGSVPVPTTRTTKDSEIHHSVLLNFNHPSKELVWAVRNGNTMGKTFLAYTADEDWSAALDEAAETIATSMFTLSEAAPTTAGTWIKSDDASLAEKLPELKLIIAKEGEEVTGDVY…	592	ERZ1026824.63		113620		NCLDV	NCLDV_A1	Klosneuvirinae
ERZ869975_1035_1	MIGEIDALTKMSPASEGKKGYTVFVPLQFWFCRNPGLALPLIALQYHEVKVELRTARKDSILVYTPGFKNTDAYKHIDLGDVSLLVNYVFLDSEERRKFAQVGHEYLIEQLQFTGSVPVPTTRTTKDSEIHHSVLLNFNHPSKELVWAVRNGNTMGKTFLAYTADEDWSAALDEAAETIATSMFTVAEAAPSASWIKSDDASLADKLPELKLIIAKESEEVTGDVYVNVDAFTIEGSALAKKIKSVSVTIGEEGIDKVDVFSHNITIRDISIPLDKYTNIGETTGVVVNIPFNYGMMIDGSVNPVNKGLIQFNGQDRFDEREGLYFNCVQPHQHHTASPADGVNVYSFALNPENHQPSGSANLSRIDTTYLQLKYKDTTQAIDSPDLSYFSADSQLFVF…	419	ERZ869975.1035		6008		NCLDV	NCLDV_A1	Klosneuvirinae
ERZ1026801_4758_4	MSIVELVAKGKEDLFLTENPQMTFFKAVYRRNTIFTIQQIPQTFLNTPNFGKKVPCIINRIGDLIKNITLIITLPSISQIYNTDQTVDKNTRFAWIRKIGFGIIKNIEIKIGNKVIQQFTGEWINCWYQLNKHDEEINKMIGNIPELFNYDNEKDEYKLFVPIPFWFSKSPNLALPLCCLKNHNVEITLELEDFKKCYNITPTHYILMNDYICQFEQDEYIVQNIGDNEIVGKFAYFDYETRRLYYSQVSKELFKVAEDEDNKYLIKGLKSRYYSMPHIKTSTDTTIESKYSIVYSHKDLSDVKINECFLLVDYVFLDTNEKERFYKNSHEYLIEQTNETTSLISSTISNVSLNLKDPVSYFVWYCRQNNLNEMYNNDKFNFTNSYQYNDILNSRLLYD…	539	ERZ1026801.4758		5089		NCLDV	NCLDV_A2	Klosneuvirinae
ERZ1026824_63_93	MSIVELVAKGKEDLFLTENPQMTFFKAVYRRNTIFTIQQIPQTFLNTPNFGKKVPCIINRIGDLIKNITLIITLPSISQIYNTDQTVDKNTRFAWIRKIGFGIIKNIEIKIGNKVIQQFTGEWINCWYQLNKHDEEINKMIGNIPELFNYDNEKDEYKLFVPIPFWFSKSPNLALPLCCLKNHNVEITLELEDFKKCYNITPTHYILMNDYICQFEQDEYIVQNIGDNEIVGKFAYFDYETRRLYYSQVSKELFKVAEDEDNKYLIKGLKSRYYSMPHIKTSTDTTIESKYSIVYSHKDLSDVKINECFLLVDYVFLDTNEKERFYKNSHEYLIEQTNETTSLISSTISNVSLNLKDPVSYFVWYCRQNNLNEMYNNDKFNFTNSYQYNDILNSRLLYD…	539	ERZ1026824.63		113620		NCLDV	NCLDV_A2	Klosneuvirinae
ERZ1749225_1542_4	MSAGLIQLVAKGKEDLYLIGDPQITLFKMIYRRHTNFAIQQSPLHFLSTPDFNKKVSLNIEKQGDLVYKLVLVITLPEIPKYYNIDGSENNIIKYAWSKNISYVIIKNIEIELADILIDRQYGEWLYIWHELFDDYNDQYNKMSGNIKELYEFTDSKPEYKLFIPLHFYFCENISSSFPLICLNTAKLKLNLELNDLSQCLKIAPSHYIDINDPFVNFEVGEHLIQFQNKLSSNLTDNKNTFSTYSIGRFIYFDEIKKRLYYQRTTNELFKNSSDGYIYGYNNLVSGTSDSKPYIITNKPNLKIKDCFLITDYIYLEQEERNRLKNNDQTILINQIQYNGEDKISGDNAKINIDFKNCVSFMCWVSNYSYLHDVYNNEFFDYSNYEIDLNNNQQNIIKS…	505	ERZ1749225.1542		7900		NCLDV	NCLDV_A2	Klosneuvirinae
ERZ1026824_63_45	MSKLELVLPTNEDYFLTGNPEISFFNCVYRRYTHFASQLFDVKFDTPIDFGTITELKLPILGDLLHKIYLKFTIPEVNISKEIDKNIIIEAKDELDYLKNLYYVFKDLANNNMSSYVEIMRLEYLNNLTIDTLYQIVNSNTSNFESKVININGVSYSYNVYLSNELRNDNFKDVIIKNQETPTPFTYGNYQTTLTMSKENIQSHLTQQNKEENKNNIFLILESIKENMERLDNRFITLINKLQDQYDKYLDYRCNFAWVKYLGHNLIDYIELRIGNDTIDKQYGQWINIWWELNGDKYKEDIYYDLIGNTSELNEFNDKVKPESVIYVPIPFYFCNNIGLSLPLLSLQYSDIIIRLKLRDFKDVCYSDYTGASLNDLDKHLTGSLLCECYYLDKLERLK…	585	ERZ1026824.63		113620		NCLDV	NCLDV_A3	Klosneuvirinae
ERZ1749225_1036_3	MASNNIIRVKSNDDNDLFLSRDPEITFFKSVYRRYTNFASEVVKVDFDSDVDLSSFINVQIPKRADLMHSIYLEVKLPECYYPKDIKDDERYKFLNDNIKLIQDFISINNKFYNNFKNLVKDQKLFTIWQNELLNEYRIYNICDDQGFNKNINIIIELINDLYNKSYSTQLRNYNNLMINLNNRQLFDLNYDSDLSKIEEILNIVIWNDKDFYILVNQLLYKLIITRDLKPSYKYAWIDKLGYSMIEYIDLYIGGLKITREYGQVMDIMTEFKQSEINKKAYNSLIGNIKILTNFDENYKPEYILLIPLQFWFCQKYNMSLPLLALKYNDINLRFKFREYKDLAYIEKPIWYTDNLEDEINKRYGEDLFDNSKLQFNLLVEYIFLDKHEREQLVKTKHN…	577	ERZ1749225.1036		10868		NCLDV	NCLDV_A3	Klosneuvirinae
ERZ869975_145_10	MSKLELVLPTNEDYFLTGNPEITFFNCVYRRYTHFASQLFDVKFDTPIDFGTITELKLPILGDLLHKVYLKFTIPEVNISKEIDKNVIIELKDELDTLKNLYYVFKDLANNNMSSYVEIMQLEYLNNLTIDTLYQIVNSNTSKFESKVLVINNISYSYNVYLSNSLKNDNFKDVVIKNNQTPTPFTYGNYQTTLTMTKENIQSHLTQQNKEENKSNIFLILESIKENMERLDQRFITLINKLQDQYDNYLDYRCNFAWVKYLGHNLIDYIELRIGNDTIDKQYGQWINIWWELNGDKYKEDIYYQLIGNTKELNEFNDKVKPESVIYVPIPFYFCNNIGLSLPLLSLQYSDIIIRLKLRDFKDVCYSDYTGASLNDLDKHLMGSLLCECYYLDKMERLK…	585	ERZ869975.145		13830		NCLDV	NCLDV_A3	Klosneuvirinae
ERZ1304577_2688_9	MSGALIQIAAFGTQDIILMGNPTITFFKTVVNRHTNFAIEAVDQVLMGNSGFGAGNAAVNISRDGDLLWRTFVRFTLPPLTSMFTVGGEQLENPVSLVPARWTDDIGHHLIDNVYVTIGGTQIDKHYGTWLQIWSQLTLDASKRDGYNRMIGNRYELMGNNGRPVCDSSTPANTEITFTIPEAVIEVPLQFWFCRDPGLAIPLISLPYHEVRIYFAFSRLEDVVIPAGIVGAEADRAKITASYQEEGQLQTVVYANYVFLDNIERKRYAQHAQEYLIEQLQFTESTASNNVADIQLNFNHPTKELVWVAQKQAYIQSNDLSMSQNSTTSTSSFNIANQHSNYQIAAYDAVANNWSTKDGYAYGDPRFGNMSTTYGNPIQSARLIINGTDRVRENRGIFF…	545	ERZ1304577.2688		20968		NCLDV	NCLDV_B	Phycodnaviridae
ERZ1304620_2989_10	MSGALIQIAAFGTQDIILMGNPTITFFKTVVNRHTNFAIEAVDQVLMGNSGFGAGNAAVNISRDGDLLWRTFVRFTLPPLTSMFTVGGEQLENPVSLVPARWTDDIGHHLIDNVYVTIGGTQIDKHYGTWLQIWSQLTLDASKRDGYNRMIGNRYELMGNNGRPVCDSSTPANTEITFTIPEAVIEVPLQFWFCRDPGLAIPLISLPYHEVRIYFAFSRLEDVVIPAGIVGAEADRAKITASYQEEGQLQTVVYANYVFLDNIERKRYAQHAQEYLIEQLQFTESTASNNVADIQLNFNHPTKELVWVAQKQAYIQSNDLSMSQNSTTSTSSFNIANQHSNYQIAAYDAVANNWSTKDGYAYGDPRFGNMSTTYGNPIQSARLIINGTDRVRENRGIFF…	545	ERZ1304620.2989		16330		NCLDV	NCLDV_B	Phycodnaviridae
ERZ1304862_1870_11	MSGALIQIAAFGTQDIILMGNPTITFFKTVVNRHTNFAIEAVDQVLMGNSGFGAGNAAVNISRDGDLLWRTFVRFTLPPLTSMFTVGGEQLENPVSLVPARWTDDIGHHLIDNVYVTIGGTQIDKHYGTWLQIWSQLTLDASKRDGYNRMIGNRYELMGNNGRPVCDSSTPANTEITFTIPEAVIEVPLQFWFCRDPGLAIPLISLPYHEVRIYFAFSRLEDVVIPAGIVGAEADRAKITASYQEEGQLQTVVYANYVFLDNIERKRYAQHAQEYLIEQLQFTESTASNNVADIQLNFNHPTKELVWVAQKQAYIQSNDLSMSQNSTTSTSSFNIANQHSNYQIAAYDAVANNWSTKDGYAYGDPRFGNMSTTYGNPIQSARLIINGTDRVRENRGIFF…	545	ERZ1304862.1870		28299		NCLDV	NCLDV_B	Phycodnaviridae
ERZ1311218_2790_16	MSGALIQIAAFGTQDIILMGNPTITFFKTVVNRHTNFAIEAVDQVLMGNSGFGAGNAAVNISRDGDLLWRTFVRFTLPPLTSMFTVGGEQLENPVSLVPARWTDDIGHHLIDNVYVTIGGTQIDKHYGTWLQIWSQLTLDASKRDGYNRMIGNRYELMGNNGRPVCDSSTPANTEITFTIPEAVIEVPLQFWFCRDPGLAIPLISLPYHEVRIYFAFSRLEDVVIPAGIVGAEADRAKITASYQEEGQLQTVVYANYVFLDNIERKRYAQHAQEYLIEQLQFTESTASNNVADIQLNFNHPTKELVWVAQKQAYIQSNDLSMSQNSTTSTSSFNIANQHSNYQIAAYDAVANNWSTKDGYAYGDPRFGNMSTTYGNPIQSARLIINGTDRVRENRGIFF…	545	ERZ1311218.2790		19767		NCLDV	NCLDV_B	Phycodnaviridae
ERZ1304577_994_23	MSGALMQLNSYGSLLGMLCERPEVNFFVQHYPRYVNFAMQIEMNSCNAPTNFGKSLTFTFNRSGDFVGQTFFLVRLPSVTVTSTGDPSDNMSPLVLRTYLARYIDFVGAFLFRRIIMRVNNQHVSELSEHMLYILTEYTTAAAKRALLDRMLGQLPELVAPICSTDTTTLQFPATELTIPVPFWFSTGAFFPLCCCNKGMVLDLITEVRPFEDLMIFRENTTYQITGTLDIQCYSNYIYLDTRTRDEIVTSTLSCVIEQFMTNGAIESMEDDCNCYLSFQGLVKELFIAAQHRSYAIAKQYTNFAVTAADINLSSQRSLYRYSPLLSTTYGDLLRSIELRFSGVRIMDPTNAILFRDIEPLWYHTAAPRNSGLHCYSFALNPEGAAPSGCVDFTMITNP…	488	ERZ1304577.994		44603		NCLDV	NCLDV_C1	Phycodnaviridae
ERZ1304620_1426_2	MSGALMQLNSYGSLLGMLCERPEVNFFVQHYPRYVNFAMQIEMNSCNAPTNFGKSLTFTFNRSGDFVGQTFFLVRLPSVTVTSTGDPSDNMSPLVLRTYLARYIDFVGAFLFRRIIMRVNNQHVSELSEHMLYILTEYTTAAAKRALLDRMLGQLPELVAPICSTDTTTLQFPATELTIPVPFWFSTGAFFPLCCCNKGMVLDLITEVRPFEDLMIFRENTTYQITGTLDIQCYSNYIYLDTRTRDEIVTSTLSCVIEQFMTNGAIESMEDDCNCYLSFQGLVKELFIAAQHRSYAIAKQYTNFAVTAADINLSSQRSLYRYSPLLSTTYGDLLRSIELRFSGVRIMDPTNAILFRDIEPLWYHTAAPRNSGLHCYSFALNPEGAAPSGCVDFTMITNP…	488	ERZ1304620.1426		31099		NCLDV	NCLDV_C1	Phycodnaviridae
ERZ1304862_828_2	MQLNSYGSLLGMLCERPEVNFFVQHYPRYVNFAMQIEMNSCNAPTNFGKSLTFTFNRSGDFVGQTFFLVRLPSVTVTSTGDPSDNMSPLVLRTYLARYIDFVGAFLFRRIIMRVNNQHVSELSEHMLYILTEYTTAAAKRALLDRMLGQLPELVAPICSTDTTTLQFPATELTIPVPFWFSTGAFFPLCCCNKGMVLDLITEVRPFEDLMIFRENTTYQITGTLDIQCYSNYIYLDTRTRDEIVTSTLSCVIEQFMTNGAIESMEDDCNCYLSFQGLVKELFIAAQHRSYAIAKQYTNFAVTAADINLSSQRSLYRYSPLLSTTYGDLLRSIELRFSGVRIMDPTNAILFRDIEPLWYHTAAPRNSGLHCYSFALNPEGAAPSGCVDFTMITNPTAYCR…	483	ERZ1304862.828		52465		NCLDV	NCLDV_C1	Phycodnaviridae
ERZ1311218_493_19	MSGALMQLNSYGSLLGMLCERPEVNFFVQHYPRYVNFAMQIEMNSCNAPTNFGKSLTFTFNRSGDFVGQTFFLVRLPSVTVTSTGDPSDNMSPLVLRTYLARYIDFVGAFLFRRIIMRVNNQHVSELSEHMLYILTEYTTAAAKRALLDRMLGQLPELVAPICSTDTTTLQFPATELTIPVPFWFSTGAFFPLCCCNKGMVLDLITEVRPFEDLMIFRENTTYQITGTLDIQCYSNYIYLDTRTRDEIVTSTLSCVIEQFMTNGAIESMEDDCNCYLSFQGLVKELFIAAQHRSYAIAKQYTNFAVTAADINLSSQRSLYRYSPLLSTTYGDLLRSIELRFSGVRIMDPTNAILFRDIEPLWYHTAAPRNSGLHCYSFALNPEGAAPSGCVDFTMITNP…	488	ERZ1311218.493		70247		NCLDV	NCLDV_C1	Phycodnaviridae
ERZ1304577_994_13	MSSAIFQLQTYNQQDQYLTMHPEMTYFLVKYKRYTQFAIESVPVSFSTTPAWGRTASAILPYAGDLLWKIFLVVDLPAITSNSGGYIGRWTDKVGYALTKSIQLSIGGNVIDIHYTPYMIMNAELSTEENHMDALNSLIGHVDECTGRYYFRRPSYRLHIPLQFWFCQDPGLSLPMIAMKSSQVMITVDFRKFSELWINCFVSEVGNMLDDSSVPKEIEAFLMCEYIWLSRQEQTLFTTRALEYTITQTQAYKDFNITNGNTSLLSYSLNTYNIPIRFSHPVKCLLWCFQKESHIDTPTEQNKWIGNQWNNFSVTTFSPADIGFTNSKPLSYIPSWKSTLTRDSNTTGVTLSSEILNWSSFDFAQDGPIETCQIMFNDLAYTPLQNGDYFNRVQTYVHF…	530	ERZ1304577.994		44603		NCLDV	NCLDV_C2	Phycodnaviridae
ERZ1304620_1426_12	MSSAIFQLQTYNQQDQYLTMHPEMTYFLVKYKRYTQFAIESVPVSFSTTPAWGRTASAILPYAGDLLWKIFLVVDLPAITSNSGGYIGRWTDKVGYALTKSIQLSIGGNVIDIHYTPYMIMNAELSTEENHMDALNSLIGHVDECTGRYYFRRPSYRLHIPLQFWFCQDPGLSLPMIAMKSSQVMITVDFRKFSELWINCFVSEVGNMLDDSSVPKEIEAFLMCEYIWLSRQEQTLFTTRALEYTITQTQAYKDFNITNGNTSLLSYSLNTYNIPIRFSHPVKCLLWCFQKESHIDTPTEQNKWIGNQWNNFSVTTFSPADIGFTNSKPLSYIPSWKSTLTRDSNTTGVTLSSEILNWSSFDFAQDGPIETCQIMFNDLAYTPLQNGDYFNRVQTYVHF…	530	ERZ1304620.1426		31099		NCLDV	NCLDV_C2	Phycodnaviridae
ERZ1304862_828_11	MSSAIFQLQTYNQQDQYLTMHPEMTYFLVKYKRYTQFAIESVPVSFSTTPAWGRTASAILPYAGDLLWKIFLVVDLPAITSNSGGYIGRWTDKVGYALTKSIQLSIGGNVIDIHYTPYMIMNAELSTEENHMDALNSLIGHVDECTGRYYFRRPSYRLHIPLQFWFCQDPGLSLPMIAMKSSQVMITVDFRKFSELWINCFVSEVGNMLDDSSVPKEIEAFLMCEYIWLSRQEQTLFTTRALEYTITQTQAYKDFNITNGNTSLLSYSLNTYNIPIRFSHPVKCLLWCFQKESHIDTPTEQNKWIGNQWNNFSVTTFSPADIGFTNSKPLSYIPSWKSTLTRDSNTTGVTLSSEILNWSSFDFAQDGPIETCQIMFNDLAYTPLQNGDYFNRVQTYVHF…	530	ERZ1304862.828		52465		NCLDV	NCLDV_C2	Phycodnaviridae
ERZ1311218_493_29	MSSAIFQLQTYNQQDQYLTMHPEMTYFLVKYKRYTQFAIESVPVSFSTTPAWGRTASAILPYAGDLLWKIFLVVDLPAITSNSGGYIGRWTDKVGYALTKSIQLSIGGNVIDIHYTPYMIMNAELSTEENHMDALNSLIGHVDECTGRYYFRRPSYRLHIPLQFWFCQDPGLSLPMIAMKSSQVMITVDFRKFSELWINCFVSEVGNMLDDSSVPKEIEAFLMCEYIWLSRQEQTLFTTRALEYTITQTQAYKDFNITNGNTSLLSYSLNTYNIPIRFSHPVKCLLWCFQKESHIDTPTEQNKWIGNQWNNFSVTTFSPADIGFTNSKPLSYIPSWKSTLTRDSNTTGVTLSSEILNWSSFDFAQDGPIETCQIMFNDLAYTPLQNGDYFNRVQTYVHF…	530	ERZ1311218.493		70247		NCLDV	NCLDV_C2	Phycodnaviridae
ERZ1311608_2566_2	MSSALKQLNNYGPLMNMICGPDINFFVNCYPKFNNFAMQIEPNKCNAPIGFNRTLTFSFNHSGDFAGQTFFKVKLPEIKLSYETSSINPTGFLLGRWIDYIGCYLFNKISIRINNQQISEMSHNMMYIIQEFTTPSAKRQLLDKMLGMVPELVAPVVGLACKECILPAFELMIPLPFWFCTNPSSFIPICCCSSALPIDLVVEVNSLDRLLMLNPKVKYDIVTPLTIECFTNYVYIDTASRNDFVSQPQTYLIEQFVNNGQIEGGNARDIQLNISGICKEIFIAAQHKSYVNPVSTTLTVPISSNQSMIVYTPSNQHTNFAVTAFDQKQNYVNTIDGFGPATFYANVGTTYGDLIESVDFNFAGAKLMDITDASVFNTVEPLWYHTSAPHNSGLHCYSF…	524	ERZ1311608.2566		6249		NCLDV	NCLDV_D	Phycodnaviridae
ERZ860122_2566_2	MSSALKQLNNYGPLMNMICGPDINFFVNCYPKFNNFAMQIEPNKCNAPIGFNRTLTFSFNHSGDFAGQTFFKVKLPEIKLSYETSSINPTGFLLGRWIDYIGCYLFNKISIRINNQQISEMSHNMMYIIQEFTTPSAKRQLLDKMLGMVPELVAPVVGLACKECILPAFELMIPLPFWFCTNPSSFIPICCCSSALPIDLVVEVNSLDRLLMLNPKVKYDIVTPLTIECFTNYVYIDTASRNDFVSQPQTYLIEQFVNNGQIEGGNARDIQLNISGICKEIFIAAQHKSYVNPVSTTLTVPISSNQSMIVYTPSNQHTNFAVTAFDQKQNYVNTIDGFGPATFYANVGTTYGDLIESVDFNFAGAKLMDITDASVFNTVEPLWYHTSAPHNSGLHCYSF…	524	ERZ860122.2566		6249		NCLDV	NCLDV_D	Phycodnaviridae
Tectivirus-like MCP
ERZ1106934_16_186	MQTPIYNFEESKPVTAGSMTPFNVNCYGIIRDLMLEFTNSGAAATLANCKSSIERIVVLLNGMNVLDVSLSQIVDLFTFLGTRVQQTALVNVFSLNMGRLLYKAGITRDEFAWRCGKLGNADPTKKISSLVVQVYAGSTVTDITDVQLYSSRLNIEADWNDSYIQFNNNVQSFSATGQSQVNTLPKNANDLFLLAIAYNGGGTITQGETLINNTNVTRAISQSVMDSINNLNGFGVISGAYVHNFCDGSTNSGLFVNDVTSELSVRTTFSKAPTTGYDLPVVKIHNCPTVIKNIVNSNDLIVVDNIPKAA	310	ERZ1106934.16		261788		PM2-like	HGV_A
ERZ1308090_11_117	MQTPIYNFEESKPVTAGSMTPFNVNCYGIIRDLMLEFTNSGAAATLANCKSSIERIVVLLNGMNVLDVSLSQIVDLFTFLGTRVQQTALVNVFSLNMGRLLYKAGITRDEFAWRCGKLGNADPTKKISSLVVQVYAGSTVTDITDVQLYSSRLNIEADWNDSYIQFNNNVQSFSATGQSQVNTLPKNANDLFLLAIAYNGGGTITQGETLINNTNVTRAISQSVMDSINNLNGFGVISGAYVHNFCDGSTNSGLFVNDVTSELSVRTTFSKAPTTGYDLPVVKIHNCPTVIKNIVNSNDLIVVDNIPKAA	310	ERZ1308090.11		216213		PM2-like	HGV_A
ERZ914261_27741_162	MQTSIKNLEESKPITAGAVTTFNVNAFNVIKDLYLEFTNSGAASTLANCKAGIPNIKVLLNGINILDVSVSQIADLFTFLGTRVQQTALTNVFSLNLGRLLYRFGIARDEFAWRCGKQGETNPSKKISSLIVQVTAAAEVTGITDVSLYSERLDIQAEWNDSYIQFNNNFQTFTGTGQSQVNTLPKNAEDLFLLAIAYNGGGVISQGETLINNQNISRTVSLAVNNAINNLEGYGVISGAFVHNFMTGSINSGLFVNDITSELSVRTTFTTAPTAGYDMPVLKIHNCPARIKQLVISSELQVIDTVKAA	309	ERZ914261.27741		211280		PM2-like	HGV_A
ERZ914176_15632_63	MQTSIKNLEESKPITAGAVTTFNVNAFNVIKDLYLEFTNSGAASTLANCKAGIPNIKVLLNGINILDVSVSQIADLFTFLGTRVQQTALTNVFSLNLGRLLYRFGIARDEFAWRCGKQGETNPSKKISSLIVQVTAAAEVTGITDVSLYSERLDIQAEWNDSYIQFNNNFQTFTGTGQSQVNTLPKNAEDLFLLAIAYNGGGVISQGETLINNQNISRTVSLAVNNAINNLEGYGVISGAFVHNFMTGSINSGLFVNDITSELSVRTTFTTAPTAGYDMPVLKIHNCPARIKQLVISSELQVIDTVKAA	309	ERZ914176.15632		204128		PM2-like	HGV_A
ERZ1755450_2_153	MQTSIKNLEESKPITAGAVTTFNVNAFNVIKDLYLEFTNSGAASTLANCKAGIPNIKVLLNGINILDVSVSQIADLFTFLGTRVQQTALTNVFSLNLGRLLYRFGIARDEFAWRCGKQGETNPSKKISSLIVQVTAAAEVTGITDVSLYSERLDIQAEWNDSYIQFNNNFQTFTGTGQSQVNTLPKNAEDLFLLAIAYNGGGVISQGETLINNQNISRTVSLAVNNAINNLEGYGVISGAFVHNFMTGSINSGLFVNDITSELSVRTTFTTAPTAGYDMPVLKIHNCPARIKQLVISSELQVIDTVKAA	309	ERZ1755450.2		203660		PM2-like	HGV_A
ERZ1314808_25_144	MQTSIKNLEESKPITAGAVTTFNVNAFNVIKDLYLEFTNSGAASTLANCKAGIPNIKVLLNGINILDVSVSQIADLFTFLGTRVQQTALTNVFSLNLGRLLYRFGIARDEFAWRCGKQGETNPSKKISSLIVQVTAAAEVTGITDVSLYSERLDIQAEWNDSYIQFNNNFQTFTGTGQSQVNTLPKNAEDLFLLAIAYNGGGVISQGETLINNQNISRTVSLAVNNAINNLEGYGVISGAFVHNFMTGSINSGLFVNDITSELSVRTTFTTAPTAGYDMPVLKIHNCPARIKQLVISSELQVIDTVKAA	309	ERZ1314808.25		194537		PM2-like	HGV_A
ERZ1310475_26_68	MQTSIKNLEESKPITAGAVTTFNVNAFNVIKDLYLEFTNSGAAATLANCKAGIPNIKVLLNGINILDVSVSQIADLFTFLGTRVQQTALTNVFSLNLGRLLYRFGLARDEFAWRCGKQGETNPSKKISSLIVQVTAAAEITGITDVSLYSERLDLQAEWNDSYIQFNNNFQTFQGTGQSQVNTLPKNAEDLFLLAIAYNGGGVISQGETLINNQNISRTVSLAVNNAINNLEGYGVISGAFVHNFMTGAISSGLFVNDITSELSVRTTFTTAPSAGYDMPVLKIHNCPARIKQLVTSTNLQVIDTVNAA	309	ERZ1310475.26		181092		PM2-like	HGV_A
ERZ1742951_19_149	MQTPIYNFEESKPVTAGSMTPFNVNCYGIIRDLMLEFTNSGAAATLANCKSSIERIVVLLNGMNVLDVSLSQIVDLFTFLGTRVQQTALVNVFSLNMGRLLYKAGITRDEFAWRCGKLGNADPTKKISSLVVQVYAGSTVTDITDVQLYSSRLNIEADWNDSYIQFNNNVQSFSATGQSQVNTLPKNANDLFLLAIAYNGGGTITQGETLINNTNVTRAISQSVMDSINNLNGFGVISGAYVHNFCDGSTNSGLFVNDVTSELSVRTTFSKAPTTGYDLPVVKIHNCPTVIKNIVNSNDLIVVDNIPKVA	310	ERZ1742951.19		177757		PM2-like	HGV_A
ERZ1755401_4_77	MQTPIYNFEESKPVTAGSMTPFNVNCYGIIRDLMLEFTNSGAAATLANCKSSIERIVVLLNGMNVLDVSLSQIVDLFTFLGTRVQQTALVNVFSLNMGRLLYKAGITRDEFAWRCGKLGNADPTKKISSLVVQVYAGSTVTDITDVQLYSSRLNIEADWNDSYIQFNNNVQSFSATGQSQVNTLPKNANDLFLLAIAYNGGGTITQGETLINNTNVTRAISQSVMDSINNLNGFGVISGAYVHNFCDGSTNSGLFVNDVTSELSVRTTFSKAPTTGYDLPVVKIHNCPTVIKNIVNSNDLIVVDNIPKAA	310	ERZ1755401.4		175929		PM2-like	HGV_A
ERZ1755473_6_120	MQTSIKNLEESKPITAGAVTTFNVNAFNVIKDLYLEFTNSGAASTLANCKAGIPNIKVLLNGINILDVSVSQIADLFTFLGTRVQQTALTNVFSLNLGRLLYRFGIARDEFAWRCGKQGETNPSKKISSLIVQVTAAAEVTGITDVSLYSERLDIQAEWNDSYIQFNNNFQTFTGTGQSQVNTLPKNAEDLFLLAIAYNGGGVISQGETLINNQNISRTVSLAVNNAINNLEGYGVISGAFVHNFMTGSINSGLFVNDITSELSVRTTFTTAPTAGYDMPVLKIHNCPARIKQLVISSELQVIDTVKAA	309	ERZ1755473.6		171959		PM2-like	HGV_A
ERZ1755775_4_120	MQTSIKNLEESKPITAGAVTTFNVNAFNVIKDLYLEFTNSGAASTLANCKAGIPNIKVLLNGINILDVSVSQIADLFTFLGTRVQQTALTNVFSLNLGRLLYRFGIARDEFAWRCGKQGETNPSKKISSLIVQVTAAAEVTGITDVSLYSERLDIQAEWNDSYIQFNNNFQTFTGTGQSQVNTLPKNAEDLFLLAIAYNGGGVISQGETLINNQNISRTVSLAVNNAINNLEGYGVISGAFVHNFMTGSINSGLFVNDITSELSVRTTFTTAPTAGYDMPVLKIHNCPARIKQLVISSELQVIDTVKAA	309	ERZ1755775.4		171731		PM2-like	HGV_A
ERZ1688064_42_62	MQTSIKNLEESKPITAGAVTTFNVNAFNVIKDLYLEFTNSGAASTLANCKAGIPNIKVLLNGINILDVSVSQIADLFTFLGTRVQQTALTNVFSLNLGRLLYRFGIARDEFAWRCGKQGETNPSKKISSLIVQVTAAAEVTGITDVSLYSERLDIQAEWNDSYIQFNNNFQTFTGTGQSQVNTLPKNAEDLFLLAIAYNGGGVISQGETLINNQNISRTVSLAVNNAINNLEGYGVISGAFVHNFMTGSINSGLFVNDITSELSVRTTFTTAPTAGYDMPVLKIHNCPARIKQLVISSELQVIDTVKAA	309	ERZ1688064.42		171619		PM2-like	HGV_A
ERZ1308102_33_119	MQTSIKNLEESKPITAGAVTTFNVNAFNVIKDLYLEFTNSGAASTLANCKAGIPNIKVLLNGINILDVSVSQIADLFTFLGTRVQQTALTNVFSLNLGRLLYRFGIARDEFAWRCGKQGETNPSKKISSLIVQVTAAAEVTGITDVSLYSERLDIQAEWNDSYIQFNNNFQTFTGTGQSQVNTLPKNAEDLFLLAIAYNGGGVISQGETLINNQNISRTVSLAVNNAINNLEGYGVISGAFVHNFMTGSINSGLFVNDITSELSVRTTFTTAPTAGYDMPVLKIHNCPARIKQLVISSELQVIDTVKAA	309	ERZ1308102.33		171463		PM2-like	HGV_A
ERZ916491_99442_62	MQTSIKNLEESKPITAGAVTTFNVNAFNVIKDLYLEFTNSGAASTLANCKAGIPNIKVLLNGINILDVSVSQIADLFTFLGTRVQQTALTNVFSLNLGRLLYRFGIARDEFAWRCGKQGETNPSKKISSLIVQVTAAAEVTGITDVSLYSERLDIQAEWNDSYIQFNNNFQTFTGTGQSQVNTLPKNAEDLFLLAIAYNGGGVISQGETLINNQNISRTVSLAVNNAINNLEGYGVISGAFVHNFMTGSINSGLFVNDITSELSVRTTFTTAPTAGYDMPVLKIHNCPARIKQLVISSELQVIDTVKAA	309	ERZ916491.99442		171327		PM2-like	HGV_A
ERZ1755436_7_108	MQTPIYNFEESKPVTAGSMTPFNVNCYGIIRDLMLEFTNSGAAATLANCKSSIERIVVLLNGMNVLDVSLSQIVDLFTFLGTRVQQTALVNVFSLNMGRLLYKAGITRDEFAWRCGKLGNADPTKKISSLVVQVYAGSTVTDITDVQLYSSRLNIEADWNDSYIQFNNNVQSFSATGQSQVNTLPKNANDLFLLAIAYNGGGTITQGETLINNTNVTRAISQSVMDSINNLNGFGVISGAYVHNFCDGSTNSGLFVNDVTSELSVRTTFSKAPTTGYDLPVVKIHNCPTVIKNIVNSNDLIVVDNIPKAA	310	ERZ1755436.7		169319		PM2-like	HGV_A
ERZ1749301_43_42	MQTPIYNFEESKPVTAGSMTPFNVNCYGIIRDLMLEFTNSGAAATLANCKSSIERIVVLLNGMNVLDVSLSQIVDLFTFLGTRVQQTALVNVFSLNMGRLLYKAGITRDEFAWRCGKLGNADPTKKISSLVVQVYAGSTVTDITDVQLYSSRLNIEADWNDSYIQFNNNVQSFSATGQSQVNTLPKNANDLFLLAIAYNGGGTITQGETLINNTNVTRAISQSVMDSINNLNGFGVISGAYVHNFCDGSTNSGLFVNDVTSELSVRTTFSKAPTTGYDLPVVKIHNCPTVIKNIVNSNDLIVVDNIPKAA	310	ERZ1749301.43		155310		PM2-like	HGV_A
ERZ1309521_43_42	MQTPIYNFEESKPVTAGSMTPFNVNCYGIIRDLMLEFTNSGAAATLANCKSSIERIVVLLNGMNVLDVSLSQIVDLFTFLGTRVQQTALVNVFSLNMGRLLYKAGITRDEFAWRCGKLGNADPTKKISSLVVQVYAGSTVTDITDVQLYSSRLNIEADWNDSYIQFNNNVQSFSATGQSQVNTLPKNANDLFLLAIAYNGGGTITQGETLINNTNVTRAISQSVMDSINNLNGFGVISGAYVHNFCDGSTNSGLFVNDVTSELSVRTTFSKAPTTGYDLPVVKIHNCPTVIKNIVNSNDLIVVDNIPKAA	310	ERZ1309521.43		155310		PM2-like	HGV_A
ERZ914027_12453_101	MQTSIKNLEESKPITAGAVTTFNVNAFNVIKDLYLEFTNSGAASTLANCKAGIPNIKVLLNGINILDVSVSQIADLFTFLGTRVQQTALTNVFSLNLGRLLYRFGIARDEFAWRCGKQGETNPSKKISSLIVQVTAAAEVTGITDVSLYSERLDIQAEWNDSYIQFNNNFQTFTGTGQSQVNTLPKNAEDLFLLAIAYNGGGVISQGETLINNQNISRTVSLAVNNAINNLEGYGVISGAFVHNFMTGSINSGLFVNDITSELSVRTTFTTAPTAGYDMPVLKIHNCPARIKQLVISSELQVIDTVKAA	309	ERZ914027.12453		154814		PM2-like	HGV_A
ERZ1742962_21_123	MQTPIYNFEESKPVTAGSMTPFNVNCYGIIRDLMLEFTNSGAAATLANCKSSIERIVVLLNGMNVLDVSLSQIVDLFTFLGTRVQQTALVNVFSLNMGRLLYKAGITRDEFAWRCGKLGNADPTKKISSLVVQVYAGSTVTDITDVQLYSSRLNIEADWNDSYIQFNNNVQSFSATGQSQVNTLPKNANDLFLLAIAYNGGGTITQGETLINNTNVTRAISQSVMDSINNLNGFGVISGAYVHNFCDGSTNSGLFVNDVTSELSVRTTFSKAPTTGYDLPVVKIHNCPTVIKNIVNSNDLIVVDNIPKVA	310	ERZ1742962.21		153516		PM2-like	HGV_A
ERZ919580_12459_63	MSQVKRIFQHDSKPVSNGAVLTFTIPSFEVIDDIVLEFLNSGAAAAKANILTSINKVALAINGEQVINCKMSQLYDVYASLGQEVTQNINNVIGLNIGRYLFKDPVTEDYFAYGCANIQTIQLQVYCAATVTDVTDLSISTIRRNFKANLGSYIKIINYPQNMNSTGISSVDTLPRDANEAYLSIMANAGGGTISQGECVVNGNNVYDPMTAAENDYIVSARGLAPVSGTFNYSFSDGSIKSILPMQGVTELRLKTTFSKAPTSGSYDLLAVSIRNVPAIMMTKVSE	287	ERZ919580.12459		134005		PM2-like	HGV_A
ERZ1311441_64_82	MSQVKRIFQHDSKPVSNGAVLTFTIPSFEVIDDIVLEFLNSGAAAAKANILTSINKVALAINGEQVINCKMSQLYDVYASLGQEVTQNINNVIGLNIGRYLFKDPVTEDYFAYGCANIQTIQLQVYCAATVTDVTDLSISTIRRNFKANLGSYIKIINYPQNMNSTGISSVDTLPRDANEAYLSIMANAGGGTISQGECVVNGNNVYDPMTAAENDYIVSARGLAPVSGTFNYSFSDGSIKSILPMQGVTELRLKTTFSKAPTSGSYDLLAVSIRNVPAIMMTKVSE	287	ERZ1311441.64		133595		PM2-like	HGV_A
ERZ918889_2804_59	MSQVKRIFQHDSKPVSNGAVLTFTIPSFEVIDDIVLEFLNSGAAAAKANILTSINKVALAINGEQVINCKMSQLYDVYASLGQEVTQNINNVIGLNIGRYLFKDPVTEDYFAYGCANVQTIQLQVYCAATVTDVTDLSISTIRRNFKANLGSYIKIINYPQNMNSTGISSVDTLPRDANEAYLSIMANAGGGTISQGECVVNGNNIYDPMTAAENDYIVSARGLAPVSGTFNYSFSDGSIKSILPMQGVTELRLKTTFSKAPTSGSYDLLAVSIRNVPSAMMAAVSA	287	ERZ918889.2804		129956		PM2-like	HGV_A
ERZ1742027_56_59	MSQVKRIFQHDSKPVSNGAVLTFTIPSFEVIDDIVLEFLNSGAAAAKANILTSINKVALAINGEQVINCKMSQLYDVYASLGQEVTQNINNVIGLNIGRYLFKDPVTEDYFAYGCANIQTIQLQVYCAATVTDVTDLSISTIRRNFKANLGSYIKIINYPQNMNSTGISSVDTLPRDANEAYLSIMANAGGGTISQGECVVNGNNVYDPMTAAENDYIVSARGLAPVSGTFNYSFSDGSIKSILPMQGVTELRLKTTFSKAPTSGSYDLLAVSIRNVPAIMMTKVSE	287	ERZ1742027.56		127103		PM2-like	HGV_A
ERZ918431_17151_79	MSQVKRIFQHDSKPVSNGAVLTFTIPSFEVIDDIVLEFLNSGAAAAKANILTSINKVALAINGEQVINCKMSQLYDVYASLGQEVTQNINNVIGLNIGRYLFKDPVTEDYFAYGCANIQTIQLQVYCAATVTDVTDLSISTIRRNFKANLGSYIKIINYPQNMNSTGISSVDTLPRDANEAYLSIMANAGGGTISQGECVVNGNNVYDPMTAAENDYIVSARGLAPVSGTFNYSFSDGSIKSILPMQGVTELRLKTTFSKAPTSGSYDLLAVSIRNVPAIMMTKVSE	287	ERZ918431.17151		126682		PM2-like	HGV_A
ERZ918668_13236_80	MSQVKRIFQHDSKPVSNGAVLTFTIPSFEVIDDIVLEFLNSGAAAAKANILTSINKVALAINGEQVINCKMSQLYDVYTSLGQEVTQNINNVIGLNIGRYLFKDPVTEDYFAYGCANIQTIQLQVYCAATVTDVTDLSISTIRRNFKANLGSYIKIINYPQNMNSTGISSVDTLPRDANEAYLSIMANAGGGTISQGECVVNGNNIYDPMTAAENDYIVSARGLAPVSGTFNYSFSDGSIKSILPMQGVTELRLKTTFSKAPTSGSYDLLAVSIRNVPSAMMAAVSA	287	ERZ918668.13236		126231		PM2-like	HGV_A
ERZ919719_24135_80	MSQVKRIFQHDSKPVSNGAVLTFTIPSFEVIDDIVLEFLNSGAAAAKANILTSINKVALAINGEQVINCKMSQLYDVYTSLGQEVTQNINNVIGLNIGRYLFKDPVTEDYFAYGCANIQTIQLQVYCAATVTDVTDLSISTIRRNFKANLGSYIKIINYPQNMNSTGISSVDTLPRDANEAYLSIMANAGGGTISQGECVVNGNNIYDPMTAAENDYIVSARGLAPVSGTFNYSFSDGSIKSILPMQGVTELRLKTTFSKAPTSGSYDLLAVSIRNVPSAMMAAVSA	287	ERZ919719.24135		126220		PM2-like	HGV_A
ERZ1742098_65_60	MSQVKRIFQHDSKPVSNGAVLTFTIPSFEVIDDIVLEFLNSGAAAAKANILTSINKVALAINGEQVINCKMSQLYDVYTSLGQEVTQNINNVIGLNIGRYLFKDPVTEDYFAYGCANIQTIQLQVYCAATVTDVTDLSISTIRRNFKANLGSYIKIINYPQNMNSTGISSVDTLPRDANEAYLSIMANAGGGTISQGECVVNGNNIYDPMTAAENDYIVSARGLAPVSGTFNYSFSDGSIKSILPMQGVTELRLKTTFSKAPTSGSYDLLAVSIRNVPSAMMAAVSA	287	ERZ1742098.65		126122		PM2-like	HGV_A
ERZ1311596_33_20	MSQLKKIFVHDTKPVTTGAVLTFNIPSFDTIDDVILRFTKSGAAATKANIISSVGKVALNINGEQVINCTISELYDVFEMLGNQVQETILTNVVSLNLARLMFKLNQNKDYFAWGCANIQTIQLQVYCGTTVTDVTDLEVSTERRSFNSNLGSLIKVINYPQSMSSTGISSVDTLPRDSNDGYLAIMANTGGGVISQGECVVNGNTIIDPTAKAAMDYVCQVRGFKPLSTYYNYLFADGSNRGALPMNGVTELRLKTSFTTAPTSGTYDLLAISIKNMPTAMLTEIAA	288	ERZ1311596.33		122637		PM2-like	HGV_A
ERZ916077_58560_59	MQTPIYNFEESKPVTAGSMTPFNVNCYGIIRDLMLEFTNSGAAATLANCKSSIERIVVLLNGMNVLDVSLSQIVDLFTFLGTRVQQTALVNVFSLNMGRLLYKAGITRDEFAWRCGKLGNADPTKKISSLVVQVYAGSTVTDITDVQLYSSRLNIEADWNDSYIQFNNNVQSFSATGQSQVNTLPKNANDLFLLAIAYNGGGTITQGETLINNTNVTRAISQSVMDSINNLNGFGVISGAYVHNFCDGSTNSGLFVNDVTSELSVRTTFSKAPTTGYDLPVVKIHNCPTVIKNIVNSNDLIVVDNIPKAA	310	ERZ916077.58560		121730		PM2-like	HGV_A
ERZ1742955_41_47	MSQVKRIFQHDSKPVSNGAVLTFTIPSFEVIDDIVLEFLNSGAAAAKANILTSINKVALAINGEQVINCKLSQLYDVYAALGQEVTQNINNVIGLNIGRYLFKDPVTEDYFAYGCANIQTIQLQVYCAATVTDVTDLSISTIRRNFKSNLGSFIKVINYPQNMNSTGVSSVDTLPRDANEAYLSIMASANGGTISQGECVVNGNNVYDPMTAAENDYIVSARGLAPVSGTFNYSFSDGSIKSILPMQGVTELRLKTTFSKAPTSGSYDLLAVSIRNVPALMMTKVSE	287	ERZ1742955.41		117588		PM2-like	HGV_A
ERZ836760_141_71	MSQVKRIFQHDSKPVSNGAVLTFTIPSFEVIDDIVLEFLNSGAAAAKANILTSINKVALAINGEQVINCKMSQLYDVYASLGQEVTQNINNVIGLNIGRYLFKDPVTEDYFAYGCANIQTIQLQVYCAATVTDVTDLSISTIRRNFKANLGSYIKIINYPQNMNSTGISSVDTLPRDANEAYLSIMANAGGGTISQGECVVNGNNVYDPMTAAENDYIVSARGLAPVSGTFNYSFSDGSIKSILPMQGVTELRLKTTFSKAPTSGSYDLLAVSIRNVPAIMMTKVSE	287	ERZ836760.141		117114		PM2-like	HGV_A
ERZ1309104_141_71	MSQVKRIFQHDSKPVSNGAVLTFTIPSFEVIDDIVLEFLNSGAAAAKANILTSINKVALAINGEQVINCKMSQLYDVYASLGQEVTQNINNVIGLNIGRYLFKDPVTEDYFAYGCANIQTIQLQVYCAATVTDVTDLSISTIRRNFKANLGSYIKIINYPQNMNSTGISSVDTLPRDANEAYLSIMANAGGGTISQGECVVNGNNVYDPMTAAENDYIVSARGLAPVSGTFNYSFSDGSIKSILPMQGVTELRLKTTFSKAPTSGSYDLLAVSIRNVPAIMMTKVSE	287	ERZ1309104.141		117114		PM2-like	HGV_A
ERZ918942_98860_51	MPQIKKILVHEGKSLSNSAILTYNVPSFDTIDDIYLRFTNSGAAAAKTDIKSSIGKIAVNINGEQVINTTIERIYDFYKFLGNEVNQNRPANVVSLNLGRLIFISPENEDYFAWGCSNINTIQVQVYCNNTVSKVTDCEVVTERRPVTSSLGAYIKLISYPQAMAAAGTSTVDTLPRDSNEAYLCVLAAAGTGGTISQGEVVMNGMPIYDPVTQAIDDMVVANRCFSPVTGYFNYLFADRSIKGLLPMQGVTELRFKTQFSAAPTAGVYDLLACTIKNVPTAMLNAYNSGVGSNNTAA	298	ERZ918942.98860		115199		PM2-like	HGV_A
ERZ1310331_156_50	MPQIKKILVHEGKSLSNSAILTYNVPSFDTIDDIYLRFTNSGAAAAKTDIKSSIGKIAVNINGEQVINTTIERIYDFYKFLGNEVNQNRPANVVSLNLGRLIFISPENEDYFAWGCSNINTIQVQVYCNNTVSKVTDCEVVTERRPVTSSLGAYIKLISYPQAMAAAGTSTVDTLPRDSNEAYLCVLAAAGTGGTISQGEVVMNGMPIYDPVTQAIDDMVVANRCFSPVTGYFNYLFADRSIKGLLPMQGVTELRFKTQFSAAPTAGVYDLLACTIKNVPTAMLNAYNSGVGSNNTAA	298	ERZ1310331.156		114132		PM2-like	HGV_A
ERZ1688020_84_60	MPQIKKILVHEGKSLSNSAILTYNVPSFDTIDDIYLRFTNSGAAAAETDIKSSIGKIAVNINGEQVINTTIERIYDFYKFLGNEVNQNRPANVVSLNLGRLIFISPENEDYFAWGCSNINTIQVQVYCNNTVSKVTDCEVVTERRPVTSSLGAYIKLISYPQAMAAAGTSTVDTLPRDSNEAYLCVLAAAGTGGTISQGEVVMNGMPIYDPVTQAIDDMVVANRCFSPVTGYFNYLFADRSIKGLLPMQGVTELRFKTQFSAAPTAGVYDLLACTIKNVPTAMLNAYNSGVGSNNTAA	298	ERZ1688020.84		113933		PM2-like	HGV_A
ERZ1744364_181_50	MPQIKKILVHEGKSLSNSAILTYNVPSFDTIDDIYLRFTNSGAAAAKTDIKSSIGKIAVNINGEQVINTTIERIYDFYKFLGNEVNQNRPANVVSLNLGRLIFISPENEDYFAWGCSNINTIQVQVYCNNTVSKVTDCEVVTERRPVTSSLGAYIKLISYPQAMAAAGTSTVDTLPRDSNEAYLCVLAAAGTGGTISQGEVVMNGMPIYDPVTQAIDDMVVANRCFSPVTGYFNYLFADRSIKGLLPMQGVTELRFKTQFSAAPTAGVYDLLACTIKNVPTAMLNAYNSGVGSNNTAA	298	ERZ1744364.181		113234		PM2-like	HGV_A
ERZ1688016_130_57	MPQIKKILVHEGKSLSNSAILTYNVPSFDTIDDIYLRFTNSGAAAAKTDIKSSIGKIAVNINGEQVINTTIERIYDFYKFLGNEVNQNRPANVVSLNLGRLIFISPENEDYFAWGCSNINTIQVQVYCNNTVSKVTDCEVVTERRPVTSSLGAYIKLISYPQAMAAAGTSTVDTLPRDSNEAYLCVLAAAGTGGTISQGEVVMNGMPIYDPVTQAIDDMVVANRCFSPVTGYFNYLFADRSIKGLLPMQGVTELRFKTQFSAAPTAGVYDLLACTIKNVPTAMLNAYNSGVGSNNTAA	298	ERZ1688016.130		109207		PM2-like	HGV_A
ERZ918835_49846_79	MSQVKRIFQHDSKPVSNGAVLTFTIPSFEVIDDIVLEFLNSGAAAAKANILTSINKVALAINGEQVINCKMSQLYDVYASLGQEVTQNINNVIGLNIGRYLFKDPVTEDYFAYGCANVQTIQLQVYCAATVTDVTDLSISTIRRNFKANLGSYIKIINYPQNMNSTGISSVDTLPRDANEAYLSIMANAGGGTISQGECVVNGNNIYDPMTAAENDYIVSARGLAPVSGTFNYSFSDGSIKSILPMQGVTELRLKTTFSKAPTSGSYDLLAVSIRNVPSAMMAAVSA	287	ERZ918835.49846		103290		PM2-like	HGV_A
ERZ1741877_20_97	MPQIKKILVHEGKSLSNSAILTYNVPSFDTIDDIYLRFTNSGAAAAETDIKSSIGKIAVNINGEQVINTTIERIYDFYKFLGNEVNQNRPVNVVSLNLGRLIFISPENEDYFAWGCSNINTIQVQVYCNNTVSKVTDCEVVTERRPVTSSLGAYIKLISYPQAMAAAGTSTVDTLPRDSNEAYLCVLAAAGTGGTISQGEVVMNGMPIYDPVTQAIDDMVVANRCFSPVAGYFNYLFADRSIKGLLPMQGVTELRFKTQFSAAPTAGVYDLLACTIKNVPTAMLNAYNSGVGSNNTAA	298	ERZ1741877.20		103080		PM2-like	HGV_A
ERZ918355_74359_69	MPQIKKILVHEGKSLSNSAILTYNVPSFDTIDDIYLRFTNSGAAAAETDIKSSIGKIAVNINGEQVINTTIERIYDFYKFLGNEVNQNRPANVVSLNLGRLIFISPENEDYFAWGCSNINTIQVQVYCNNTVSKVTDCEVVTERRPVTSSLGAYIKLISYPQAMAAAGTSTVDTLPRDSNEAYLCVLAAAGTGGTISQGEVVMNGMPIYDPVTQAIDDMVVANRCFSPVTGYFNYLFADRSIKGLLPMQGVTELRFKTQFSAAPTAGVYDLLACTIKNVPTAMLNAYNSGVGSNNTAA	298	ERZ918355.74359		102945		PM2-like	HGV_A
ERZ920276_26090_71	MSQVKRIFQHDSKPVSNGAVLTFTIPSFEVIDDIVLEFLNSGAAAAKANILTSINKVALAINGEQVINCKMSQLYDVYASLGQEVTQNINNVIGLNIGRYLFKDPVTEDYFAYGCANIQTIQLQVYCAATVTDVTDLSISTIRRNFKANLGSYIKIINYPQNMNSTGISSVDTLPRDANEAYLSIMANAGGGTISQGECVVNGNNVYDPMTAAENDYIVSARGLAPVSGTFNYSFSDGSIKSILPMQGVTELRLKTTFSKAPTSGSYDLLAVSIRNVPAIMMTKVSE	287	ERZ920276.26090		102210		PM2-like	HGV_A
ERZ827376_239_64	MQTSIKNLEESKPITAGAVTTFNVNAFNVIKDLYLEFTNSGAAATLANCKAGIPNIKVLLNGINILDVSVSQIADLFTFLGTRVQQTALTNVFSLNLGRLLYRFGLARDEFAWRCGKQGETNPSKKISSLIVQITAAAEVTGITDVSLYSERLDIQAEWNDSYIQFNNNFQTFQGTGQSQVNTLPKNAEDLFLLAIAYNGGGVISQGETLINNQNISRTVSLAVNNAINNLEGYGVISGAFVHNFMTGAISSGLFVNDITSELSVRTTFTTAPSAGYDMPVLKIHNCPARIKQLVTSTNLQVIDTVNAA	309	ERZ827376.239		101508		PM2-like	HGV_A
ERZ1314552_146_34	MSQVKRIFQHDSKPVSNGAVLTFTIPSFEVIDDIVLEFLNSGAAAAKANILTSINKVALAINGEQVINCKMSQLYDVYTSLGQEVTQNINNVIGLNIGRYLFKDPVTEDYFAYGCANIQTIQLQVYCAATVTDVTDLSISTIRRNFKANLGSYIKIINYPQNMNSTGISSVDTLPRDANEAYLSIMANAGGGTISQGECVVNGNNIYDPMTAAENDYIVSARGLAPVSGTFNYSFSDGSIKSILPMQGVTELRLKTTFSKAPTSGSYDLLAVSIRNVPSAMMAAVSA	287	ERZ1314552.146		101458		PM2-like	HGV_A
ERZ1310111_176_34	MSQVKRIFQHDSKPVSNGAVLTFTIPSFEVIDDIVLEFLNSGAAAAKANILTSINKVALAINGEQVINCKMSQLYDVYTSLGQEVTQNINNVIGLNIGRYLFKDPVTEDYFAYGCANIQTIQLQVYCAATVTDVTDLSISTIRRNFKANLGSYIKIINYPQNMNSTGISSVDTLPRDANEAYLSIMANAGGGTISQGECVVNGNNIYDPMTAAENDYIVSARGLAPVSGTFNYSFSDGSIKSILPMQGVTELRLKTTFSKAPTSGSYDLLAVSIRNVPSAMMAAVSA	287	ERZ1310111.176		101171		PM2-like	HGV_A
ERZ1688050_142_45	MQTSIKNLEESKPITAGAVTTFNVNAFNVIKDLYLEFTNSGAASTLANCKAGIPNIKVLLNGINILDVSVSQIADLFTFLGTRVQQTALTNVFSLNLGRLLYRFGIARDEFAWRCGKQGETNPSKKISSLIVQVTAAAEVTGITDVSLYSERLDIQAEWNDSYIQFNNNFQTFTGTGQSQVNTLPKNAEDLFLLAIAYNGGGVISQGETLINNQNISRTVSLAVNNAINNLEGYGVISGAFVHNFMTGSINSGLFVNDITSELSVRTTFTTAPTAGYDMPVLKIHNCPARIKQLVISSELQVIDTVKAA	309	ERZ1688050.142		100790		PM2-like	HGV_A
ERZ913963_25306_100	MQTPIYNFEESKPVTAGSMTPFNVNCYGIIRDLMLEFTNSGAAATLANCKSSIERIVVLLNGMNVLDVSLSQIVDLFTFLGTRVQQTALVNVFSLNMGRLLYKAGITRDEFAWRCGKLGNADPTKKISSLVVQVYAGSTVTDITDVQLYSSRLNIEADWNDSYIQFNNNVQSFSATGQSQVNTLPKNANDLFLLAIAYNGGGTITQGETLINNTNVTRAISQSVMDSINNLNGFGVISGAYVHNFCDGSTNSGLFVNDVTSELSVRTTFSKAPTTGYDLPVVKIHNCPTVIKNIVNSNDLIVVDNIPKAA	310	ERZ913963.25306		98698		PM2-like	HGV_A
ERZ914657_129202_66	MQTPIYNFEESKPVTAGSMTPFNVNCYGIIRDLMLEFTNSGAAATLANCKSSIERIVVLLNGMNVLDVSLSQIVDLFTFLGTRVQQTALVNVFSLNMGRLLYKAGITRDEFAWRCGKLGNADPTKKISSLVVQVYAGSTVTDITDVQLYSSRLNIEADWNDSYIQFNNNVQSFSATGQSQVNTLPKNANDLFLLAIAYNGGGTITQGETLINNTNVTRAISQSVMDSINNLNGFGVISGAYVHNFCDGSTNSGLFVNDVTSELSVRTTFSKAPTTGYDLPVVKIHNCPTVIKNIVNSNDLIVVDNIPKAA	310	ERZ914657.129202		93615		PM2-like	HGV_A
ERZ1742904_30_21	MSQVKRIFQHDSKPVSNGAVLTFTIPSFEVIDDIVLEFLNSGAAAAKANILTSINKVALAINGEQVINCKMSQLYDVYASLGQEVTQNINNVIGLNIGRYLFKDPVTEDYFAYGCANVQTIQLQVYCAATVTDVTDLSISTIRRNFKANLGSYIKIINYPQNMNSTGISSVDTLPRDANEAYLSIMANAGGGTISQGECVVNGNNIYDPMTAAENDYIVSARGLAPVSGTFNYSFSDGSIKSILPMQGVTELRLKTTFSKAPTSGSYDLLAVSIRNVPSAMMAAVSA	287	ERZ1742904.30		88354		PM2-like	HGV_A
ERZ1314756_29_35	MQTPIYNFEESKPVTAGSMTPFNVNCYGIIRDLMLEFTNSGAAATLANCKSSIERIVVLLNGMNVLDVSLSQIVDLFTFLGTRVQQTALVNVFSLNMGRLLYKAGITRDEFAWRCGKLGNADPTKKISSLVVQVYAGSTVTDITDVQLYSSRLNIEADWNDSYIQFNNNVQSFSATGQSQVNTLPKNANDLFLLAIAYNGGGTITQGETLINNTNVTRAISQSVMDSINNLNGFGVISGAYVHNFCDGSTNSGLFVNDVTSELSVRTTFSKAPTTGYDLPVVKIHNCPTVIKNIVNSNDLIVVDNIPKAA	310	ERZ1314756.29		85360		PM2-like	HGV_A
ERZ1307722_81_59	MPQIKKILVHEGKSLSNSAILTYNVPSFDTIDDIYLRFTNSGAAAAKTDIKSSIGKIAVNINGEQVINTTIERIYDFYKFLGNEVNQNRPANVVSLNLGRLIFISPENEDYFAWGCSNINTIQVQVYCNNTVSKVTDCEVVTERRPVTSSLGAYIKLISYPQAMAAAGTSTVDTLPRDSNEAYLCVLAAAGTGGTISQGEVVMNGMPIYDPVTQAIDDMVVANRCFSPVTGYFNYLFADRSIKGLLPMQGVTELRFKTQFSAAPTAGVYDLLACTIKNVPTAMLNAYNSGVGSNNTAA	298	ERZ1307722.81		84598		PM2-like	HGV_A
ERZ1311202_91_22	MPQIKKILVHEGKSLSNSAILTYNVPSFDTIDDIYLRFTNSGAAAAKTDIKSSIGKIAVNINGEQVINTTIERIYDFYKFLGNEVNQNRPANVVSLNLGRLIFISPENEDYFAWGCSNINTIQVQVYCNNTVSKVTDCEVVTERRPVTSSLGAYIKLISYPQAMAAAGTSTVDTLPRDSNEAYLCVLAAAGTGETISQGEVVMNGMPIYDPVTQAIDDMVVANRCFSPVTGYFNYLFADRSIKGLLPMQGVTELRFKTQFSAAPTAGVYDLLACTIKNVPTAMLNAYNSGVGSNNTAA	298	ERZ1311202.91		84400		PM2-like	HGV_A
ERZ1311757_28_33	MQTPIYNFEESKPVTAGSMTPFNVNCYGIIRDLMLEFTNSGAAATLANCKSSIERIVVLLNGMNVLDVSLSQIVDLFTFLGTRVQQTALVNVFSLNMGRLLYKAGITRDEFAWRCGKLGNADPTKKISSLVVQVYAGSTVTDITDVQLYSSRLNIEADWNDSYIQFNNNVQSFSATGQSQVNTLPKNANDLFLLAIAYNGGGTITQGETLINNTNVTRAISQSVMDSINNLNGFGVISGAYVHNFCDGSTNSGLFVNDVTSELSVRTTFSKAPTTGYDLPVVKIHNCPTVIKNIVNSNDLIVVDNIPKAA	310	ERZ1311757.28		82965		PM2-like	HGV_A
ERZ1310678_34_32	MQTPIYNFEESKPVTAGSMTPFNVNCYGIIRDLMLEFTNSGAAATLANCKSSIERIVVLLNGMNVLDVSLSQIVDLFTFLGTRVQQTALVNVFSLNMGRLLYKAGITRDEFAWRCGKLGNADPTKKISSLVVQVYAGSTVTDITDVQLYSSRLNIEADWNDSYIQFNNNVQSFSATGQSQVNTLPKNANDLFLLAIAYNGGGTITQGETLINNTNVTRAISQSVMDSINNLNGFGVISGAYVHNFCDGSTNSGLFVNDVTSELSVRTTFSKAPTTGYDLPVVKIHNCPTVIKNIVNSNDLIVVDNIPKAA	310	ERZ1310678.34		82383		PM2-like	HGV_A
ERZ1310681_36_32	MQTPIYNFEESKPVTAGSMTPFNVNCYGIIRDLMLEFTNSGAAATLANCKSSIERIVVLLNGMNVLDVSLSQIVDLFTFLGTRVQQTALVNVFSLNMGRLLYKAGITRDEFAWRCGKLGNADPTKKISSLVVQVYAGSTVTDITDVQLYSSRLNIEADWNDSYIQFNNNVQSFSATGQSQVNTLPKNANDLFLLAIAYNGGGTITQGETLINNTNVTRAISQSVMDSINNLNGFGVISGAYVHNFCDGSTNSGLFVNDVTSELSVRTTFSKAPTTGYDLPVVKIHNCPTVIKNIVNSNDLIVVDNIPKAA	310	ERZ1310681.36		82173		PM2-like	HGV_A
ERZ1308102_176_20	MPQIKKILVHEGKSLSNSAILTYNVPSFDTIDDIYLRFTNSGAAAAETDIKSSIGKIAVNINGEQVINTTIERIYDFYKFLGNEVNQNRPANVVSLNLGRLIFISPENEDYFAWGCSNINTIQVQVYCNNTVSKVTDCEVVTERRPVTSSLGAYIKLISYPQAMAAAGTSTVDTLPRDSNEAYLCVLAAAGTGGTISQGEVVMNGMPIYDPVTQAIDDMVVANRCFSPVTGYFNYLFADRSIKGLLPMQGVTELRFKTQFSAAPTAGVYDLLACTIKNVPTAMLNAYNSGVGSNNTAA	298	ERZ1308102.176		80748		PM2-like	HGV_A
ERZ1310115_51_25	MQTSIKNLEESKPITAGAVTTFNVNAFNVIKDLYLEFTNSGAAATLANCKAGIPNIKVLLNGINILDVSVSQIADLFTFLGTRVQQTALTNVFSLNLGRLLYRFGLARDEFAWRCGKQGETNPSKKISSLIVQITAAAEVTGITDVSLYSERLDIQAEWNDSYIQFNNNFQTFQGTGQSQVNTLPKNAEDLFLLAIAYNGGGVISQGETLINNQNISRTVSLAVNNAINNLEGYGVISGAFVHNFMTGAISSGLFVNDITSELSVRTTFTTAPSAGYDMPVLKIHNCPARIKQLVTSTNLQVIDTVNAA	309	ERZ1310115.51		76432		PM2-like	HGV_A
ERZ1311701_50_24	MQTPIYNFEESKPVTAGSMTPFNVNCYGIIRDLMLEFTNSGAAATLANCKSSIERIVVLLNGMNVLDVSLSQIVDLFTFLGTRVQQTALVNVFSLNMGRLLYKAGITRDEFAWRCGKLGNADPTKKISSLVVQVYAGSTVTDITDVQLYSSRLNIEADWNDSYIQFNNNVQSFSATGQSQVNTLPKNANDLFLLAIAYNGGGTITQGETLINNTNVTRAISQSVMDSINNLNGFGVISGAYVHNFCDGSTNSGLFVNDVTSELSVRTTFSKAPTTGYDLPVVKIHNCPTVIKNIVNSNDLIVVDNIPKAA	310	ERZ1311701.50		71996		PM2-like	HGV_A
ERZ918023_31839_32	MSQVKRIFQHDSKPVNKAAVLTYTIPSFEVIDDIVLEFKNAGAAAAKANILTSINKIALAINGEQVINCKLSQLYDVYASLGQEVTQNINNVIGLNIGRYLFKDPVTEDYFAYGCANVQTIQLQVYCAATVTDVTDLSISTIRRNFKANLGSYIKIINYPQNMNSTGISSVDTLPRDANEAYLSIMANAGGGTISQGECVVNGNNIYDPMTAAENDYIVSARGLAPVSGTFNYSFSDGSIKSILPMQGVTELRLKTTFSAAPTSGSYDLLAVSIRNVPSAMMAAVSA	287	ERZ918023.31839		68199		PM2-like	HGV_A
ERZ918026_60578_62	MQTPIYNFEESKPVTAGSMTPFNVNCYGIIRDLMLEFTNSGAAATLANCKSSIERIVVLLNGMNVLDVSLSQIVDLFTFLGTRVQQTALVNVFSLNMGRLLYKAGITRDEFAWRCGKLGNADPTKKISSLVVQVYAGSTVTDITDVQLYSSRLNIEADWNDSYIQFNNNVQSFSATGQSQVNTLPKNANDLFLLAIAYNGGGTITQGETLINNTNVTRAISQSVMDSINNLNGFGVISGAYVHNFCDGSTNSGLFVNDVTSELSVRTTFSKAPTTGYDLPVVKIHNCPTVIKNIVNSNDLIVVDNIPKVA	310	ERZ918026.60578		68150		PM2-like	HGV_A
ERZ918894_127314_27	MSQVKRIFQHDSKPVSNGAVLTFTIPSFEVIDDIVLEFLNSGAAAAKANILTSINKVALAINGEQVINCKMSQLYDVYASLGQEVTQNINNVIGLNIGRYLFKDPVTEDYFAYGCANIQTIQLQVYCAATVTDVTDLSISTIRRNFKANLGSYIKIINYPQNMNSTGISSVDTLPRDANEAYLSIMANAGGGTISQGECVVNGNNVYDPMTAAENDYIVSARGLAPVSGTFNYSFSDGSIKSILPMQGVTELRLKTTFSKAPTSGSYDLLAVSIRNVPAIMMTKVSE	287	ERZ918894.127314		67353		PM2-like	HGV_A
ERZ1688041_320_17	MQTPIYNFEESKPVTAGSMTPFNVNCYGIIRDLMLEFTNSGAAATLANCKSSIERIVVLLNGMNVLDVSLSQIVDLFTFLGTRVQQTALVNVFSLNMGRLLYKAGITRDEFAWRCGKLGNADPTKKISSLVVQVYAGSTVTDITDVQLYSSRLNIEADWNDSYIQFNNNVQSFSATGQSQVNTLPKNANDLFLLAIAYNGGGTITQGETLINNTNVTRAISQSVMDSINNLNGFGVISGAYVHNFCDGSTNSGLFVNDVTSELSVRTTFSKAPTTGYDLPVVKIHNCPTVIKNIVNSNDLIVVDNIPKVA	310	ERZ1688041.320		66419		PM2-like	HGV_A
ERZ1755588_111_30	MQTSIKNLEESKPITAGAVTTFNVNAFNVIKDLYLEFTNSGAASTLANCKAGIPNIKVLLNGINILDVSVSQIADLFTFLGTRVQQTALTNVFSLNLGRLLYRFGIARDEFAWRCGKQGETNPSKKISSLIVQVTAAAEVTGITDVSLYSERLDIQAEWNDSYIQFNNNFQTFTGTGQSQVNTLPKNAEDLFLLAIAYNGGGVISQGETLINNQNISRTVSLAVNNAINNLEGYGVISGAFVHNFMTGSINSGLFVNDITSELSVRTTFTTAPTAGYDMPVLKIHNCPARIKQLVISSELQVIDTVKAA	309	ERZ1755588.111		66160		PM2-like	HGV_A
ERZ918417_58814_30	MQTSIKNLEESKPITAGAVTTFNVNAFNVIKDLYLEFTNSGAAATLANCKAGIPNIKVLLNGINILDVSVSQIADLFTFLGTRVQQTALTNVFSLNLGRLLYRFGLARDEFAWRCGKQGETNPSKKISSLIVQITAAAEVTGITDVSLYSERLDIQAEWNDSYIQFNNNFQTFQGTGQSQVNTLPKNAEDLFLLAIAYNGGGVISQGETLINNQNISRTVSLAVNNAINNLEGYGVISGAFVHNFMTGAISSGLFVNDITSELSVRTTFTTAPSAGYDMPVLKIHNCPARIKQLVTSTNLQVIDTVNAA	309	ERZ918417.58814		65624		PM2-like	HGV_A
ERZ894240_261_33	MSQVKRIFQHDSKPVSNGAVLTFTIPSFEVIDDIVLEFLNSGAAAAKANILTSINKVALAINGEQVINCKMSQLYDVYTSLGQEVTQNINNVIGLNIGRYLFKDPVTEDYFAYGCANIQTIQLQVYCAATVTDVTDLSISTIRRNFKANLGSYIKIINYPQNMNSTGISSVDTLPRDANEAYLSIMANAGGGTISQGECVVNGNNVYDPMTAAENDYIVSARGLAPVSGTFNYSFSDGSIKSILPMQGVTELRLKTTFSKAPTSGSYDLLAVSIRNVPAIMMTKVSE	287	ERZ894240.261		65597		PM2-like	HGV_A
ERZ824458_591_30	MPQIKKILVHEGKSLSNSAILTYNVPSFDTIDDIYLRFTNSGAAAAETDIKSSIGKIAVNINGEQVINTTIERIYDFYKFLGNEVNQNRPANVVSLNLGRLIFISPENEDYFAWGCSNINTIQVQVYCNNTVSKVTDCEVVTERRPVTSSLGAYIKLISYPQAMAAAGTSTVDTLPRDSNEAYLCVLAAAGTGGTISQGEVVMNGMPIYDPVTQAIDDMVVANRCFSPVTGYFNYLFADRSIKGLLPMQGVTELRFKTQFSAAPTAGVYDLLACTIKNVPTAMLNAYNSGVGSNNTAA	298	ERZ824458.591		63657		PM2-like	HGV_A
ERZ1304683_59_15	MQTPIYNFEESKPVTAGSMTPFNVNCYGIIRDLMLEFTNSGAAATLANCKSSIERIVVLLNGMNVLDVSLSQIVDLFTFLGTRVQQTALVNVFSLNMGRLLYKAGITRDEFAWRCGKLGNADPTKKISSLVVQVYAGSTVTDITDVQLYSSRLNIEADWNDSYIQFNNNVQSFSATGQSQVNTLPKNANDLFLLAIAYNGGGTITQGETLINNTNVTRAISQSVMDSINNLNGFGVISGAYVHNFCDGSTNSGLFVNDVTSELSVRTTFSKAPTTGYDLPVVKIHNCPTVIKNIVNSNDLIVVDNIPKAA	310	ERZ1304683.59		63438		PM2-like	HGV_A
ERZ826796_205_20	MPQIKKILVHEGKSLSNSAILTYNVPSFDTIDDIYLRFTNSGAAAAETDIKSSIGKIAVNINGEQVINTTIERIYDFYKFLGNEVNQNRPANVVSLNLGRLIFISPENEDYFAWGCSNINTIQVQVYCNNTVSKVTDCEVVTERRPVTSSLGAYIKLISYPQAMAAAGTSTVDTLPRDSNEAYLCVLAAAGTGGTISQGEVVMNGMPIYDPVTQAIDDMVVANRCFSPVTGYFNYLFADRSIKGLLPMQGVTELRFKTQFSAAPTAGVYDLLACTIKNVPTAMLNAYNSGVGSNNTAA	298	ERZ826796.205		63041		PM2-like	HGV_A
ERZ1688026_325_5	MPQIKKILVHEGKSLSNSAILTYNVPSFDTIDDIYLRFTNSGAAAAETDIKSSIGKIAVNINGEQVINTTIERIYDFYKFLGNEVNQNRPANVVSLNLGRLIFISPENEDYFAWGCSNINTIQVQVYCNNTVSKVTDCEVVTERRPVTSSLGAYIKLISYPQAMAAAGTSTVDTLPRDSNEAYLCVLAAAGTGGTISQGEVVMNGMPIYDPVTQAIDDMVVANRCFSPVTGYFNYLFADRSIKGLLPMQGVTELRFKTQFSAAPTAGVYDLLACTIKNVPTAMLNAYNSGVGSNNTAA	298	ERZ1688026.325		50332		PM2-like	HGV_A
ERZ1308096_485_34	MSQVKRIFQHDSKPVSNGAVLTFTIPSFEVIDDIVLEFLNSGAAAAKANILTSINKVALAINGEQVINCKMSQLYDVYASLGQEVTQNINNVIGLNIGRYLFKDPVTEDYFAYGCANIQTIQLQVYCAATVTDVTDLSISTIRRNFKANLGSYIKIINYPQNMNSTGISSVDTLPRDANEAYLSIMANAGGGTISQGECVVNGNNVYDPMTAAENDYIVSARGLAPVSGTFNYSFSDGSIKSILPMQGVTELRLKTTFSKAPTSGSYDLLAVSIRNVPAIMMTKVSE	287	ERZ1308096.485		40744		PM2-like	HGV_A
ERZ1742960_262_38	MSQVKRIFQHDSKPVSNGAVLTFTIPSFEVIDDIVLEFLNSGAAAAKANILTSINKVALAINGEQVINCKMSQLYDVYASLGQEVTQNINNVIGLNIGRYLFKDPVTEDYFAYGCANIQTIQLQVYCAATVTDVTDLSISTIRRNFKANLGSYIKIINYPQNMNSTGISSVDTLPRDANEAYLSIMANAGGGTISQGECVVNGNNIYDPMTAAENDYIVSARGLAPVSGTFNYSFSDGSIKSILPMQGVTELRLKTTFSKAPTSGSYDLLAVSIRNVPSAMMAAVSA	287	ERZ1742960.262		36387		PM2-like	HGV_A
ERZ918883_48951_17	MSQVKRIFQHDSKPVSNGAVLTFTIPSFEVIDDIVLEFLNSGAAAAKANILTSINKVALAINGEQVINCKMSQLYDVYASLGQEVTQNINNVIGLNIGRYLFKDPVTEDYFAYGCANIQTIQLQVYCAATVTDVTDLSISTIRRNFKANLGSYIKIINYPQNMNSTGISSVDTLPRDANEAYLSIMANAGGGTISQGECVVNGNNVYDPMTAAENDYIVSARGLAPVSGTFNYSFSDGSIKSILPMQGVTELRLKTTFSKAPTSGSYDLLAVSIRNVPAIMMTKVSE	287	ERZ918883.48951		33469		PM2-like	HGV_A
ERZ1304548_209_14	MPQIKKILVHEGKSLSNSAILTYNVPSFDTIDDIYLRFTNSGAAAAKTDIKSSIGKIAVNINGEQVINTTIERIYDFYKFLGNEVNQNRPANVVSLNLGRLIFISPENEDYFAWGCSNINTIQVQVYCNNTVSKVTDCEVVTERRPVTSSLGAYIKLISYPQAMAAAGTSTVDTLPRDSNEAYLCVLAAAGTGGTISQGEVVMNGMPIYDPVTQAIDDMVVANRCFSPVTGYFNYLFADRSIKGLLPMQGVTELRFKTQFSAAPTAGVYDLLACTIKNVPTAMLNAYNSGVGSNNTAA	298	ERZ1304548.209		31467		PM2-like	HGV_A
ERZ1310582_205_12	MPQIKKILVHEGKSLSNSAILTYNVPSFDTIDDIYLRFTNSGAAAAKTDIKSSIGKIAVNINGEQVINTTIERIYDFYKFLGNEVNQNRPANVVSLNLGRLIFISPENEDYFAWGCSNINTIQVQVYCNNTVSKVTDCEVVTERRPVTSSLGAYIKLISYPQAMAAAGTSTVDTLPRDSNEAYLCVLAAAGTGGTISQGEVVMNGMPIYDPVTQAIDDMVVANRCFSPVTGYFNYLFADRSIKGLLPMQGVTELRFKTQFSAAPTAGVYDLLACTIKNVPTAMLNAYNSGVGSNNTAA	298	ERZ1310582.205		30086		PM2-like	HGV_A
ERZ1310314_999_14	MSQVKRIFQHDSKPVSNGAVLTFTIPSFEVIDDIVLEFLNSGAAAAKANILTSINKVALAINGEQVINCKMSQLYDVYASLGQEVTQNINNVIGLNIGRYLFKDPVTEDYFAYGCANIQTIQLQVYCAATVTDVTDLSISTIRRNFKANLGSYIKIINYPQNMNSTGISSVDTLPRDANEAYLSIMANAGGGTISQGECVVNGNNIYDPMTAAENDYIVSARGLAPVSGTFNYSFSDGSIKSILPMQGVTELRLKTTFSKAPTSGSYDLLAVSIRNVPSAMMAAVSA	287	ERZ1310314.999		29439		PM2-like	HGV_A
ERZ916511_13961_21	MSQVKRIFQHDSKPVSNGAVLTFTIPSFEVIDDIVLEFLNSGAAAAKANILTSINKVALAINGEQVINCKMSQLYDVYASLGQEVTQNINNVIGLNIGRYLFKDPVTEDYFAYGCANIQTIQLQVYCAATVTDVTDLSISTIRRNFKANLGSYIKIINYPQNMNSTGISSVDTLPRDANEAYLSIMANAGGGTISQGECVVNGNNVYDPMTAAENDYIVSARGLAPVSGTFNYSFSDGSIKSILPMQGVTELRLKTTFSKAPTSGSYDLLAVSIRNVPAIMMTKVSE	287	ERZ916511.13961		27129		PM2-like	HGV_A
ERZ916240_49357_24	MQTSIKNLEESKPITAGAVTTFNVNAFNVIKDLYLEFTNSGAASTLANCKAGIPNIKVLLNGINILDVSVSQIADLFTFLGTRVQQTALTNVFSLNLGRLLYRFGIARDEFAWRCGKQGETNPSKKISSLIVQVTAAAEVTGITDVSLYSERLDIQAEWNDSYIQFNNNFQTFTGTGQSQVNTLPKNAEDLFLLAIAYNGGGVISQGETLINNQNISRTVSLAVNNAINNLEGYGVISGAFVHNFMTGSINSGLFVNDITSELSVRTTFTTAPTAGYDMPVLKIHNCPARIKQLVISSELQVIDTVKAA	309	ERZ916240.49357		26991		PM2-like	HGV_A
ERZ916181_117662_16	MQTSIKNLEESKPITAGAVTTFNVNAFNVIKDLYLEFTNSGAAATLANCKAGIPNIKVLLNGINILDVSVSQIADLFTFLGTRVQQTALTNVFSLNLGRLLYRFGLARDEFAWRCGKQGETNPSKKISSLIVQVTAAAEITGITDVSLYSERLDLQAEWNDSYIQFNNNFQTFQGTGQSQVNTLPKNAEDLFLLAIAYNGGGVISQGETLINNQNISRTVSLAVNNAINNLEGYGVISGAFVHNFMTGAISSGLFVNDITSELSVRTTFTTAPSAGYDMPVLKIHNCPARIKQLVTSTNLQVIDTVNAA	309	ERZ916181.117662		25437		PM2-like	HGV_A
ERZ1755484_390_25	MQTPIYNFEESKPVTAGSMTPFNVNCYGIIRDLMLEFTNSGAAATLANCKSSIERIVVLLNGMNVLDVSLSQIVDLFTFLGTRVQQTALVNVFSLNMGRLLYKAGITRDEFAWRCGKLGNADPTKKISSLVVQVYAGSTVTDITDVQLYSSRLNIEADWNDSYIQFNNNVQSFSATGQSQVNTLPKNANDLFLLAIAYNGGGTITQGETLINNTNVTRAISQSVMDSINNLNGFGVISGAYVHNFCDGSTNSGLFVNDVTSELSVRTTFSKAPTTGYDLPVVKIHNCPTVIKNIVNSNDLIVVDNIPKAA	310	ERZ1755484.390		25112		PM2-like	HGV_A
ERZ913790_91743_31	MQTPIYNFEESKPVTAGSMTPFNVNCYGIIRDLMLEFTNSGAAATLANCKSSIERIVVLLNGMNVLDVSLSQIVDLFTFLGTRVQQTALVNVFSLNMGRLLYKAGITRDEFAWRCGKLGNADPTKKISSLVVQVYAGSTVTDITDVQLYSSRLNIEADWNDSYIQFNNNVQSFSATGQSQVNTLPKNANDLFLLAIAYNGGGTITQGETLINNTNVTRAISQSVMDSINNLNGFGVISGAYVHNFCDGSTNSGLFVNDVTSELSVRTTFSKAPTTGYDLPVVKIHNCPTVIKNIVNSNDLIVVDNIPKAA	310	ERZ913790.91743		24426		PM2-like	HGV_A
ERZ1304451_288_15	MPQIKKILVHEGKSLSNSAILTYNVPSFDTIDDIYLRFTNSGAAAAKTDIKSSIGKIAVNINGEQVINTTIERIYDFYKFLGNEVNQNRPANGVSLNLGRLIFISPENEDYFAWGCSNINTIQVQVYCNNTVSKVTDCEVVTERRPVTSSLGAYIKLISYPQAMAAAGTSTVDTLPRDSNEAYLCVLAAAGTGGTISQGEVVMNGMPIYDPVTQAIDDMVVANRCFSPVTGYFNYLFADRSIKGLLPMQGVTELRFKTQFSAAPTAGVYDLLACTIKNVPTAMLNAYNSGVGSNNTAA	298	ERZ1304451.288		23808		PM2-like	HGV_A
ERZ1742783_1127_4	MQTSIKNLEESKPITAGAVTTFNVNAFNVIKDLYLEFTNSGAASTLANCKAGIPNIKVLLNGINILDVSVSQIADLFTFLGTRVQQTALTNVFSLNLGRLLYRFGIARDEFAWRCGKQGETNPSKKISSLIVQVTAAAEVTGITDVSLYSERLDIQAEWNDSYIQFNNNFQTFTGTGQSQVNTLPKNAEDLFLLAIAYNGGGVISQGETLINNQNISRTVSLAVNNAINNLEGYGVISGAFVHNFMTGSINSGLFVNDITSELSVRTTFTTAPTAGYDMPVLKIHNCPARIKQLVISSELQVIDTVKAA	309	ERZ1742783.1127		23289		PM2-like	HGV_A
ERZ1314685_1459_3	MQTPIYNFEESKPVTAGSMTPFNVNCYGIIRDLMLEFTNSGAAATLANCKSSIERIVVLLNGMNVLDVSLSQIVDLFTFLGTRVQQTALVNVFSLNMGRLLYKAGITRDEFAWRCGKLGNADPTKKISSLVVQVYAGSTVTDITDVQLYSSRLNIEADWNDSYIQFNNNVQSFSATGQSQVNTLPKNANDLFLLAIAYNGGGTITQGETLINNTNVTRAISQSVMDSINNLNGFGVISGAYVHNFCDGSTNSGLFVNDVTSELSVRTTFSKAPTTGYDLPVVKIHNCPTVIKNIVNSNDLIVVDNIPKAA	310	ERZ1314685.1459		23229		PM2-like	HGV_A
ERZ1304592_313_24	MPQIKKILVHEGKSLSNSAILTYNVPSFDTIDDIYLRFTNSGAAAAKTDIKSSIGKIAVNINGEQVINTTIERIYDFYKFLGNEVNQNRPANVVSLNLGRLIFISPENEDYFAWGCSNINTIQVQVYCNNTVSKVTDCEVVTERRPVTSSLGAYIKLISYPQAMAAAGTSTVDTLPRDSNEAYLCVLAAAGTGGTISQGEVVMNGMPIYDPVTQAIDDMVVANRCFSPVTGYFNYLFADRSIKGLLPMQGVTELRFKTQFSAAPTAGVYDLLACTIKNVPTAMLNAYNSGVGSNNTAA	298	ERZ1304592.313		22535		PM2-like	HGV_A
ERZ1304618_426_14	MQTPIYNFEESKPVTAGSMTPFNVNCYGIIRDLMLEFTNSGAAATLANCKSSIERIVVLLNGMNVLDVSLSQIVDLFTFLGTRVQQTALVNVFSLNMGRLLYKAGITRDEFAWRCGKLGNADPTKKISSLVVQVYAGSTVTDITDVQLYSSRLNIEADWNDSYIQFNNNVQSFSATGQSQVNTLPKNANDLFLLAIAYNGGGTITQGETLINNTNVTRAISQSVMDSINNLNGFGVISGAYVHNFCDGSTNSGLFVNDVTSELSVRTTFSKAPTTGYDLPVVKIHNCPTVIKNIVNSNDLIVVDNIPKAA	310	ERZ1304618.426		22256		PM2-like	HGV_A
ERZ918354_38103_6	MSQVKRIFQHDSKPVNKAAVLTYTIPSFEVIDDIVLEFKNAGAAAAKANILTSINKIALAINGEQVINCKLSQLYDVYASLGQEVTQNINNVIGLNIGRYLFKDPVTEDYFAYGCANVQTIQLQVYCAATVTDVTDLSISTIRRNFKANLGSYIKIINYPQNMNSTGISSVDTLPRDANEAYLSIMANAGGGTISQGECVVNGNNIYDPMTAAENDYIVSARGLAPVSGTFNYSFSDGSIKSILPMQGVTELRLKTTFSAAPTSSSYDLLAVSIRNVPSAMMAAVSA	287	ERZ918354.38103		22137		PM2-like	HGV_A
ERZ918393_34195_21	MPQIKKILVHEGKSLSNSAILTYNVPSFDTIDDIYLRFTNSGAAAAETDIKSSIGKIAVNINGEQVINTTIERIYDFYKFLGNEVNQNRPANVVSLNLGRLIFISPENEDYFAWGCSNINTIQVQVYCNNTVSKVTDCEVVTERRPVTSSLGAYIKLISYPQAMAAAGTSTVDTLPRDSNEAYLCVLAAAGTGGTISQGEVVMNGMPIYDPVTQAIDDMVVANRCFSPVTGYFNYLFADRSIKGLLPMQGVTELRFKTQFSAAPTAGVYDLLACTIKNVPTAMLNAYNSGVGSNNTAA	298	ERZ918393.34195		20031		PM2-like	HGV_A
ERZ919515_95691_3	MQTPIYNFEESKPVTAGSMTPFNVNCYGIIRDLMLEFTNSGAAATLANCKSSIERIVVLLNGMNVLDVSLSQIVDLFTFLGTRVQQTALVNVFSLNMGRLLYKAGITRDEFAWRCGKLGNADPTKKISSLVVQVYAGSTVTDITDVQLYSSRLNIEADWNDSYIQFNNNVQSFSATGQSQVNTLPKNANDLFLLAIAYNGGGTITQGETLINNTNVTRAISQSVMDSINNLNGFGVISGAYVHNFCDGSTNSGLFVNDVTSELSVRTTFSKAPTTGYDLPVVKIHNCPTVIKNIVNSNDLIVVDNIPKAA	310	ERZ919515.95691		18495		PM2-like	HGV_A
ERZ1749084_2609_28	MSQVKRIFQHDSKPVSNGAVLTFTIPSFEVIDDIVLEFLNSGAAAAKANILTSINKVALAINGEQVINCKMSQLYDVYASLGQEVTQNINNVIGLNIGRYLFKDPVTEDYFAYGCANIQTIQLQVYCAATVTDVTDLSISTIRRNFKANLGSYIKIINYPQNMNSTGISSVDTLPRDANEAYLSIMANAGGGTISQGECVVNGNNVYDPMTAAENDYIVSARGLAPVSGTFNYSFSDGSIKSILPMQGVTELRLKTTFSKAPTSGSYDLLAVSIRNVPAIMMTKVSE	287	ERZ1749084.2609		18183		PM2-like	HGV_A
ERZ1309532_2609_28	MSQVKRIFQHDSKPVSNGAVLTFTIPSFEVIDDIVLEFLNSGAAAAKANILTSINKVALAINGEQVINCKMSQLYDVYASLGQEVTQNINNVIGLNIGRYLFKDPVTEDYFAYGCANIQTIQLQVYCAATVTDVTDLSISTIRRNFKANLGSYIKIINYPQNMNSTGISSVDTLPRDANEAYLSIMANAGGGTISQGECVVNGNNVYDPMTAAENDYIVSARGLAPVSGTFNYSFSDGSIKSILPMQGVTELRLKTTFSKAPTSGSYDLLAVSIRNVPAIMMTKVSE	287	ERZ1309532.2609		18183		PM2-like	HGV_A
ERZ1311628_1993_28	MSQVKRIFQHDSKPVSNGAVLTFTIPSFEVIDDIVLEFLNSGAAAAKANILTSINKVALAINGEQVINCKMSQLYDVYASLGQEVTQNINNVIGLNIGRYLFKDPVTEDYFAYGCANVQTIQLQVYCAATVTDVTDLSISTIRRNFKANLGSYIKIINYPQNMNSTGISSVDTLPRDANEAYLSIMANAGGGTISQGECVVNGNNIYDPMTAAENDYIVSARGLAPVSGTFNYSFSDGSIKSILPMQGVTELRLKTTFSKAPTSGSYDLLAVSIRNVPSAMMAAVSA	287	ERZ1311628.1993		17848		PM2-like	HGV_A
ERZ1027051_552_19	MQTSIKNLEESKPITAGAVTTFNVNAFNVIKDLYLEFTNSGAASTLANCKAGIPNIKVLLNGINILDVSVSQIADLFTFLGTRVQQTALTNVFSLNLGRLLYRFGIARDEFAWRCGKQGETNPSKKISSLIVQVTAAAEVTGITDVSLYSERLDIQAEWNDSYIQFNNNFQTFTGTGQSQVNTLPKNAEDLFLLAIAYNGGGVISQGETLINNQNISRTVSLAVNNAINNLEGYGVISGAFVHNFMTGSINSGLFVNDITSELSVRTTFTTAPTAGYDMPVLKIHNCPARIKQLVISSELQVIDTVKAA	309	ERZ1027051.552		17735		PM2-like	HGV_A
ERZ1322844_364_15	MPQIKKILVHEGKSLSNSAILTYNVPSFDTIDDIYLRFTNSGAAAAKTDIKSSIGKIAVNINGEQVINTTIERIYDFYKFLGNEVNQNRPANVVSLNLGRLIFISPENEDYFAWGCSNINTIQVQVYCNNTVSKVTDCEVVTERRPVTSSLGAYIKLISYPQAMAAAGTSTVDTLPRDSNEAYLCVLAAAGTGGTISQGEVVMNGMPIYDPVTQAIDDMVVANRCFSPVTGYFNYLFADRSIKGLLPMQGVTELRFKTQFSAAPTAGVYDLLACTIKNVPTAMLNAYNSGVGSNNTAA	298	ERZ1322844.364		16031		PM2-like	HGV_A
ERZ1304824_1722_6	MQTPIYNFEESKPVTAGSMTPFNVNCYGIIRDLMLEFTNSGAAATLANCKSSIERIVVLLNGMNVLDVSLSQIVDLFTFLGTRVQQTALVNVFSLNMGRLLYKAGITRDEFAWRCGKLGNADPTKKISSLVVQVYAGSTVTDITDVQLYSSRLNIEADWNDSYIQFNNNVQSFSATGQSQVNTLPKNANDLFLLAIAYNGGGTITQGETLINNTNVTRAISQSVMDSINNLNGFGVISGAYVHNFCDGSTNSGLFVNDVTSELSVRTTFSKAPTTGYDLPVVKIHNCPTVIKNIVNSNDLIVVDNIPKAA	310	ERZ1304824.1722		16000		PM2-like	HGV_A
ERZ916491_72253_4	MPQIKKILVHEGKSLSNSAILTYNVPSFDTIDDIYLRFTNSGAAAAETDIKSSIGKIAVNINGEQVINTTIERIYDFYKFLGNEVNQNRPANVVSLNLGRLIFISPENEDYFAWGCSNINTIQVQVYCNNTVSKVTDCEVVTERRPVTSSLGAYIKLISYPQAMAAAGTSTVDTLPRDSNEAYLCVLAAAGTGGTISQGEVVMNGMPIYDPVTQAIDDMVVANRCFSPVTGYFNYLFADRSIKGLLPMQGVTELRFKTQFSAAPTAGVYDLLACTIKNVPTAMLNAYNSGVGSNNTAA	298	ERZ916491.72253		15973		PM2-like	HGV_A
ERZ1755661_759_16	MQTPIYNFEESKPVTAGSMTPFNVNCYGIIRDLMLEFTNSGAAATLANCKSSIERIVVLLNGMNVLDVSLSQIVDLFTFLGTRVQQTALVNVFSLNMGRLLYKAGITRDEFAWRCGKLGNADPTKKISSLVVQVYAGSTVTDITDVQLYSSRLNIEADWNDSYIQFNNNVQSFSATGQSQVNTLPKNANDLFLLAIAYNGGGTITQGETLINNTNVTRAISQSVMDSINNLNGFGVISGAYVHNFCDGSTNSGLFVNDVTSELSVRTTFSKAPTTGYDLPVVKIHNCPTVIKNIVNSNDLIVVDNIPKAA	310	ERZ1755661.759		15100		PM2-like	HGV_A
ERZ1755029_743_14	MQTPIYNFEESKPVTAGSMTPFNVNCYGIIRDLMLEFTNSGAAATLANCKSSIERIVVLLNGMNVLDVSLSQIVDLFTFLGTRVQQTALVNVFSLNMGRLLYKAGITRDEFAWRCGKLGNADPTKKISSLVVQVYAGSTVTDITDVQLYSSRLNIEADWNDSYIQFNNNVQSFSATGQSQVNTLPKNANDLFLLAIAYNGGGTITQGETLINNTNVTRAISQSVMDSINNLNGFGVISGAYVHNFCDGSTNSGLFVNDVTSELSVRTTFSKAPTTGYDLPVVKIHNCPTVIKNIVNSNDLIVVDNIPKAA	310	ERZ1755029.743		14808		PM2-like	HGV_A
ERZ1303981_620_14	MQTPIYNFEESKPVTAGSMTPFNVNCYGIIRDLMLEFTNSGAAATLANCKSSIERIVVLLNGMNVLDVSLSQIVDLFTFLGTRVQQTALVNVFSLNMGRLLYKAGITRDEFAWRCGKLGNADPTKKISSLVVQVYAGSTVTDITDVQLYSSRLNIEADWNDSYIQFNNNVQSFSATGQSQVNTLPKNANDLFLLAIAYNGGGTITQGETLINNTNVTRAISQSVMDSINNLNGFGVISGAYVHNFCDGSTNSGLFVNDVTSELSVRTTFSKAPTTGYDLPVVKIHNCPTVIKNIVNSNDLIVVDNIPKAA	310	ERZ1303981.620		14718		PM2-like	HGV_A
ERZ918589_69638_4	MPQIKKILVHEGKSLSNSAILTYNVPSFDTIDDIYLRFTNSGAAAAETDIKSSIGKIAVNINGEQVINTTIERIYDFYKFLGNEVNQNRPVNVVSLNLGRLIFISPENEDYFAWGCSNINTIQVQVYCNNTVSKVTDCEVVTERRPVTSSLGAYIKLISYPQAMAAAGTSTVDTLPRDSNEAYLCVLAAAGTGGTISQGEVVMNGMPIYDPVTQAIDDMVVANRCFSPVAGYFNYLFADRSIKGLLPMQGVTELRFKTQFSAAPTAGVYDLLACTIKNVPTAMLNAYNSGVGSNNTAA	298	ERZ918589.69638		14494		PM2-like	HGV_A
ERZ1310339_1770_26	MQTPIYNFEESKPVTAGSMTPFNVNCYGIIRDLMLEFTNSGAAATLANCKSSIERIVVLLNGMNVLDVSLSQIVDLFTFLGTRVQQTALVNVFSLNMGRLLYKAGITRDEFAWRCGKLGNADPTKKISSLVVQVYAGSTVTDITDVQLYSSRLNIEADWNDSYIQFNNNVQSFSATGQSQVNTLPKNANDLFLLAIAYNGGGTITQGETLINNTNVTRAISQSVMDSINNLNGFGVISGAYVHNFCDGSTNSGLFVNDVTSELSVRTTFSKAPTTGYDLPVVKIHNCPTVIKNIVNSNDLIVVDNIPKVA	310	ERZ1310339.1770		14080		PM2-like	HGV_A
ERZ916417_26659_21	MSQVKRIFQHDSKPVSNGAVLTFTIPSFEVIDDIVLEFLNSGAAAAKANILTSINKVALAINGEQVINCKMSQLYDVYTSLGQEVTQNINNVIGLNIGRYLFKDPVTEDYFAYGCANIQTIQLQVYCAATVTDVTDLSISTIRRNFKANLGSYIKIINYPQNMNSTGISSVDTLPRDANEAYLSIMANAGGGTISQGECVVNGNNIYDPMTAAENDYIVSARGLAPVSGTFNYSFSDGSIKSILPMQGVTELRLKTTFSKAPTSGSYDLLAVSIRNVPSAMMAAVSA	287	ERZ916417.26659		13893		PM2-like	HGV_A
ERZ1027235_744_9	MSQVKRIFQHDSKPVSNGAVLTFTIPSFEVIDDIVLEFKNAGAAAAKANILTSINKIALAINGEQVINCKLSQLYDVYASLGQEVTQNINNVIGLNIGRYLFKDPVTEDYFAYGCANIQTIQLQVYCAATVTNVTDLSISTIRRNFKANLGSYIKIINYPQNMNSTGISSVDTLPRDANEAYLSIMANANGGTISQGECVVNGNNIYDPMTTAENDYIVSARGLAPVSGTFNYSFSDGSIKSILPMQGVTELRLKTTFSKAPTSDGYDLLAVSIRNVPSAMMAAVSA	287	ERZ1027235.744		13890		PM2-like	HGV_A
ERZ919702_24975_3	MQTPIYNFEESKPVTAGSMTPFNVNCYGIIRDLMLEFTNSGAAATLANCKSSIERIVVLLNGMNVLDVSLSQIVDLFTFLGTRVQQTALVNVFSLNMGRLLYKAGITRDEFAWRCGKLGNADPTKKISSLVVQVYAGSTVTDITDVQLYSSRLNIEADWNDSYIQFNNNVQSFSATGQSQVNTLPKNANDLFLLAIAYNGGGTITQGETLINNTNVTRAISQSVMDSINNLNGFGVISGAYVHNFCDGSTNSGLFVNDVTSELSVRTTFSKAPTTGYDLPVVKIHNCPTVIKNIVNSNDLIVVDNIPKVA	310	ERZ919702.24975		12407		PM2-like	HGV_A
ERZ1108182_3331_7	MSQVKRIFQHDSKPVSNGAVLTFTIPSFEVIDDIVLEFLNSGAAAAKANILTSINKVALAINGEQVINCKMSQLYDVYASLGQEVTQNINNVIGLNIGRYLFKDPVTEDYFAYGCANIQTIQLQVYCAATVTDVTDLSISTIRRNFKANLGSYIKIINYPQNMNSTGISSVDTLPRDANEAYLSIMANAGGGTISQGECVVNGNNVYDPMTAAENDYIVSARGLAPVSGTFNYSFSDGSIKSILPMQGVTELRLKTTFSKAPTSGSYDLLAVSIRNVPAIMMTKVSE	287	ERZ1108182.3331		12136		PM2-like	HGV_A
ERZ916380_113643_15	MSQVKRIFQHDSKPVSNGAVLTFTIPSFEVIDDIVLEFLNSGAAAAKANILTSINKVALAINGEQVINCKMSQLYDVYASLGQEVTQNINNVIGLNIGRYLFKDPVTEDYFAYGCANIQTIQLQVYCAATVTDVTDLSISTIRRNFKANLGSYIKIINYPQNMNSTGISSVDTLPRDANEAYLSIMANAGGGTISQGECVVNGNNIYDPMTAAENDYIVSARGLAPVSGTFNYSFSDGSIKSILPMQGVTELRLKTTFSKAPTSGSYDLLAVSIRNVPSAMMAAVSA	287	ERZ916380.113643		11232		PM2-like	HGV_A
ERZ1748992_2974_2	MSQVKRIFQHDSKPVSNGAVLTFTIPSFEVIDDIVLEFLNSGAAAAKANILTSINKVALAINGEQVINCKMSQLYDVYTSLGQEVTQNINNVIGLNIGRYLFKDPVTEDYFAYGCANIQTIQLQVYCAATVTDVTDLSISTIRRNFKANLGSYIKIINYPQNMNSTGISSVDTLPRDANEAYLSIMANAGGGTISQGECVVNGNNIYDPMTAAENDYIVSARGLAPVSGTFNYSFSDGSIKSILPMQGVTELRLKTTFSKAPTSGSYDLLAVSIRNVPSAMMAAVSA	287	ERZ1748992.2974		10043		PM2-like	HGV_A
ERZ1309479_2974_2	MSQVKRIFQHDSKPVSNGAVLTFTIPSFEVIDDIVLEFLNSGAAAAKANILTSINKVALAINGEQVINCKMSQLYDVYTSLGQEVTQNINNVIGLNIGRYLFKDPVTEDYFAYGCANIQTIQLQVYCAATVTDVTDLSISTIRRNFKANLGSYIKIINYPQNMNSTGISSVDTLPRDANEAYLSIMANAGGGTISQGECVVNGNNIYDPMTAAENDYIVSARGLAPVSGTFNYSFSDGSIKSILPMQGVTELRLKTTFSKAPTSGSYDLLAVSIRNVPSAMMAAVSA	287	ERZ1309479.2974		10043		PM2-like	HGV_A
ERZ1755559_1200_13	MQTPIYNFEESKPVTAGSMTPFNVNCYGIIRDLMLEFTNSGAAATLANCKSSIERIVVLLNGMNVLDVSLSQIVDLFTFLGTRVQQTALVNVFSLNMGRLLYKAGITRDEFAWRCGKLGNADPTKKISSLVVQVYAGSTVTDITDVQLYSSRLNIEADWNDSYIQFNNNVQSFSATGQSQVNTLPKNANDLFLLAIAYNGGGTITQGETLINNTNVTRAISQSVMDSINNLNGFGVISGAYVHNFCDGSTNSGLFVNDVTSELSVRTTFSKAPTTGYDLPVVKIHNCPTVIKNIVNSNDLIVVDNIPKAA	310	ERZ1755559.1200		9103		PM2-like	HGV_A
ERZ1310063_1643_17	MQTSIKNLEESKPITAGAVTTFNVNAFNVIKDLYLEFTNSGAAATLANCKAGIPNIKVLLNGINILDVSVSQIADLFTFLGTRVQQTALTNVFSLNLGRLLYRFGLARDEFAWRCGKQGETNPSKKISSLIVQITAAAEVTGITDVSLYSERLDIQAEWNDSYIQFNNNFQTFQGTGQSQVNTLPKNAEDLFLLAIAYNGGGVISQGETLINNQNISRTVSLAVNNAINNLEGYGVISGAFVHNFMTGAISSGLFVNDITSELSVRTTFTTAPSAGYDMPVLKIHNCPARIKQLVTSTNLQVIDTVNAA	309	ERZ1310063.1643		8887		PM2-like	HGV_A
ERZ1742912_2221_13	MSQVKRIFQHDSKPVSNGAVLTFTIPSFEVIDDIVLEFLNSGAAAAKANILTSINKVALAINGEQVINCKMSQLYDVYASLGQEVTQNINNVIGLNIGRYLFKDPVTEDYFAYGCANVQTIQLQVYCAATVTDVTDLSISTIRRNFKANLGSYIKIINYPQNMNSTGISSVDTLPRDANEAYLSIMANAGGGTISQGECVVNGNNIYDPMTAAENDYIVSARGLAPVSGTFNYSFSDGSIKSILPMQGVTELRLKTTFSKAPTSGSYDLLAVSIRNVPSAMMAAVSA	287	ERZ1742912.2221		8491		PM2-like	HGV_A
ERZ918218_87189_1	MPQIKKILVHEGKSLSNSAILTYNVPSFDTIDDIYLRFTNSGAAAAETDIKSSIGKIAVNINGEQVINTTIERIYDFYKFLGNEVNQNRPANVVSLNLGRLIFISPENEDYFAWGCSNINTIQVQVYCNNTVSKVTDCEVVTERRPVTSSLGAYIKLISYPQAMAAAGTSTVDTLPRDSNEAYLCVLAAAGTGGTISQGEVVMNGMPIYDPVTQAIDDMVVANRCFSPVTGYFNYLFADRSIKGLLPMQGVTELRFKTQFSAAPTAGVYDLLACTIKNVPTAMLNAYNSGVGSNNTAA	298	ERZ918218.87189		8343		PM2-like	HGV_A
ERZ1749078_4472_8	MSQVKRIFQHDSKPVSNGAVLTFTIPSFEVIDDIVLEFLNSGAAAAKANILTSINKVALAINGEQVINCKMSQLYDVYTSLGQEVTQNINNVIGLNIGRYLFKDPVTEDYFAYGCANIQTIQLQVYCAATVTDVTDLSISTIRRNFKANLGSYIKIINYPQNMNSTGISSVDTLPRDANEAYLSIMANAGGGTISQGECVVNGNNIYDPMTAAENDYIVSARGLAPVSGTFNYSFSDGSIKSILPMQGVTELRLKTTFSKAPTSGSYDLLAVSIRNVPSAMMAAVSA	287	ERZ1749078.4472		8328		PM2-like	HGV_A
ERZ1304642_4472_8	MSQVKRIFQHDSKPVSNGAVLTFTIPSFEVIDDIVLEFLNSGAAAAKANILTSINKVALAINGEQVINCKMSQLYDVYTSLGQEVTQNINNVIGLNIGRYLFKDPVTEDYFAYGCANIQTIQLQVYCAATVTDVTDLSISTIRRNFKANLGSYIKIINYPQNMNSTGISSVDTLPRDANEAYLSIMANAGGGTISQGECVVNGNNIYDPMTAAENDYIVSARGLAPVSGTFNYSFSDGSIKSILPMQGVTELRLKTTFSKAPTSGSYDLLAVSIRNVPSAMMAAVSA	287	ERZ1304642.4472		8328		PM2-like	HGV_A
ERZ826146_4470_1	MPQIKKILVHEGKSLSNSAILTYNVPSFDTIDDIYLRFTNSGAAAAETDIKSSIGKIAVNINGEQVINTTIERIYDFYKFLGNEVNQNRPANVVSLNLGRLIFISPENEDYFAWGCSNINTIQVQVYCNNTVSKVTDCEVVTERRPVTSSLGAYIKLISYPQAMAAAGTSTVDTLPRDSNEAYLCVLAAAGTGGTISQGEVVMNGMPIYDPVTQAIDDMVVANRCFSPVTGYFNYLFADRSIKGLLPMQGVTELRFKTQFSAAPTAGVYDLLACTIKNVPTAMLNAYNSGVGSNNTAA	298	ERZ826146.4470		8271		PM2-like	HGV_A
ERZ1311138_6309_6	MSQVKRIFQHDSKPVSNGAVLTFTIPSFEVIDDIVLEFLNSGAAAAKANILTSINKVALAINGEQVINCKMSQLYDVYTSLGQEVTQNINNVIGLNIGRYLFKDPVTEDYFAYGCANIQTIQLQVYCAATVTDVTDLSISTIRRNFKANLGSYIKIINYPQNMNSTGISSVDTLPRDANEAYLSIMANAGGGTISQGECVVNGNNIYDPMTAAENDYIVSARGLAPVSGTFNYSFSDGSIKSILPMQGVTELRLKTTFSKAPTSGSYDLLAVSIRNVPSAMMAAVSA	287	ERZ1311138.6309		8232		PM2-like	HGV_A
ERZ919703_4285_6	MSQVKRIFQHDSKPVSNGAVLTFTIPSFEVIDDIVLEFLNSGAAAAKANILTSINKVALAINGEQVINCKMSQLYDVYTSLGQEVTQNINNVIGLNIGRYLFKDPVTEDYFAYGCANIQTIQLQVYCAATVTDVTDLSISTIRRNFKANLGSYIKIINYPQNMNSTGISSVDTLPRDANEAYLSIMANAGGGTISQGECVVNGNNIYDPMTAAENDYIVSARGLAPVSGTFNYSFSDGSIKSILPMQGVTELRLKTTFSKAPTSGSYDLLAVSIRNVPSAMMAAVSA	287	ERZ919703.4285		8112		PM2-like	HGV_A
ERZ913944_63587_5	MPQIKKILVHEGKSLSNSAILTYNVPSFDTIDDIYLRFTNSGAAAAETDIKSSIGKIAVNINGEQVINTTIERIYDFYKFLGNEVNQNRPANVVSLNLGRLIFISPENEDYFAWGCSNINTIQVQVYCNNTVSKVTDCEVVTERRPVTSSLGAYIKLISYPQAMAAAGTSTVDTLPRDSNEAYLCVLAAAGTGGTISQGEVVMNGMPIYDPVTQAIDDMVVANRCFSPVTGYFNYLFADRSIKGLLPMQGVTELRFKTQFSAAPTAGVYDLLACTIKNVPTAMLNAYNSGVGSNNTAA	298	ERZ913944.63587		7991		PM2-like	HGV_A
ERZ1745275_4932_4	MALAKNLYSEATDVIAAGKQITFNIPAYDCISQFFLNFLNDDAQATVANIKTSIAKLRLILDGEVVLDCTPTELYDYYQSLGQEVSRDAISNGVLPLYIAPIAFKQPSAEDALAIGCDSFANGKPLTNIQLQVVCGQTITDITNVSAITERFAMGTGNNITRLYTKLISYAQNLSGTGDSTVDTLPRDINEAYMSVIVSPEGGTITKGEAIVNGKNVIQKIDIATMNAACACRGFGVIAGSFNYLFGDGGDKASLPMVGVNDFRLKTTFSVAPTGGAYKLLAASIKSAS	289	ERZ1745275.4932		7871		PM2-like	HGV_A
ERZ1314538_1250_15	MQTPIYNFEESKPVTAGSMTPFNVNCYGIIRDLMLEFTNSGAAATLANCKSSIERIVVLLNGMNVLDVSLSQIVDLFTFLGTRVQQTALVNVFSLNMGRLLYKAGITRDEFAWRCGKLGNADPTKKISSLVVQVYAGSTVTDITDVQLYSSRLNIEADWNDSYIQFNNNVQSFSATGQSQVNTLPKNANDLFLLAIAYNGGGTITQGETLINNTNVTRAISQSVMDSINNLNGFGVISGAYVHNFCDGSTNSGLFVNDVTSELSVRTTFSKAPTTGYDLPVVKIHNCPTVIKNIVNSNDLIVVDNIPKAA	310	ERZ1314538.1250		7846		PM2-like	HGV_A
ERZ914386_15313_9	MQTPIYNFEESKPVTAGSMTPFNVNCYGIIRDLMLEFTNSGAAATLANCKSSIERIVVLLNGMNVLDVSLSQIVDLFTFLGTRVQQTALVNVFSLNMGRLLYKAGITRDEFAWRCGKLGNADPTKKISSLVVQVYAGSTVTDITDVQLYSSRLNIEADWNDSYIQFNNNVQSFSATGQSQVNTLPKNANDLFLLAIAYNGGGTITQGETLINNTNVTRAISQSVMDSINNLNGFGVISGAYVHNFCDGSTNSGLFVNDVTSELSVRTTFSKAPTTGYDLPVVKIHNCPTVIKNIVNSNDLIVVDNIPKAA	310	ERZ914386.15313		7615		PM2-like	HGV_A
ERZ1311564_7548_11	MQTPIYNFEESKPVTAGSMTPFNVNCYGIIRDLMLEFTNSGAAATLANCKSSIERIVVLLNGMNVLDVSLSQIVDLFTFLGTRVQQTALVNVFSLNMGRLLYKAGITRDEFAWRCGKLGNADPTKKISSLVVQVYAGSTVTDITDVQLYSSRLNIEADWNDSYIQFNNNVQSFSATGQSQVNTLPKNANDLFLLAIAYNGGGTITQGETLINNTNVTRAISQSVMDSINNLNGFGVISGAYVHNFCDGSTNSGLFVNDVTSELSVRTTFSKAPTTGYDLPVVKIHNCPTVIKNIVNSNDLIVVDNIPKAA	310	ERZ1311564.7548		7614		PM2-like	HGV_A
ERZ910673_63480_4	MQTSIKNLEESKPITAGAVTTFNVNAFNVIKDLYLEFTNSGAASTLANCKAGIPNIKVLLNGINILDVSVSQIADLFTFLGTRVQQTALTNVFSLNLGRLLYRFGIARDEFAWRCGKQGETNPSKKISSLIVQVTAAAEVTGITDVSLYSERLDIQAEWNDSYIQFNNNFQTFTGTGQSQVNTLPKNAEDLFLLAIAYNGGGVISQGETLINNQNISRTVSLAVNNAINNLEGYGVISGAFVHNFMTGSINSGLFVNDITSELSVRTTFTTAPTAGYDMPVLKIHNCPARIKQLVISSELQVIDTVKAA	309	ERZ910673.63480		7425		PM2-like	HGV_A
ERZ917221_34371_6	MSQVKRIFQHDSKPVSNGAVLTFTIPSFEVIDDIVLEFLNSGAAAAKANILTSINKVALAINGEQVINCKMSQLYDVYASLGQEVTQNINNVIGLNIGRYLFKDPVTEDYFAYGCANIQTIQLQVYCAATVTDVTDLSISTIRRNFKANLGSYIKIINYPQNMNSTGISSVDTLPRDANEAYLSIMANAGGGTISQGECVVNGNNIYDPMTAAENDYIVSARGLAPVSGTFNYSFSDGSIKSILPMQGVTELRLKTTFSKAPTSGSYDLLAVSIRNVPSAMMAAVSA	287	ERZ917221.34371		6792		PM2-like	HGV_A
ERZ920759_115438_12	MSQVKRIFQHDSKPVSNGAVLTFTIPSFEVIDDIVLEFLNSGAAAAKANILTSINKVALAINGEQVINCKMSQLYDVYASLGQEVTQNINNVIGLNIGRYLFKDPVTEDYFAYGCANIQTIQLQVYCAATVTDVTDLSISTIRRNFKANLGSYIKIINYPQNMNSTGISSVDTLPRDANEAYLSIMANAGGGTISQGECVVNGNNVYDPMTAAENDYIVSARGLAPVSGTFNYSFSDGSIKSILPMQGVTELRLKTTFSKAPTSGSYDLLAVSIRNVPAIMMTKVSE	287	ERZ920759.115438		6725		PM2-like	HGV_A
ERZ1742908_1437_2	MSQVKRIFQHDSKPVSNGAVLTFTIPSFEVIDDIVLEFLNSGAAAAKANILTSINKVALAINGEQVINCKMSQLYDVYASLGQEVTQNINNVIGLNIGRYLFKDPVTEDYFAYGCANIQTIQLQVYCAATVTDVTDLSISTIRRNFKANLGSYIKIINYPQNMNSTGISSVDTLPRDANEAYLSIMANAGGGTISQGECVVNGNNIYDPMTAAENDYIVSARGLAPVSGTFNYSFSDGSIKSILPMQGVTELRLKTTFSKAPTSGSYDLLAVSIRNVPSAMMAAVSA	287	ERZ1742908.1437		6444		PM2-like	HGV_A
ERZ1310558_1493_15	SLGAYIKLISYPQAMAAAGTSTVDTLPRDSNEAYLCVLAAAGTGGTISQGEVVMNGMPIYDPVTQAIDDMVVANRCFSPVTGYFNYLFADRSIKGLLPMQGVTELRFKTQFSAAPTAGVYDLLACTIKNVPTAMLNAYNSGVGSNNTAA	149	ERZ1310558.1493		6390		PM2-like	HGV_A
ERZ1748925_8455_1	MSQVKRIFQHDSKPVSNGAVLTFTIPSFEVIDDIVLEFLNSGAAAAKANILTSINKVALAINGEQVINCKMSQLYDVYASLGQEVTQNINNVIGLNIGRYLFKDPVTEDYFAYGCANIQTIQLQVYCAATVTDVTDLSISTIRRNFKANLGSYIKIINYPQNMNSTGISSVDTLPRDANEAYLSIMANAGGGTISQGECVVNGNNVYDPMTAAENDYIVSARGLAPVSGTFNYSFSDGSIKSILPMQGVTELRLKTTFSKAPTSGSYDLLAVSIRNVPAIMMTKVSE	287	ERZ1748925.8455		5749		PM2-like	HGV_A
ERZ1304796_8455_1	MSQVKRIFQHDSKPVSNGAVLTFTIPSFEVIDDIVLEFLNSGAAAAKANILTSINKVALAINGEQVINCKMSQLYDVYASLGQEVTQNINNVIGLNIGRYLFKDPVTEDYFAYGCANIQTIQLQVYCAATVTDVTDLSISTIRRNFKANLGSYIKIINYPQNMNSTGISSVDTLPRDANEAYLSIMANAGGGTISQGECVVNGNNVYDPMTAAENDYIVSARGLAPVSGTFNYSFSDGSIKSILPMQGVTELRLKTTFSKAPTSGSYDLLAVSIRNVPAIMMTKVSE	287	ERZ1304796.8455		5749		PM2-like	HGV_A
ERZ920773_37126_1	MSQVKRIFQHDSKPVSNGAVLTFTIPSFEVIDDIVLEFLNSGAAAAKANILTSINKVALAINGEQVINCKMSQLYDVYASLGQEVTQNINNVIGLNIGRYLFKDPVTEDYFAYGCANIQTIQLQVYCAATVTDVTDLSISTIRRNFKANLGSYIKIINYPQNMNSTGISSVDTLPRDANEAYLSIMANAGGGTISQGECVVNGNNVYDPMTAAENDYIVSARGLAPVSGTFNYSFSDGSIKSILPMQGVTELRLKTTFSKAPTSGSYDLLAVSIRNVPAIMMTKVSE	287	ERZ920773.37126		5729		PM2-like	HGV_A
ERZ916329_12915_8	MQTPIYNFEESKPVTAGSMTPFNVNCYGIIRDLMLEFTNSGAAATLANCKSSIERIVVLLNGMNVLDVSLSQIVDLFTFLGTRVQQTALVNVFSLNMGRLLYKAGITRDEFAWRCGKLGNADPTKKISSLVVQVYAGSTVTDITDVQLYSSRLNIEADWNDSYIQFNNNVQSFSATGQSQVNTLPKNANDLFLLAIAYNGGGTITQGETLINNTNVTRAISQSVMDSINNLNGFGVISGAYVHNFCDGSTNSGLFVNDVTSELSVRTTFSKAPTTGYDLPVVKIHNCPTVIKNIVNSNDLIVVDNIPKAA	310	ERZ916329.12915		5616		PM2-like	HGV_A
ERZ1310111_7737_8	MPQIKKILVHEGKSLSNSAILTYNVPSFDTIDDIYLRFTNSGAAAAETDIKSSIGKIAVNINGEQVINTTIERIYDFYKFLGNEVNQNRPANVVSLNLGRLIFISPENEDYFAWGCSNINTIQVQVYCNNTVSKVTDCEVVTERRPVTSSLGAYIKLISYPQAMAAAGTSTVDTLPRDSNEAYLCVLAAAGTGGTISQGEVVMNGMPIYDPVTQAIDDMVVANRCFSPVTGYFNYLFADRSIKGLLPMQGVTELRFKTQFSAAPTAGVYDLLACTIKNVPTAMLNAYNSGVGSNNTAA	298	ERZ1310111.7737		5508		PM2-like	HGV_A
ERZ1314613_6186_13	MSQIKKVYVHDTKPVTAGAVITVTIPSFSTIDDILLKFTNSGAAATMANIKAAVGKVALSINGDQVINCNLSQLYDVFGFLGNRIQEQALTNTVSLNLGRLMMSTNNNKDFFAWGCSNITTIQVQVYCNATVTGVTDVQFVTERRDFDSSLGSYIKVINYPQNMSTTGYSTVDTLPRDANDAYLAVLADNGSGVISSGECTRNGSNIIDEVAPEIMAYVSQSRGYKQLTGYFNYLFADGSARGALPMNGVTDLRFKTQFSTAPTSGTYNLLAVSIKNIPAEMLAAIG	287	ERZ1314613.6186		5384		PM2-like	HGV_A
ERZ1310128_5710_4	MSQVKRIFQHDSKPVSNGAVLTFTIPSFEVIDDIVLEFLNSGAAAAKANILTSINKVALAINGEQVINCKMSQLYDVYTSLGQEVTQNINNVIGLNIGRYLFKDPVTEDYFAYGCANIQTIQLQVYCAATVTDVTDLSISTIRRNFKANLGSYIKIINYPQNMNSTGISSVDTLPRGANEAYLSIMANAGGGTISQGECVVNGNNIYDPMTAAENDYIVSARGLAPVSGTFNYSFSDGSIKSTLPMQGVTELRLKTTFSKAPTSGSYDLLAVSIRNVPSAMMAAVSA	287	ERZ1310128.5710		5063		PM2-like	HGV_A
ERZ1311645_6328_6	MANTGGGVISQGECVVNGNTIIDSTAKAAMDYVCQVRGFKPLSTYYNYLFADGSNRGALPMNGVTELRLKTSFTTAPTSGTYDLLAISIKNMPTAMLTEIAA	102	ERZ1311645.6328		5033		PM2-like	HGV_A
ERZ1311645_6328_5	MSQLKKIFVHDTKPVTTGAVLTFNIPSFDTIDDVILRFTKSGGAATKANIISSVGKVALNINGEQVINCTISELYDVFEMLGNQVQETILTNVVSLNLARLMFKLNQNKDYFAWGCANIQTIQLQVYCGTTVTDVTDLEVSTERRSFNSNLGSLIKVINYPQSMSSTGISSVDTLPRDSNDGY	183	ERZ1311645.6328		5033		PM2-like	HGV_A
ERZ916362_18390_9	MSQLKKIFVHDTKPVTTGAVLTFNIPSFDTIDDVILRFTKSGAAATKANIISSVGKVALNINGEQVINCTISELYDVFEMLGNQVQETILTNVVSLNLARLMFKLNQNKDYFAWGCANIQTIQLQVYCGTTVTDVTDLEVSTERRSFNSNLGSLIKVINYPQSMSSTGISSVDTLPRDSNDGYLAIMANTGGGVISQGECVVNGNTIIDPTAKAAMDYVCQVRGFKPLSTYYNYLFADGSNRGALPMNGVTELRLKTSFTTAPTSGTYDLLAISIKNMPTAMLTEIAA	288	ERZ916362.18390		5030		PM2-like	HGV_A
ERZ827183_24_175	MDISDGANITNAASLDARIQNIRLKLNGTVVRQYNTMTELININKMHGIETLFNTANNTARVVFYFAEPQRRTPLGEDIFAWQCYEKLGINSFNIEFDITSTASASINVQMSCDYAQLSAASLDKMTFGNIIWHSSQLLPNDGAGLPTISTLQRTAYTRIHAYAAKNASTQVLAGAKVKVNDLIIREFRSYYEYQAYMFANGLNTIENWLTIPFDETNRYDELLDLRKANSFVIEYSTAAANSITLLLEELKGL	254	ERZ827183.24		283426		PM2-like	HGV_B
ERZ918325_104526_107	MDISDGANITNAASLDARIQNIRLKLNGTVVRQYNTMTELININKMHGIETLFNTANNTARVVFYFAEPQRRTPLGEDIFAWQCYEKLGINSFNIEFDITSTASASINVQMSCDYAQLSAASLDKMTFGNIIWHSSQLLPNDGAGLPTISTLQRTAYTRIHAYAAKNASTQVLAGAKVKVNDLIIREFRSYYEYQAYMFANGLNTIENWLTIPFDETNRYDELLDLRKANSFVIEYSTAAANSITLLLEELKGL	254	ERZ918325.104526		199099		PM2-like	HGV_B
ERZ857564_43_62	MRIQQNLPTPNGVQPSGTGSLNLPLGATYYGIWLDISDGATAMTAAEVEKRIKNIRLKVNGTQIRHYALASYLIGVNQAHGIETRFGSADGDKSARLVMYFAEPQRRTPNGEDIFAWHMYPKCGATSFTVEFDITSEATSAINVQVGREYIVLPDANIPTRMPNLVWHSSQTLPNDSAGSPMTSTLQRTAYTRIHAIGGTGCIDGAKVKVDGLTIREFRNLVEYKDYCFMHGLNVIANWLTVPFDESSRFSDILDLHAANSFEVEYTTKTAGALTLLLEEYKGM	284	ERZ857564.43		163315		PM2-like	HGV_B
ERZ825839_155_11	MTLAALKARIQNLRLKLNGTVVRQYNDIEQLININKMHGIETRFGTADGEKSARIVMHFAEPQRRTPLGEDIFAWQMYPAAGIKSFTLEFEVTSTATASFNVQVSREYAVIDGVSKLSPIVWHSTQSLPNDSAGKPTTSTLQKTAYNRIHAIGGAGVLAGAKVKVNGLPIREFRTMQEYKDYMYSNGLNTIDNVLSLVFDNTNRYTDYLDVSKASSFEIEFTSSAAGAITLLLEEIKGL	239	ERZ825839.155		103617		PM2-like	HGV_B
ERZ918356_111733_73	MRIQQNLPTPNGVQPSGTGSLNLPLGATYYGIWLDISDGATAMTAAEVEKRIKNIRLKVNGTQIRHYALASYLIGVNQAHGIETRFGSADGDKSARLVMYFAEPQRRTPNGEDIFAWHMYPKCGATSFTVEFDITSEATSAINVQVGREYIVLPDANIPTRMPNLVWHSSQTLPNDSAGSPMTSTLQRTAYTRIHAIGGTGCIDGAKVKVDGLTIREFRNLVEYKDYCFMHGLNVIANWLTVPFDESSRFSDILDLHAANSFEVEYTTKTAGALTLLLEEYKGM	284	ERZ918356.111733		95559		PM2-like	HGV_B
ERZ1749315_424_59	MRIQQNLPTPNGVQPSGTGSLNLPLGATYYGIWLDISDGTTAMTAAEVEKRIKNIRLKVNGTQIRHYALASYLIGINQAHGIETRFGSAEGDKSARLVMYFAEPQRRTPNGEDIFAWHMYPKCGATSFTVEFDITSSASSAINVQVGREYIVLPDANIPAKMPNLIWHSSQTLPNDSAGSPMTSTLQRTAYTRIHAIGGAGCIDGAKVKVDGLTIREFRNLVEYKDYCFMHGLNVIANWLTVPFDETDRFSDILDLRAANSFELEYVTKTAGALTLLLEEYKGL	284	ERZ1749315.424		87267		PM2-like	HGV_B
ERZ1304300_424_59	MRIQQNLPTPNGVQPSGTGSLNLPLGATYYGIWLDISDGTTAMTAAEVEKRIKNIRLKVNGTQIRHYALASYLIGINQAHGIETRFGSAEGDKSARLVMYFAEPQRRTPNGEDIFAWHMYPKCGATSFTVEFDITSSASSAINVQVGREYIVLPDANIPAKMPNLIWHSSQTLPNDSAGSPMTSTLQRTAYTRIHAIGGAGCIDGAKVKVDGLTIREFRNLVEYKDYCFMHGLNVIANWLTVPFDETDRFSDILDLRAANSFELEYVTKTAGALTLLLEEYKGL	284	ERZ1304300.424		87267		PM2-like	HGV_B
ERZ827168_382_61	MRIQQNLPTPNGVQPSGTGSLNLPLGATYYGVWLDISDGTTAMTAAEVEKRIKNIRLKVNGTQIRHYALASYLIGINQAHGIETRFGSADGDKSARLVMYFAEPQRRTPNGEDIFAWHMYPKCGATSFTVEFDITSSASSAINVQVGREYIVLPDANIPTKMPNLIWHSSQTLPNDSAGAPMTSTLQRTAYTRIHAIGGTGCIDGAKIKVDGLTIREFRNLVEYKDYCFMHGLNVIANWLTVPFDESSRFSDILDLHAANSFEVEYTTKTAGALTLLLEEYKGM	284	ERZ827168.382		76288		PM2-like	HGV_B
ERZ918383_76080_14	MRIQQNLPTPNGVQPSGTGSLNLPLGATYYGVWLDISDGTTAMTAAEVEKRIKNIRLKVNGTQIRHYALASYLIGINQAHGIETRFGSADGDKSARLVMYFAEPQRRTPNGEDIFAWHMYPKCGATSFTVEFDITSSASSAINVQVGREYIVLPDANIPTKMPNLIWHSSQTLPNDSAGAPMTSTLQRTAYTRIHAIGGTGCIDGAKIKVDGLTIREFRNLVEYKDYCFMHGLNVIANWLTVPFDESSRFSDILDLHAANSFEVEYTTKTAGALTLLLEEYKGM	284	ERZ918383.76080		36141		PM2-like	HGV_B
ERZ918912_65919_24	MRIQQNLPTPNGVQPSGTGSLNLPLGATYYGIWLDISDGTTAMTAAEVEKRIKNIRLKVNGTQIRHYALASYLIGINQAHGIETRFGSADGDKSARLVMYFAEPQRRTPNGEDIFAWHMYPKCGATSFTVEFDITSEATSAINVQVGREYIVLPDANIPTRMPNLVWHSSQTLPNDSAGSPMTSTLQRTAYTRIHAIGGAGCIDGAKVKVDGLTIREFRSLVEYKDYCFMHGLNVIANWLTVPFDESDRFSDILDLHSANSFEVEYMTKTAGALTLILEEYKGM	284	ERZ918912.65919		35312		PM2-like	HGV_B
ERZ1310329_917_12	MRIQQNLPTPNGVQPSGTGSLNLPLGATYYGIWLDISDGTTAMTAAEVEKRIKNIRLKVNGTQIRHYALASYLIGINQAHGIETRFGSAEGDKSARLVIYFAEPQRRTPNGEDIFAWHMYPKCGATSFTVEFDITSSASSAINVQVGREYIVLPDANIPAKMPNLIWHSSQTLPNDSAGSPMTSTLQRTAYTRIHAIGGAGCIDGAKVKVDGLTIREFRNLVEYKDYCFMHGLNVIANWLTVPFDETDRFSDILDLRAANSFELEYVTKTAGALTLLLEEYKGL	284	ERZ1310329.917		28138		PM2-like	HGV_B
ERZ918905_50344_11	MRIQQNLPTPNGVQPSGTGSLNLPLGATYYSVWLDISDGATAMTQAEVEKRIKNIRLKVNGTQIRHYALASLLIGLNQAHGLETRFGSAEGDKSARLVMYFAEPQRRTPNGEDIFAWHMYPKCGATSFTIEFDITSDASSAINVQVGREYIVLPQNNIPAKMPNLIWHSSQTLPNDSAGSPMTSTLQRTAYTRIHAIGGAGCIDGAKVKVDGLTIREFRNLVEYKDYCFMHGLNVIANWLTVPFDETDRFSDILDLRNANSFELEYITKTAGALTLLLEEYKGV	284	ERZ918905.50344		27859		PM2-like	HGV_B
ERZ1744021_96_7	MRIQQNLPTPNGGQAGGTGSLNLPLGATYYSVWLDISDGTTAMTAAAVEARIKNIRLKRNGTQIRHYALASYLAGINKAHGIDTRWGTADGDKSARLVMYFAEPQRRTPNGEDIFAWHMYSQCGANSFTLEYDVTDTATSAFKVSVGREYIVLPSGNIPTRAPNMIWHSSQTLPNDSAGSPMTSTLQRTAYSRIHAIGGTGCIGGAKVKVDGLTIREFRNLQEYKDYNFQHGLNTIADWLTIPFDESDRYSDILDLRAANSFEVEYTTKTAGALTLLLEEYKGV	284	ERZ1744021.96		26611		PM2-like	HGV_B
ERZ920765_102164_21	MRIQQNLPTPNGVQPSGTGSLNLPLGATYYGIWLDISDGTTAMTAAEVEKRIKNIRLKVNGTQIRHYALASYLIGINQAHGIETRFGSAEGDKSARLVMYFAEPQRRTPNGEDIFAWHMYPKCGATSFTVEFDITSSASSAINVQVGREYIVLPDANIPAKMPNLIWHSSQTLPNDSAGSPMTSTLQRTAYTRIHAIGGAGCIDGAKVKVDGLTIREFRNLVEYKDYCFMHGLNVIANWLTVPFDETDRFSDILDLRAANSFELEYVTKTAGALTLLLEEYKGL	284	ERZ920765.102164		18363		PM2-like	HGV_B
ERZ1308114_2534_9	MRIQQNLPTPNGVQPSGTGSLNLPLGATYYAIWLDISDGTTAMTAAEVEKRIKNIRLKVNGTQIRHYALASYLIGINQAHGIETRFGSAEGDKSARLVMYFAEPQRRTPNGEDIFAWHMYPKCGATSFTVEFDVTSSASSAINVQVGREYIVLPDANIPTKMPNLIWHSSQTLPNDSAGSPMTSTLQRTAYTRIHAIGGAGCIDGAKVKVDGLTIREFRNLVEYKDYCFMHGLNAIANWLTVPFDETDRFSDILDLRAANSFELEYVTKTAGALTLLLEEYKGL	284	ERZ1308114.2534		14852		PM2-like	HGV_B
ERZ1304841_4860_4	MRIQQNLPTPNGVQPSGTGSLNLPLGATYYGIWLDISDGTTAMTAAEVEKRIKNIRLKVNGTQIRHYALASYLIGINQAHGIETRFGSAEGDKSARLVIYFAEPQRRTPNGEDIFAWHMYPKCGATSFTVEFDITSSASSAINVQVGREYIVLPDANIPAKMPNLIWHSSQTLPNDSAGSPMTSTLQRTAYTRIHAIGGAGCIDGAKVKVDGLTIREFRNLVEYKDYCFMHGLNVIANWLTVPFDETDRFSDILDLRAANSFELEYVTKTAGALTLLLEEYKGL	284	ERZ1304841.4860		11340		PM2-like	HGV_B
ERZ918206_95019_14	MRIQQNLPTPNGVQPSGTGSLNLPLGATYYGIWLDISDGTTAMTAAEVEKRIKNIRLKVNGTQIRHYALASYLIGINQAHGIETRFGSAEGDKSARLVMYFAEPQRRTPNGEDIFAWHMYPKCGATSFTVEFDITSSASSAINVQVGREYIVLPDANIPAKMPNLIWHSSQTLPNDSAGSPMTSTLQRTAYTRIHAIGGAGCIDGAKVKVDGLTIREFRNLVEYKDYCFMHGLNVIANWLTVPFDETDRFSDILDLRAANSFELEYVTKAAGALTLLLEEYKGL	284	ERZ918206.95019		10121		PM2-like	HGV_B
ERZ824598_4850_9	MRIQQNLPTPNGVQPSGTGSLNLPLGATYYGIWLDISDGTTAMTAAEVEKRIKNIRLKVNGTQIRHYALASYLIGINQAHGIETRFGSAEGDKSARLVMYFAEPQRRTPNGEDIFAWHMYPKCGATSFTVEFDITSSASSAINVQVGREYIVLPDANIPAKMPNLIWHSSQTLPNDSAGSPMTSTLQRTAYTRIHAIGGAGCIDGAKVKVDGLTIREFRNLVEYKDYCFMHGLNVIANWLTVPFDETDRFSDILDLRAANSFELEYVTKAAGALTLLLEEYKGL	284	ERZ824598.4850		9581		PM2-like	HGV_B
ERZ827434_5625_7	MRIQQNLPTPNGGQAGGTGSLNLPLGATYYSVWLDISDGTTAMTAAAVEARIKNIRLKRNGTQIRHYALASYLAGINKAHGIDTRWGTADGDKSARLVMYFAEPQRRTPNGEDIFAWHMYSQCGANSFTLEYDVTDTATSAFKVSVGREYIVLPSGNIPTRAPNMIWHSSQTLPNDSAGSPMTSTLQRTAYSRIHAIGGTGCIGGAKVKVDGLTIREFRNLQEYKDYNFQHGLNTIADWLTIPFDESDRYSDILDLRAANSFEVEYTTKTAGALTLLLEEYKGV	284	ERZ827434.5625		9476		PM2-like	HGV_B
ERZ1304426_4857_5	MLRLQQTLPTPNGVQPNGTGSLNLPLGRTYYSLSMDISDGANITNAASLDARIQNIRLKLNGTVIRQYNTMTELININKMHGIETLFNTTNNTARVVFYFAEPQRRTPLGEDIFAWQCYEKLGINSFNIEFDITSTASASINVQMSCDYAQLSAASLDKMTFGNIIWHSSQLLPNDGAGLPTISTLQRTAYTRIHAYAAKNASTQVLAGAKVKVNDLIIREFRSYYEYQAYMFANGLNTIENWLTIPFDETNRYDELLDLRKANSFIIEYSTAAANSITLLLEELKGL	288	ERZ1304426.4857		9443		PM2-like	HGV_B
ERZ918232_16959_16	GEDIFAWQMYPAAGIKSFTLEFEVTSTATASFNVQVSREYAVIDGVSKLSPIVWHSTQSLPNDSAGKPTTSTLQKTAYNRIHAIGGAGVLAGAKVKVNGLPIREFRTMQEYKDYMYSNGLNTIDNVLSLVFDNTNRYTDYLDVSKASSFEIEFTSSAAGAITLLLEEIKGL	171	ERZ918232.16959		8887		PM2-like	HGV_B
ERZ918354_24451_14	MRIQQNLPTPNGVQPSGTGSLNLPLGATYYGVWLDISDGTTAMTAAEVEKRIKNIRLKVNGTQIRHYALASYLIGINQAHGIETRFGSADGDKSARLVMYFAEPQRRTPNGEDIFAWHMYPKCGATSFTVEFDITSSASSAINVQVGREYIVLPDANIPMKMPNLIWHSSQTLPNDSAGAPMTSTLQRTAYTRIHAIGGTGCIDGAKIKVDGLTIREFRNLVEYKDYCFMHGLNVIANWLTVPFDESSRFSDILDLHAANSFEVEYTTKTAGALTLLLEEYKGM	284	ERZ918354.24451		8763		PM2-like	HGV_B
ERZ1304259_6045_5	MLRLQQTLPTPNGVQPNGTGSLNLPLGRTYYSLSMDISDGANITNAASLDARIQNIRLKLNGTVIRQYNTMTELININKMHGIETLFNTTNNTARVVFYFAEPQRRTPLGEDIFAWQCYEKLGINSFNIEFDITSTASASINVQMSCDYAQLSAASLDKMTFGNIIWHSSQLLPNDGAGLPTISTLQRTAYTRIHAYAAKNASTQVLAGAKVKVNDLIIREFRSYYEYQAYMFANGLNTIENWLTIPFDETNRYDELLDLRKANSFIIEYSTAAANSITLLLEELKGL	288	ERZ1304259.6045		8532		PM2-like	HGV_B
ERZ1314906_5297_12	MLRLQQTLPTPNGVQPNGTGSLNLPLGRTYYSLSMDISDGANITNAASLDARIQNIRLKLNGTVVRQYNTMTELININKMHGIETLFNTTNNTARVVFYFAEPQRRTPLGEDIFAWQCYEKLGINSFNIEFDITSTASASINVQMSCDYAQLSAASLDKMTFGNIIWHSSQLLPNDGAGLPTISTLQRTAYTRIHAYAAKNASTQVLAGAKVKVNDLIIREFRSYYEYQAYMFANGLNTIENWLTIPFDETNRYDELLDLRKANSFIIEYSTAAANSITLLLEELKGL	288	ERZ1314906.5297		8471		PM2-like	HGV_B
ERZ918425_48958_6	MLRLQQTLPTPNGVQPNGTGSLNLPLGRTYYSLSMDISDGANITNAASLDARIQNIRLKLNGTVIRQYNTMTELININKMHGIETLFNTTNKTARVVFYFAEPQRRTPLGEDIFAWQCYEKLGINSFNIEFDITSTASASINVQMSCDYAQLSAASLDKMTFGNIIWHSSQLLPNDGAGLPTISTLQRTAYTRIHAYAAKNASTQVLAGAKVKVNDLIIREYRSYYEYQAYMFANGLNTIENWLTIPFDETNRYDELLDLRKANSFIIEYSTAAANSITLLLEELKGL	288	ERZ918425.48958		8041		PM2-like	HGV_B
ERZ918335_104897_11	MRIQQNLPTPNGGQAGGTGSLNLPLGATYYSVWLDISDGTTAMTAAAVEARIKNIRLKRNGTQIRHYALASYLAGINKAHGIDTRWGTADGDKSARLVMYFAEPQRRTPNGEDIFAWHMYSQCGANSFTLEYDVTDTATSAFKVSVGREYIVLPSGNIPTRAPNMIWHSSQTLPNDSAGSPMTSTLQRTAYSRIHAIGGTGCIGGAKVKVDGLTIREFRNLQEYKDYNFQHGLNTIADWLTIPFDESDRYSDILDLRAANSFEVEYTTKTAGALTLLLEEYKGV	284	ERZ918335.104897		7997		PM2-like	HGV_B
ERZ916494_15613_9	MRIQQNLPTPNGVQPSGTGSLNLPLGATYYAIWLDISDGTTAMTAAEVEKRIKNIRLKVNGTQIRHYALASYLIGINQAHGIETRFGSAEGDKSARLVMYFAEPQRRTPNGEDIFAWHMYPKCGATSFTVEFDVTSSASSAINVQVGREYIVLPDANIPTKMPNLIWHSSQTLPNDSAGSPMTSTLQRTAYTRIHAIGGAGCIDGAKVKVDGLTIREFRNLVEYKDYCFMHGLNAIANWLTVPFDETDRFSDILDLRAANSFELEYVTKTAGALTLLLEEYKGL	284	ERZ916494.15613		7441		PM2-like	HGV_B
ERZ1314856_1403_6	MLRLQQTLPTPNGVQPNGTGSLNLPLGRTYYSLSMDISDGANITNAASLDARIQNIRLKLNGTVVRQYNTMTEVININQMHGIQTLFNTTNNTARVVFYFAEPQRRTPLGEDIFAWQCYEKLGINSFNIEFDITSTASAAINVQMSCDYAQLSAASLDKMTFGNIIWHSSQLLPNDGAGLPTISTLQRTAYTRIHAYAAKNASTQVLAGAKVKVNDLIIREFRSYYEYQAYMFANGLNTIENWLTIPFDETNRYDELLDLRKANSFIIEYSTAAANSITLLLEELKGL	288	ERZ1314856.1403		7427		PM2-like	HGV_B
ERZ916418_117015_4	MLRLQQTLPTPNGVQPNGTGSLNLPLGRTYYSLSMDISDGANITNAASLDARIQNIRLKLNGTVIRQYNTMTELININKMHGIETLFNTTNNTARVVFYFAEPQRRTPLGEDIFAWQCYEKLGINSFNIEFDITSTASASINVQMSCDYAQLSAASLDKMTFGNIIWHSSQLLPNDGAGLPTISTLQRTAYTRIHAYAAKNASTQVLAGAKVKVNDLIIREFRSYYEYQAYMFANGLNTIENWLTIPFDETNRYDELLDLRKANSFIIEYSTAAANSITLLLEELKGL	288	ERZ916418.117015		7189		PM2-like	HGV_B
ERZ913903_41758_8	MRIQQNLPTPNGVQPSGTGSLNLPLGATYYSVWLDISDGATAMTQAEVEKRIKNIRLKVNGTQIRHYALASLLIGLNQAHGLETRFGSAEGDKSARLVMYFAEPQRRTPNGEDIFAWHMYPKCGATSFTIEFDITSDASNAINVQVGREYIVLPQNNIPAKMPNLIWHSSQTLPNDSAGSPMTSTLQRTAYTRIHAIGGAGCIDGAKVKVDGLTIREFRNLVEYKDYCFMHGLNVIANWLTVPFDETDRFSDILDLRNANSFELEYITKTAGALTLLLEEYKGV	284	ERZ913903.41758		6902		PM2-like	HGV_B
ERZ916214_81414_6	MLRLQQTLPTPNGVQPNGTGSLNLPLGRTYYSLSMDISDGANITNAASLDARIQNIRLKLNGTVIRQYNTMTELININKMHGIETLFNTTNNTARVVFYFAEPQRRTPLGEDIFAWQCYEKLGINSFNIEFDITSTASASINVQMSCDYAQLSAASLDKMTFGNIIWHSSQLLPNDGAGLPTISTLQRTAYTRIHAYAAKNASTQVLAGAKVKVNDLIIREFRSYYEYQAYMFANGLNTIENWLTIPFDETNRYDELLDLRKANSFIIEYSTAAANSITLLLEELKGL	288	ERZ916214.81414		6475		PM2-like	HGV_B
ERZ916568_57164_5	MLRLQQTLPTPNGVQPNGTGSLNLPLGRTYYSLSMDISDGANITNAASLDARIQNIRLKLNGTVVRQYNTMTELININKMHGIETLFNTTNNTARVVFYFAEPQRRTPLGEDIFAWQCYEKLGINSFNIEFDITSTASASINVQMSCDYAQLSAASLDKMTFGNIIWHSSQLLPNDGAGLPTISTLQRTAYTRIHAYAAKNASTQVLAGAKVKVNDLIIREFRSYYEYQAYMFANGLNTIENWLTIPFDETNRYDELLDLRKANSFIIEYSTAAANSITLLLEELKGL	288	ERZ916568.57164		5911		PM2-like	HGV_B
ERZ916076_16026_48	MLRFKRKLPSFNTVRRGATATANLPCTGAYRSIDLILTTAEGVALTEAQIKKVVSRVRCLLNAKCYFEASGKYIIDLLNRYKGLPFTAGYLHIPFTDRTFRGVDAEDMLRWGMRNVATFDIEIEIADVAEADSLMIKGEALVDNVSEDLGVIREIHEFSYASTGAGNFEVADLPKYNGSLAEMHIDCANKIKGLEFKADNVVYIEGDLGTYNAHLEREGERVPQSGYVHHDPCFTNRLRDCFTMADKSDIRYYLDMTAAQAMKFIMVTINAPLGYKAA	278	ERZ916076.16026		64709		PM2-like	HGV_C
ERZ1308109_347_30	MLRFKRKLPSFNTVRRGATATANLPCTGAYRSIDLILTTAEGVALTEAQIKKVVSRVRCLLNAKCYFEASGKYIIDLLNRYKGLPFTAGYLHIPFTDRTFRGVDAEDMLRWGMRNVATFDIEIEIADVAEADSLMIKGEALVDNVSEDLGVIREIHEFSYASTGAGNFEVADLPKYNGSLAEMHIDCANKIKGLEFKADNVVYIEGDLGTYNAHLEREGERVPQSGYVHHDPCFTNRLRDCFTMADKSDIRYYLDMTAAQAMKFIMVTINAPLGYKAA	278	ERZ1308109.347		52059		PM2-like	HGV_C
ERZ920424_8364_40	MSLHRQHRLPSASSVAAGSIAVIKVPVGNRRYRAIDLKCWNDGELMSESTMKSLIKLVSFKINGVSRFELTATDIIDLLNKYKDRAFKLGNLLIPLADDYAKYQTFEEMLTWNTGNVSTFDIEITIDSTAVNPRIEGFAFETLPETSSDGKTQVVHNLGAIRECHVFNYRTSGAGDLEIADLPKGNGSLAAIHLKSADITGLRLVCDNFEVYGADIDVYDLMLSEIGTRVPQSGYVHIDQMILDRLADVLALKSIQDFRLIVTTSQATDIRCVMETINTPVLT	283	ERZ920424.8364		48121		PM2-like	HGV_C
ERZ837314_326_21	MSLHRQHRLPSASSVAAGSIAVIKVPVGNRRYRAIDLKCWNDGELMSESTMKSLIKLVSFKINGVSRFELTATDIIDLLNKYKDRAFKLGNLLIPLADDYAKYQTFEEMLTWNTGNVSTFDIEITIDSTAVNPRIEGFAFETLPETSSDGKTQVVHNLGAIRECHVFNYRTSGAGDLEIADLPKGNGSLAAIHLKSADITGLRLVCDNFEVYGADIDVYDLMLSEIGTRVPQSGYVHIDQMILDRLADVLALKSIQDFRLIVTTSQATDIRCVMETINTPVLT	283	ERZ837314.326		47053		PM2-like	HGV_C
ERZ1309113_326_21	MSLHRQHRLPSASSVAAGSIAVIKVPVGNRRYRAIDLKCWNDGELMSESTMKSLIKLVSFKINGVSRFELTATDIIDLLNKYKDRAFKLGNLLIPLADDYAKYQTFEEMLTWNTGNVSTFDIEITIDSTAVNPRIEGFAFETLPETSSDGKTQVVHNLGAIRECHVFNYRTSGAGDLEIADLPKGNGSLAAIHLKSADITGLRLVCDNFEVYGADIDVYDLMLSEIGTRVPQSGYVHIDQMILDRLADVLALKSIQDFRLIVTTSQATDIRCVMETINTPVLT	283	ERZ1309113.326		47053		PM2-like	HGV_C
ERZ1310019_328_21	MLRFKRKLPSFNTVRRGATATANLPCTGAYRSIDLILTTAEGVALTEAQIKKVVSRVRCLINAKCYFEASGKYIIDLLNRYKGLPFTAGYLHIPFTDRTFRGVDAEDMLRWGMRNVATFDIEIEIADVAEADSLIIKGEALVDNVSEDLGVIREIHEFSYASTGAGNFEVADLPKYNGSLAEMHIDCANKIKGLEFKVDNIVYIEGDLGTYNAHLEREGERVPQSGYVHHDPCFTNRLRDCFTMADKSDIRYYLDMTAAQAMKFIMVTINAPLGYKTA	278	ERZ1310019.328		26027		PM2-like	HGV_C
ERZ1314595_1375_15	MSLHRQHRLPSASSVAAGSIAVIKVPVGNRRYRAIDLKCWNDGELMSESTMKSLIKLVSFKINGVSRFELTATDIIDLLNKYKDRAFKLGNLLIPLADDYAKYQTFEEMLTWNTGNVSTFDIEITIDSTAVNPRIEGFAFETLPETSSDGKTQVVHNLGAIRECHVFNYRTSGAGDLEIADLPKGNGSLAAIHLKSADITGLRLVCDNFEVYGADIDVYDLMLSEIGTRVPQSGYVHIDQMILDRLADVLALKSIQDFRLIVTTSKATDIRCVMETINTPVLT	283	ERZ1314595.1375		23638		PM2-like	HGV_C
ERZ919761_65244_1	RLPSASSVAAGSIAVIKVPVGNRRYRAIDLKCWNDGELMSESTMKSLIKLVSFKINGVSRFELTATDIIDLLNKYKDRAFKLGNLLIPLADDYAKYQTFEEMLTWNTGNVSTFDIEITIDSTAVNPRIEGFAFETLPETSSDGKTQVVHNLGAIRECHVFNYRTSGAGDLEIADLPKGNGSLAAIHLKSADITGLRLVCDNFEVYGADIDVYDLMLSEIGTRVPQSGYVHIDQMILDRLADVLALKSIQDFRLIVTTSKATDIRCVMETINTPVLT	276	ERZ919761.65244		10853		PM2-like	HGV_C
ERZ918719_10560_7	MLRFKRKLPSFNTVRRGATATANLPCTGAYRSIDLILTTAEGVALTEAQIKKVVSRVRCLINAKCYFEASGKYIIDLLNRYKGLPFTAGYLHIPFTDRTFRGVDAEDMLRWGMRNVATFDIEIEIADVAEADSLMIKGEALVDNVSEDFGVIREIHEFSYASTGAGNFEVADLPKYNGSLAEMHIDCANKIKGLEFKVDNIVYIEGDLGTYNAHLEREGERVPQSGYVHHDPCFTNRLRDCFIMADKSDIRYYLDMTAAQAMKFIMVTINAPLGYKTA	278	ERZ918719.10560		7307		PM2-like	HGV_C
ERZ1741852_4064_7	MLRFKRKLPSFNTVRRGATATANLPCTGAYRSIDLILTTAEGVALTEAQIKKVVSRVRCLINAKCYFEASGKYIIDLLNRYKGLPFTAGYLHIPFTDRTFRGVDAEDMLRWGMRNVATFDIEIEIADVAEADSLMIKGEALVDNVSEDFGVIREIHEFSYASTGAGNFEVADLPKYNGSLAEMHIDCANKIKGLEFKVDNIVYIEGDLGTYNAHLEREGERVPQSGYVHHDPCFTNRLRDCFIMADKSDIRYYLDMTAAQAMKFIMVTINAPLGYKTA	278	ERZ1741852.4064		7307		PM2-like	HGV_C
ERZ989851_57377_13	MAETYTVQQRNAMFAQATRQNLQGLGKKTVTQGGTTVSFLLPKARFLSKVLLAIDVKFKLKHASQTQLATDEFSPYRPIRKITLDLNNGFSPFNIGGAELAVYNAIRQYSDIIYPQHESPTGYCYCPEKFTASTTGASNTMKLTLELATVLNDRDPIGLVLAQNNETSIELKVDIASETEFINGADGFSVEVESIDIKPTVESFSIPAVVDAYPDLSVLKLTNSRTEAFTGNGQNIINLTTGTIYRKLGFIFEDLEGNPFSNEDFTSNIDLVFNQADTNYSVPAEMLRNINVLQFGKEQPKGVYVFDFSYNGQSNYGGTRDYIDTAMLTMFQLRFNSQKSGRVRIITEQIARLV	354	ERZ989851.57377		15571		Bam	Bam_A
ERZ914926_12076_26	MAQTLTVQQRNALFAQATRQNIQGLTRKSVKQGGSTLTFEIPKARLLSKVWLEVDAKLKVKKGTSSETEIATDKLTPYQMIRRLSIDLNNGWSPYVIDGKSFAILSSIRQDCHTVFPQHEDETGYCYCPAKITASEAGTSLHMHTVFELPVTLNDRDPIGIILAQSPETLIEIKVDFETENNMLTIPDGWSVEVEAITVQPTTETFSIPAVTEAMPDISVIKLVTSRTEAFTGNGQNVIDLVTGTIYRKLAFLIEDMDGNPFSDEDITSNIDIIFNTADVNYSVPANLLRHKNELAFGHRLPKGVYVFDFSDNGVPNYGGTRDYIDTTKLTMFQLRFNSNKAGRIRTISETLARLV	356	ERZ914926.12076		16706		Bam	Bam_A
ERZ914449_88250_21	MAQTLTVAQRNALFAQATRQNIQGLSKKSIKNGGTTVSFEIPKARLLSKVFLEIDYNLKVKKGTSELTELSFDKLTPYRPIRRLSVDLNNGWSPYVIDGCSIAILGAMRTQGHFIFPQDEDENGMCYCPKKVTVTEGGTNFKMHTMIELPLTLNDRDPIGIVLAQNPETLIEIKVDFETENNMIVLADGMSLEVNSITVQPTTETFSIPAVQEAFPDISVVKLVTSRVESFAGNGQNIIDLQTGTIYRKLAFILEDMDGNPFEDSDITSNVDIIFNTADVNYSVPANVIRHKNEVAYGERMPKGVYIFDFSDNGIPNYGGTRDYIDTTKLTMFQLRFNSNKAGRCRIVSENLARLV	356	ERZ914449.88250		12013		Bam	Bam_A
ERZ1742613_2111_4	MAQTLTVAQRNALFAQATRQNIQGLSKKSIKNGGTTVSFEIPKARLLSKVFLEIDYNLKVKKGTSELTELSFDKLTPYRPIRRLSVDLNNGWSPYVIDGCSIAILGAMRTQGHFIFPQDEDENGMCYCPKKVTVTEGGTNFKMHTMIELPLTLNDRDPIGIVLAQNPETLIEIKVDFETENNMIVLADGMSLEVNSITVQPTTETFSIPAVQEAFPDISVVKLVTSRVESFAGNGQNIIDLQTGTIYRKLAFILEDMDGNPFEDSDITSNVDIIFNTADVNYSVPANVIRHKNEVAYGERMPKGVYIFDFSDNGIPNYGGTRDYIDTTKLTMFQLRFNSNKAGRCRIVSENLARLV	356	ERZ1742613.2111		12308		Bam	Bam_A
ERZ914744_40342_10	MADATKISAQQRAQYFAMSTRQNMHMLSKKTITDESQTISFEFPKSRYLSNVWVRVKMKLKATHASKTSTAVTNLDLAKIIRRVSLNLNTGFQPFVVTGKELLLYNLVACNANTVLGEIGESYNKKVTSLTASASGTENTVEMTLQLPVTLNGRDMPGLILLQNESTTVTLDLDIGMGSDITSDVTLKLTSMEISPMLETFSIPANEVARPDLSVLKLVNGRTEDIPAEGQKIVKMSIGTIYRKIIMMFYDNTGAAASNDYITSNLDIVFNQADNNYSVTPEMLRAMNEYNLNAKLPKGMYVFDFSQCGSFSNYGGSRDLIDTATLTEFWLRFNAKSAGKVEIISECLTRVRG	353	ERZ914744.40342		7147		Bam	Bam_A
ERZ1304317_5267_3	MSFVNATRQNLRTLTSLKYEAGQQTSYDISRVGFLSKIYLRFEGKVNAKHASKSTFAKAAEAPYNLANRVRLVLNNGTSIWDTSGYGVYMLNLINKLNYVMDNQVAGSKIFQFGNTCSSAGTDNDLCFSLELNMSLNEKDMLGLIMLQSSQVVATIQVDNAQPGVLTTDTDIEMTVTGNWHLSYEYFEIPVDVANYPVIDVIHQVLEDNNTIHSTGENRIVIPRGHTYLRIINSVKINGKLSLDDVDRMNIKYNLSNEPYTVNKDDFLMYQRSRYGRDLPAGMYAWDLFYQGYPNYGTVRDWVQSANITEFDQFIHIKGDATLGSNNNTVRTVREMLADVNAAV	344	ERZ1304317.5267		7060		Bam	Bam_B
ERZ920947_6264_3	MALIHGLSEECVKSELDLFTVPMTQTTIEKSTYVEISPITALSDTSPLEFFIAGNGDDYIDLNNTLLYTRIKITKPDGSNIDAGAKVGLVNYPGATIFSQVDVSLGDRLISQGSNTYPYRCIIECLMNYDRQTLESLFSAGLFYKDTAGRMDIADPLGANTGLRKRATFTANSRVVELLTPIHSDIFFQEKLMLNNVDIRIRLTRAKDEFCLMKADDVDYKISMVSASLFVKKASVSAAVRLGHAHALLSATAKYPVDRVCLKNFSIPTGTRVANQENLFLGTLPKSIIIAMVDNDAFTGAYDKNPFAFKNYDLEFLALYVDGLQQPAKPLQPQYLQGAAVREFYQLALATGRHLKNRAMLIDCENVLHGYTLYAFNLSPDEDCGQHLSLIKSGNIRLET	400	ERZ920947.6264		5098		fish_PLV
ERZ1754015_74_5	MTQTTIEKSTYVEISPITALSDTSPLEFFIAGNGDDYIDLNNTLLYTRIKITKPDGSNIDAAAKVGLVNYPGSTIFSQVDVSLGDRLISQGSNTYPYRCIIECLMNYDRQTLESLFSAGLFYKDIAGRMDIADPLGANTGLRKRATFTANSRVVELLTPIHSDIFFQEKLMLNNVDIRIRLTRAKDEFCLMRADDVDYKISMVSASLFVKKASVSAAVRLGHAHALLSATAKYPVDRVCLKNFSIPTGTRVANQENLFLGTLPKSIIIAMVDNDAFTGAYDKNPFAFNNYDLEFLALYVDGLQQPAKPLQPQYLQGAAVREFYQLALATGRHLKNRAMLIDREDFLHGYTLYAFNLSPDEECGQHLSLIKSGNIRLETRFRQPLRSTINLIVYAIFDSI…	413	ERZ1754015.74		7986		fish_PLV
ERZ1753755_190_3	MALIHGLSEECVKSELDLFTVPMTQTTIEKSTYVEISPITALSDTSPLEFFIAGNGDDYIDLNNTLLYTRIKITKPDGSNIDAAAKVGLVNYPGSTIFSQVDVSLGDRLISQGSNTYPYRCIIECLMNYDRQTLESLFSAGLFYKDTAGRMDIADPLGANTGLRKRATFTANSRVVELLTPIHSDIFFQEKLMLNNVDIRIRLTRAKDEFCLMRADDVDYKISMVSASLFVKKASVSAAVRLGHAHALLSATAKYPVDRVCLKNFSIPTGTRVANQENLFLGTLPKSIIIAMVDNDAFTGAYDKNPFAFNNYDLEFLALYVDGLQQPAKPLQPQYLQGAAVREFYQLALATGRHLKNRAMLIDREDFLHGYTLYAFNLSPDEECGQHLSLIKSGNIRLE…	435	ERZ1753755.190		6214		fish_PLV
ERZ1753579_41_4	MTQTTIEKSTYVEISPITALSDTSPLEFFIAGNGDDYIDLNNTLLYTRIKITKPDGSNIDAAAKVGLVNYPGSTIFSQVDVSLGDRLISQGSNTYPYRCIIECLMNYDRQTLESLFSAGLFYKDIGGHMDIADPIGANSGLRKRATFTANSRVVELLTPIHSDIFFQEKLMLNNVDIRIRLTRAKDEFCLMRADDVDYKISMVSASLFVKKASVSAAVRLGHAHALLSATAKYPVDRVCLKNFSIPTGTRVANQENLFLGTLPKSIIIAMVDNDAFTGAYDKNPFAFNNYDLEFLALYVDGLQQPAKPLQPQYLQGAAVREFYQLALATGRHLKNRAMLIDREDFLQGYTLYAFNLSPDEECGQHLSLIKSGNIRLETRFRQPLRSTINLIVYAIFDSI…	413	ERZ1753579.41		10868		fish_PLV
ERZ1753246_59_5	MALIHGLSEECVKSELDLFTVPMTQTTIEKSTYVEISPITALSDTSPLEFFIAGNGDDYIDLNNTLLYTRIKITKPDGSNIDAAAKVGLVNYPGSTIFSQVDVSLGDRLISQGSNTYPYRCIIECLMNYDRQTLESLFSAGLFYKDTAGRMDIADPLGANTGLRKRATFTANSRVVELLTPIHSDIFFQEKLMLNNVDIRIRLTRAKDEFCLMRADDVDYKISMVSASLFVKKASVSAAVRLGHAHALLSATAKYPVDRVCLKNFSIPTGTRVANQENLFLGTLPKSIIIAMVDNDAFTGAYDKNPFAFKNYDLEFLALYVDGLQQPAKPLQPQYLQGAAVREFYQLALATGRHLKNRAMLIDREDFLHGYTLYAFNLSPDEECGQHLSLIKSGNIRLE…	435	ERZ1753246.59		9167		fish_PLV
ERZ1749941_32_7	MALIHGLSEECVKSELDLFTVPMTQTTIEKSTYVEISPITALSDTSPLEFFIAGNGDDYIDLNNTLLYTRIKITKPDGSNIDAAAKVGLVNYPGSTIFSQVDVSLGDRLISQGSNTYPYRCIIECLMNYDRQTLESLFSAGLFYKDTAGRMDIADPLGANIGLRKRATFTANSRVVELLTPIHSDIFFQEKLMLNNVDIRIRLTRAKDEFCLMRADDVDYKISMVSASLFVKKASVSAAVRLGHAHALLSATAKYPVDRVCLKNFSIPTGTRVANQENLFLGTLPKSIIIAMVDNDAFTGAYDKNPFAFNNYDLEFLALYVDGLQQPAKPLQPQYLQGAAVREFYQLALATGRHLKNRAMLIDREDFLHGYTLYAFNLSPDEECGQHLSLIKSGNIRLE…	435	ERZ1749941.32		13345		fish_PLV
ERZ1749929_182_5	MTQTTIEKSTYVEISPITALSDTSPLEFFIAGNGDDYIDLNNTLLYTRIKITKPDGSNIDAAAKVGLVNYPGSTIFSQVDVSLGDRLISQGSNTYPYRCIIECLMNYDRQTLESLFSAGLFYKDIAGRMDIADPLGANTGLRKRATFTANSRVVELLTPIHSDIFFQEKLMLNNVDIRIRLTRAKDEFCLMRADDVDYKISMVSASLFVKKASVSAAVRLGHAHALLSATAKYPVDRVCLKNFSIPTGTRVANQENLFLGTLPKSIIIAMVDNDAFTGAYDKNPFAFKNYDLEFLALYVDGLQQPAKPLQPQYLQGAAVREFYQLALATGRHLKNRAMLIDREDFLHGYTLYAFNLSPDEECGQHLSLIKSGNIRLETRFRQPLRSTINLIVYAIFDSI…	413	ERZ1749929.182		6108		fish_PLV
ERZ1749594_151_4	MALIHGLSEECVKSELDLFTVPMTQTTIEKSTYVEISPITALSDTSPLEFFIAGNGDDYIDLNNTLLYTRIKITKPDGSNIDAAAKVGLVNYPGSTIFSQVDVSLGDRLISQGSNTYPYRCIIECLMNYDRQTLESLFSAGLFYKDTAGRMDIADPLGANIGLRKRATFTANSRVVELLTPIHSDIFFQEKLMLNNVDIRIRLTRAKDEFCLMRADDVDYKISMVSASLFVKKASVSAAVRLGHAHALLSATAKYPVDRVCLKNFSIPTGTRVANQENLFLGTLPKSIIIAMVDNDAFTGAYDKNPFAFKNYDLEFLALYVDGLQQPAKPLQPQYLQGAAVREFYQLALATGRHLKNRAMLIDREDFLHGYTLYAFNLSPDEECGQHLSLSRVISD	396	ERZ1749594.151		6887		fish_PLV
ERZ1749270_64_7	MTQTTIEKSTYVEISPITALSDTSPLEFFIAGNGDDYIDLNNTLLYTRIKITKPDGSNIDAAAKVGLVNYPGSTIFSQVDVSLGDRLISQGSNTYPYRCIIECLMNYDRQTLESLFSAGLFYKDIAGRMDIADPLGANTGLRKRATFTANSRVVELLTPIHSDIFFQEKLMLNNVDIRIRLTRAKDEFCLMRADDVDYKISMVSASLFVKKASVSAAVRLGHAHALLSATAKYPVDRVCLKNFSIPTGTRVANQENLFLGTLPKSIIIAMVDNDAFTGAYDKNPFAFNNYDLEFLALYVDGLQQPAKPLQPQYLQGAAVREFYQLALATGRHLKNRAMLIDREDFLHGYTLYAFNLSPDEECGQHLSLIKSGNIRLETRFRQPLRSTINLIVYAIFDSI…	413	ERZ1749270.64		9266		fish_PLV
ERZ1749224_121_4	MTQTTIEKSTYVEISPITALSDTSPLEFFIAGNGDDYIDLNNTLLYTRIKITKPDGSNIDAAAKVGLVNYPGSTIFSQVDVSLGDRLISQGSNTYPYRCIIECLMNYDRQTLESLFSAGLFYKDTAGRMDIADPLGANTGLRKRATFTANSRVVELLTPIHSDIFFQEKLMLNNVDIRIRLTRAKDEFCLMRADDVDYKISMVSASLFVKKASVSAAVRLGHAHALLSATAKYPVDRVCLKNFSIPTGTRVANQENLFLGTLPKSIIIAMVDNDAFTGAYDKNPFAFNNYDLEFLALYVDGLQQPAKPLQPQYLQGAAVREFYQLALATGRHLKNRAMLIDREDFLHGYTLYAFNLSPDEECGQHLSLIKSGNIRLETRFRQPLRSTINLIVYAIFDSI…	413	ERZ1749224.121		7175		fish_PLV
virophage-like MCP
ERZ919573_23775_9	MPTKIIKYQDPRTVLPDPPTFGVPVTAMAINNYRLPASALSNTSIAFNNLVVLGKNQMYSNTFQVETEFEITMKTTGAAKKIVICPDVIRALRARPFPFASVTDQVRVNLNGTVITAPVAYTLPARLQYMDQEALIGSYMNECACVIPKNHQETGYSDMADANNTGLVPYFNGRPLFQNLVLGGSQQTGSVTEYFMVSGAGNSHPVLQKYDLCNRVTEDPTNQIPESSTNDQVHTCTFSYTSTEPIFCSPFASRLDANYGSPIMGIQSLDLSFTLNDLRRAFLMYLPNVDPTSFSVTITKCTLLYDVISTIPDPTSANVGPTYYPYRIIEPYITDFPSNPLPNSADTFKSSITSGVYTLTRVPTAIWVWIGPTKGVMQHFQTQNLALSPGTTGLYSAEN…	660	ERZ919573.23775		12155		virophages	viro_A
ERZ1304421_2169_1	MPTKIIKYQDPRTVLPDPPTFGVPVTAMAINNYRLPASALSNTSIAFNNLVVLGKNQMYSNTFQVETEFEITMKTTGAAKKIVICPDVIRALRARPFPFASVTDQVRVNLNGTVITAPVAYTLPARLQYMDQEALIGSYMNECACVIPKNHQETGYSDMADANNTGLVPYFNGRPLFQNLVLGGSQQTGSVTEYFMVSGAGNSHPVLQKYDLCNRVTEDPTNQIPESSTNDQVHTCTFSYTSTEPIFCSPFASRLDANYGSPIMGIQSLDLSFTLNDLRRAFLMYLPNVDPTSFSVTITKCTLLYDVISTIPDPTSANVGPTYYPYRIIEPYITDFPSNPLPNSADTFKSSITSGVYTLTRVPTAIWVWIGPTKGVMQHFQTQNLALSPGTTGLYSAEN…	660	ERZ1304421.2169		11904		virophages	viro_A
ERZ913512_1301_9	MPTKIIKYQDPRTVLPDPPTFGVPVTAMAINNYRLPASALSNTSIAFNNLVVLGKNQMYSNTFQVETEFEITMKTTGAAKKIVICPDVIRALRARPFPFASVTDQVRVNLNGTVITAPVAYTLPARLQYMDQEALIGSYMNECACVIPKNHQETGYSDMADANNTGLVPYFNGRPLFQNLVLGGSQQTGSVTEYFMVSGAGNSHPVLQKYDLCNRVTEDPTNQIPESSTNDQVHTCTFSYTSTEPIFCSPFASRLDANYGSPIMGIQSLDLSFTLNDLRRAFLMYLPNVDPTSFSVTITKCTLLYDVISTIPDPTSANVGPTYYPYRIIEPYITDFPSNPLPNSADTFKSSITSGVYTLTRVPTAIWVWIGPTKGVMQHFQTQNLALSPGTTGLYSAEN…	660	ERZ913512.1301		11197		virophages	viro_A
ERZ918291_72395_3	MATKIVKYQDPRTVLPDPPTYGVPITAMAINNYRLPASALSNTSIAFNNLVVLGKNQMYSNTFQVETEFEITMKTTGDAPTHVICPDVIRSLRARPFPFASVTDQVRVNLNGTVLSSPVAYTLPARLQYMDQDALIDSYMNECACVIPKNHQETGYCDQADANMSGMLPYYNGRSLFRNLVIASYVPSDSPTAAYYMVEGDNSHPIYKRYNLCNQVTEDPTNQIPESSTNTTEHTCTFKYTTTEPIFCSPFASRLDANYGSPITGIQSLDINFTLNDLRRAFLMYLPYVDPTSFTVNITKCTLLYDVISTIPDPTTAIVGPTYYPYRIIEPYITDYPSNPLPNSAATFSGTITSGVYTLTRVPTAIWVWIGPTKGVMQHFQTQALSKSSPPTGLYSAEN…	660	ERZ918291.72395		13095		virophages	viro_A
ERZ827181_2981_3	MATKIVKYQDPRTVLPDPPTYGVPITAMAINNYRLPASALSNTSIAFNNLVVLGKNQMYSNTFQVETEFEITMKTTGDAPTHVICPDVIRSLRARPFPFASVTDQVRVNLNGTVLSSPVAYTLPARLQYMDQDALIDSYMNECACVIPKNHQETGYCDQADANMSGMLPYYNGRSLFRNLVIASYVPSDSPTAAYYMVEGDNSHPIYKRYNLCNQVTEDPTNQIPESSTNTTEHTCTFKYTTTEPIFCSPFASRLDANYGSPITGIQSLDINFTLNDLRRAFLMYLPYVDPTSFTVNITKCTLLYDVISTIPDPTTAIVGPTYYPYRIIEPYITDYPSNPLPNSAATFSGTITSGVYTLTRVPTAIWVWIGPTKGVMQHFQTQALSKSSPPTGLYSAEN…	660	ERZ827181.2981		13144		virophages	viro_A
ERZ918241_106594_2	MSVTTVNVVDPRLEIPDNPLYPITRGPREIQNYRIPASGLSDSIITFGNLTMLGPNRVYMDTFEVEYVLEITMHGPAQADSSGFTIIPSDTLWGFESWPLNKSMDQCRVNINGASCTSRPAYDVRPRERYWDQETLLNCYADTVPCIKPNVNVEWGDPSDSYRRCRLSTTTNAAFAAVNTSKYPNKQPFLARKYINSITYASTAQPNATAKIIATIREPIFVSPFNSKLNRNYGCPLFNITSLDFTFTLNKLENMIIVHPNQKLSSYEVTIKEANICYDVLSLQPNISVPPVLMRPYIVRTPYVTDFKGTTDPEQLATNLQTVTSGVYTLGSVPTAIWIYVAPSLGEYSQFKSDSTNVASHFFNKMYGTIEHVSITLGNTTQILNTNTPYELYRICKAN…	633	ERZ918241.106594		17008		virophages	viro_B	Viro_B is circular - one closes the other
ERZ857629_7791_6	MSVTTVNVVDPRLEIPDNPLYPITRGPREIQNYRIPASGLSDSIITFGNLTMLGPNRVYMDTFEVEYVLEITMHGPAQADSSGFTIIPSDTLWGFESWPLNKSMDQCRVNINGASCTSRPAYDVRPRERYWDQETLLNCYADTVPCIKPNVNVEWGDPSDSYRRCRLSTTTNAAFAAVNTSKYPNKQPFLARKYINSITYASTAQPNATAKIIATIREPIFVSPFNSKLNRNYGCPLFNITSLDFTFTLNKLENMIIVHPNQKLSSYEVTIKEANICYDVLSLQPNISVPPVLMRPYIVRTPYVTDFKGTTDPEQLATNLQTVTSGVYTLGSVPTAIWIYVAPSLGEYSQFKSDSTNVASHFFNKMYGTIEHVSITLGNTTQILNTNTPYELYRICKAN…	633	ERZ857629.7791		6963		virophages	viro_B
ERZ1688035_1451_11	MSDVTTVNVLDPRLEPPPEPVYPIMQGPLQKQEYKLPASGLSDSMLTFNNMTIPMDGRIFLDTFEIEYVLEVKMAMAGDGKGKFPVPADGLWTFESFPLAKVTDQCRININGVACISRPAYTIPFLERYWDQEKLLRCYADHCPCLKPNSYNDMCSPYSLYSRGRLLDTAPNCVSGTQTDLTGARTIISPYFGRQATNPRNYATNFTPAVNNGTAATLTFLIREPIFCSPFSSRLDKNYGSPLYNISSIDFTFTLNDLRNMFSISKALPLSVFSVTIKSAQLCYDVLTVPNGSTLPDTIYRPFIQRTQYITDATWQTPAAGTLATTPQTITSGVYTLGTVPTAIWLAVAPTQSTYQTYKSNSTDGTFTQYRNKVFGNITHVNISLGNTTQILNTASIWD…	663	ERZ1688035.1451		19084		virophages	viro_C

## Sheet: abundance
	Dataset counts (at least one read) - out of 3995	Read counts
HK97 (all)	3851	22722487
crAss (all)	2867	6346752
alpha_gamma	2318	3660603
DJR(all)	294	15101
Bam	22	288
HGV_A	222	13147
HGV_B	42	685
NCLDV	17	864
virophages	9	117
contigs with DJR (verified)		218 total
PM2-like	176
NCLDV	16
Virophages	10
fish PLV'	10
Bam group	6
read counts
PM2-like	13832
NCLDV	864
Virophages	117
fish PLV'	0
Bam group	288
Dataset counts (at least one read)
PM2-like	264
NCLDV	17
Virophages	9
fish PLV'	0
Bam group	22
