# Supplementary material for: Varidnaviruses in the Human Gut: A Major Expansion of the Order Vinavirales
Source: Viruses. 2022 Aug 23;14(9):1842. doi: 10.3390/v14091842 (PMC9502842; doi:10.3390/v14091842)
Supplement: Supplementary file 1 [file viruses-14-01842-s001.zip › Supplementary_File_S5.xlsx]

## Sheet: main
Vinavirales clade, as on Figure 2 MCP tree		contig ID	frag_len, nt	P16_TR	rep_a2	rep_d	rep_n	rep_e	P14_TF	ORF_h	ATP	P7	MCP	P3	P8	GNAT	P10	P1_spike	P5_lysin	lysin	holin	P17	P15_TR	cls_814	integrase
D	JADGZY010000002_Beta	JADGZY010000002	30001	1	1	0	0	0	1	1	1	0	1	1	1	1	1	1	0	1	0	0	0	0	0
D	JADHCI010000001_Beta	JADHCI010000001	30001	1	1	0	0	0	1	1	1	0	1	1	1	1	1	1	0	1	0	0	0	0	0
D	CP013375_Beta	CP013375	30001	0	1	0	0	0	1	1	1	0	1	1	1	1	1	1	0	1	0	1	1	0	0
D	LOTC01000038_Beta	LOTC01000038	30001	1	0	1	0	0	1	1	1	0	1	1	1	1	1	1	0	1	1	1	0	0	0
D	QTQR01000002_Beta	QTQR01000002	30001	1	0	1	0	0	1	1	1	0	1	1	1	1	1	1	0	1	1	1	0	0	0
D	LOYH01000027_Beta	LOYH01000027	30001	1	0	1	0	0	1	1	1	0	1	1	1	1	1	2	0	1	1	1	0	0	0
D	FNTG01000001_Beta	FNTG01000001	30001	0	1	0	0	0	1	1	1	0	1	1	1	1	1	1	0	1	0	0	0	0	0
D	AJVC01000003_Beta	AJVC01000003	30001	1	1	0	0	0	1	1	1	0	1	1	1	1	1	2	0	1	1	0	0	1	0
D	FPBO01000018_Beta	FPBO01000018	16365	1	1	0	0	0	1	1	1	0	1	1	1	1	0	0	0	0	0	0	0	0	0
D	JABVZS010000008_Beta	JABVZS010000008	20812	1	0	0	0	0	0	1	1	0	1	1	1	1	1	1	0	1	0	1	0	0	0
D	MEAW01000011_Beta	MEAW01000011	28281	2	0	1	0	0	1	1	1	0	1	0	1	1	1	1	0	0	1	1	0	0	0
D	SGWV01000008_Beta	SGWV01000008	30001	0	1	0	0	0	0	1	1	0	1	1	0	0	0	1	0	1	1	0	1	0	0
D	JAGOPK010000002_Beta	JAGOPK010000002	30001	1	1	0	0	0	1	1	1	0	1	1	1	1	0	1	0	1	0	0	1	0	0
D	LMDY01000001_Beta	LMDY01000001	30001	1	1	0	0	0	1	1	1	0	1	1	1	1	0	1	0	1	0	1	2	0	0
D	JZRC01000026_Beta	JZRC01000026	30001	1	1	0	0	0	1	1	1	0	1	1	1	1	1	1	0	0	1	1	1	0	0
D	JADJAS010000003_Beta	JADJAS010000003	30001	1	1	0	0	0	0	1	1	0	1	1	1	1	1	1	0	0	0	1	0	0	0
D	JADIZH010000011_Beta	JADIZH010000011	30001	1	1	0	0	0	0	1	1	0	1	0	1	1	1	1	0	0	0	1	0	0	0
D	JADJZK010000004_Beta	JADJZK010000004	30001	1	1	0	0	0	0	1	1	0	1	0	1	1	1	1	0	0	0	1	0	0	0
D	JADKHB010000015_Beta	JADKHB010000015	30001	1	1	0	0	0	0	1	1	0	1	1	1	1	1	1	0	0	0	1	0	0	0
D	WIXJ01000002_Beta	WIXJ01000002	30001	0	0	1	0	0	1	1	1	0	1	1	1	1	1	1	0	1	1	1	1	0	0
D	PTXL01000001_Beta	PTXL01000001	30001	1	0	1	0	0	1	1	1	0	1	1	1	1	1	1	0	1	1	2	0	1	0
D	JABFXW010000424_Beta	JABFXW010000424	10854	1	0	0	0	0	1	1	1	0	1	1	1	1	1	1	0	1	1	2	0	0	0
D	JAFKHL010000020_Beta	JAFKHL010000020	30001	1	1	0	0	0	1	1	1	0	1	1	1	1	1	2	0	0	1	1	0	0	0
D	AEEC02000005_Beta	AEEC02000005	28817	1	1	0	0	0	1	1	1	0	1	1	1	1	1	2	0	0	1	2	0	0	0
D	REAW01000036_Beta	REAW01000036	16875	0	0	0	0	0	0	1	1	0	1	1	1	0	1	1	0	1	1	1	1	0	0
D	JAFKGD010000001_Beta	JAFKGD010000001	30001	1	0	0	0	0	1	1	1	0	1	2	0	1	1	1	0	1	0	0	0	0	0
D	SNXE01000004_Beta	SNXE01000004	30001	0	1	0	0	0	1	1	1	0	1	1	1	0	1	2	0	1	1	1	1	0	0
D	DXIO01000078_Beta	DXIO01000078	30001	0	1	0	0	0	1	1	1	0	1	1	1	1	1	1	0	1	1	1	0	0	0
D	VOPW01000001_Beta	VOPW01000001	30001	1	0	0	0	0	1	0	1	0	1	1	0	0	1	1	0	0	0	2	0	0	0
D	JAIENK010000758_Beta	JAIENK010000758	8063	0	0	0	0	0	0	1	1	0	1	1	1	1	1	1	0	0	1	1	0	0	0
D	SCUU01000151_Beta	SCUU01000151	13016	1	0	1	0	0	1	1	1	0	1	1	0	0	0	1	0	1	0	0	1	0	0
D	MGWX01000029_Beta	MGWX01000029	10227	1	0	0	0	0	1	1	1	0	1	1	1	1	1	1	1	0	0	0	0	0	0
D	SBEJ01000082_Beta	SBEJ01000082	10784	0	1	0	0	0	1	1	1	0	1	1	1	1	1	1	0	0	0	1	0	0	0
D	PGES01000001_Beta	PGES01000001	30001	1	1	0	0	0	0	1	1	0	1	1	1	1	1	1	0	1	1	1	0	0	0
D	PDZI01000002_Beta	PDZI01000002	30001	1	1	0	0	0	1	1	1	0	1	1	1	1	1	1	0	1	1	1	0	0	0
D	WWCL01000002_Beta	WWCL01000002	30001	1	1	0	0	0	1	1	1	0	1	1	1	0	1	1	0	0	0	1	0	0	0
D	CP011072_Beta	CP011072	30001	1	0	1	0	0	1	1	1	0	1	1	1	0	1	1	0	1	1	1	1	0	0
D	CP017311_Beta	CP017311	30001	2	2	0	0	0	1	1	1	0	1	1	0	1	2	2	0	2	0	2	2	0	0
D	JAFLDE010000090_Beta	JAFLDE010000090	15332	0	0	0	0	0	0	0	1	0	1	1	0	0	1	1	0	1	0	1	1	0	0
D	QAIH01000094_Beta	QAIH01000094	23883	1	0	1	0	0	1	0	1	0	1	1	1	1	1	1	0	1	0	1	0	0	0
D	CP058627_Beta	CP058627	30001	1	0	0	0	0	0	1	1	0	1	1	1	0	1	1	0	0	1	1	0	0	0
D	FWXD01000036_Beta	FWXD01000036	22001	1	1	0	0	0	1	1	1	0	1	1	1	1	1	1	0	0	0	1	0	0	0
D	JAIOJN010000034_Beta	JAIOJN010000034	30001	1	0	1	0	0	1	1	1	0	1	1	1	1	1	1	0	0	1	2	1	0	0
D	CP031842_Beta	CP031842	30001	1	0	1	0	0	0	1	1	0	1	0	1	0	0	2	0	1	1	1	1	0	0
D	AFHG01000036_Beta	AFHG01000036	30001	1	0	1	0	0	1	1	1	0	1	0	1	0	1	2	0	0	1	1	0	0	0
D	CP027669_Beta	CP027669	30001	1	1	0	0	0	1	1	1	0	1	0	1	1	1	1	0	0	1	1	1	0	0
D	MKVU01000013_Beta	MKVU01000013	30001	1	1	0	0	0	1	1	1	0	1	0	1	1	1	1	0	1	1	1	0	0	0
D	CP042179_Beta	CP042179	30001	1	1	0	0	0	1	1	1	0	1	0	1	1	1	1	0	1	1	2	0	0	0
D	JAGSUP010000011_Beta	JAGSUP010000011	21147	1	1	0	0	0	1	1	1	0	1	0	1	1	1	1	0	1	1	1	0	0	0
D	LMHZ01000056_Beta	LMHZ01000056	30001	1	1	0	0	0	1	1	1	0	1	1	1	0	1	1	0	1	1	1	0	0	0
D	JAAQOM010000013_Beta	JAAQOM010000013	30001	1	1	0	0	0	1	1	1	0	1	1	1	1	1	1	0	0	1	1	0	0	0
D	FRBV01000002_Beta	FRBV01000002	24522	0	1	0	0	0	1	1	1	0	1	1	1	1	1	1	0	0	0	1	1	0	0
D	OCMZ01000002_Beta	OCMZ01000002	30001	1	0	1	0	0	1	1	1	0	1	1	1	1	1	1	0	0	0	1	1	0	0
D	JAELVU010000007_Beta	JAELVU010000007	30001	0	1	0	0	0	1	1	1	0	1	1	1	1	0	1	0	1	2	0	1	0	0
D	LMOJ01000001_Beta	LMOJ01000001	30001	1	1	0	0	0	1	1	1	0	1	1	1	1	1	1	0	1	1	1	0	0	0
D	VOQU01000005_Beta	VOQU01000005	30001	2	1	0	0	0	1	1	1	0	1	1	1	1	1	1	0	1	1	1	2	0	0
D	CCAE010000011_Beta	CCAE010000011	30001	1	1	0	0	0	1	1	1	0	1	1	1	1	1	1	0	1	1	1	1	0	0
D	VCPF01000017_Beta	VCPF01000017	30001	1	1	0	0	0	1	1	1	0	1	1	1	1	1	1	0	1	1	1	1	0	0
D	NVVB01000116_Gamma	NVVB01000116	9800	1	0	0	0	0	0	1	1	0	1	0	1	0	0	0	1	0	0	1	0	0	0
D	NVWI01000003_Gamma	NVWI01000003	30001	2	1	0	0	0	1	1	1	0	1	0	0	0	0	1	0	0	1	1	0	0	0
D	NZLT01000004_Gamma	NZLT01000004	24223	1	0	0	1	0	1	1	1	0	1	0	1	0	1	1	1	0	0	0	1	0	0
D	JAESQS010000135_Gamma	JAESQS010000135	9345	0	1	0	0	0	1	1	1	0	1	0	0	0	0	1	1	0	0	1	1	0	0
D	NVWE01000003_Gamma	NVWE01000003	30001	0	1	0	0	0	1	1	1	0	1	0	0	0	0	1	1	0	0	2	1	0	0
E	VKAD01000002_Gamma	VKAD01000002	30001	0	0	0	1	0	1	1	1	0	1	1	1	0	1	0	0	0	0	1	0	1	0
E	BMXR01000004_Gamma	BMXR01000004	30001	2	1	0	0	0	1	1	1	0	1	1	2	0	1	1	0	0	0	0	0	0	0
E	CP007142b_Gamma	CP007142b	30001	0	1	0	0	0	1	1	1	0	1	1	0	0	0	1	1	0	0	0	0	0	0
E	CP007142a_Gamma	CP007142a	30001	0	1	0	0	0	1	1	1	0	1	1	0	0	0	1	1	0	0	0	0	0	0
E	CP051183_Gamma	CP051183	30001	0	1	0	0	0	2	1	1	0	1	1	1	0	1	1	1	0	0	1	0	0	0
E	AAQH01000002_Gamma	AAQH01000002	30001	0	1	0	0	0	2	1	1	0	1	1	1	0	1	1	1	0	0	1	0	0	0
E	PAJO01000027_Gamma	PAJO01000027	30001	1	0	0	0	0	1	0	1	0	1	0	2	1	1	1	1	0	0	1	1	1	0
E	QPJQ01000007_Gamma	QPJQ01000007	24452	1	1	0	0	0	1	1	1	0	1	1	1	1	1	1	1	0	0	0	0	1	0
E	NHNK02000003_Gamma	NHNK02000003	30001	2	1	0	0	0	1	1	1	0	1	1	1	1	1	1	1	0	0	1	0	0	0
E	JAEMNX010000022_Gamma	JAEMNX010000022	30001	1	1	0	0	0	1	1	1	0	1	1	1	1	1	2	1	0	0	1	0	1	0
E	QKRA01000006_Gamma	QKRA01000006	30001	1	1	0	0	0	1	1	1	0	1	1	1	1	1	0	1	0	0	0	0	1	0
E	FRFG01000003_Gamma	FRFG01000003	30001	1	0	0	0	1	1	1	1	0	1	1	1	1	1	1	1	0	1	1	1	1	0
E	FQXZ01000032_Gamma	FQXZ01000032	26997	1	0	0	0	1	1	1	1	0	1	1	1	1	1	1	1	0	1	1	1	1	0
E	AAND01000006_Gamma	AAND01000006	29913	1	0	0	0	1	1	1	1	0	1	1	1	1	1	1	1	0	1	1	1	1	0
E	VTXV01000053_Gamma	VTXV01000053	22881	1	1	0	1	0	1	1	1	0	1	1	1	1	1	0	0	0	0	0	0	1	0
E	VTYA01000031_Gamma	VTYA01000031	17758	1	0	0	1	0	1	1	1	0	1	1	1	1	1	1	1	0	1	1	1	1	0
E	ABBHGE010000001_Gamma	ABBHGE010000001	30001	2	1	0	1	0	1	1	1	0	1	1	1	1	1	1	1	0	1	1	1	1	0
E	APHW01000014_Gamma	APHW01000014	30001	2	0	0	2	0	1	1	1	0	1	1	1	1	1	1	1	0	1	1	1	1	0
E	CCKE01000145_Gamma	CCKE01000145	10647	0	0	0	0	1	1	1	1	0	1	1	1	1	1	2	1	0	1	1	0	0	0
E	SEZN01000006_Gamma	SEZN01000006	30001	1	0	0	0	1	1	1	1	0	1	1	1	1	1	1	1	0	0	0	1	1	0
E	SEZK01000004_Gamma	SEZK01000004	30001	1	0	0	0	1	1	1	1	0	1	1	1	1	1	1	1	0	0	0	1	1	0
E	SEZP01000007_Gamma	SEZP01000007	30001	1	0	0	0	1	1	1	1	0	1	1	1	1	1	1	1	0	0	0	1	1	0
E	ABCCSV010000017_Gamma	ABCCSV010000017	19590	0	0	0	0	1	1	1	1	0	1	1	1	1	1	1	1	0	0	0	0	1	0
E	LYBU01000010_Gamma	LYBU01000010	30001	1	0	0	1	0	1	1	1	0	1	1	1	1	1	1	1	0	0	0	0	1	1
E	PYMM01000018_Gamma	PYMM01000018	30001	1	0	0	1	0	2	1	1	0	1	1	1	1	1	1	1	0	0	0	0	1	3
E	LZFH01000068_Gamma	LZFH01000068	30001	1	0	0	1	0	2	1	1	0	1	1	1	1	1	1	1	0	0	0	0	1	4
E	PVXF01000018_Gamma	PVXF01000018	30001	1	0	0	1	0	1	1	1	0	1	2	1	1	1	1	1	0	0	0	0	1	1
E	CP065041_Gamma	CP065041	30001	1	0	0	1	0	1	1	1	0	1	2	1	1	1	1	1	0	0	0	0	1	1
E	ACZT01000016_Gamma	ACZT01000016	28609	1	1	0	0	0	1	1	1	1	1	1	1	1	1	1	1	0	1	1	0	1	1
E	ADAJ01000005_Gamma	ADAJ01000005	27977	1	1	0	0	0	1	1	1	1	1	1	1	1	1	1	1	0	1	1	0	1	1
E	AAXNFV010000019_Gamma	AAXNFV010000019	29005	1	1	0	0	0	1	1	1	1	1	1	1	1	1	1	1	0	1	1	0	1	1
E	AAXNJP010000009_Gamma	AAXNJP010000009	27574	1	1	0	0	0	1	1	1	1	1	1	1	1	1	1	1	0	1	1	0	1	1
E	AAXNJE010000013_Gamma	AAXNJE010000013	27574	1	1	0	0	0	1	1	1	1	1	1	1	1	1	1	1	0	1	1	0	1	1
E	JAHVHW010000007_Gamma	JAHVHW010000007	30001	0	1	0	0	0	1	1	1	0	1	2	0	0	1	1	1	0	0	1	1	1	0
E	JAHVHO010000001_Gamma	JAHVHO010000001	30001	0	1	0	0	0	1	1	1	0	1	2	0	0	1	1	1	0	0	1	1	1	0
E	JAHVIX010000003_Gamma	JAHVIX010000003	30001	1	1	0	0	0	1	1	1	0	1	1	1	1	1	1	1	0	0	0	1	1	0
E	CP080419_Gamma	CP080419	30001	1	0	0	0	1	1	1	1	0	1	1	1	1	1	1	1	0	0	1	1	0	0
E	JABULX010000015_Gamma	JABULX010000015	30001	1	1	0	0	0	1	1	1	0	1	2	0	0	1	0	1	0	0	1	1	1	0
E	JAFKCS010000010_Gamma	JAFKCS010000010	30001	1	0	0	0	0	1	1	1	0	1	0	1	1	1	1	1	0	0	0	1	0	0
E	FUKV01000029_Gamma	FUKV01000029	21799	1	0	0	0	0	1	1	1	0	1	1	1	1	1	1	1	0	0	0	1	1	0
E	AAXOHS010000028_Gamma	AAXOHS010000028	12162	1	1	0	0	0	1	1	1	1	1	1	1	1	0	1	1	0	1	1	0	0	1
E	DACQJI010000023_Gamma	DACQJI010000023	28259	1	1	0	0	0	1	1	1	1	1	1	1	1	0	1	1	0	1	1	0	0	1
E	PHJH01000023_Gamma	PHJH01000023	28569	1	1	0	0	0	1	1	1	1	1	1	1	1	0	1	1	0	1	1	0	0	1
E	MCVB01000160_Gamma	MCVB01000160	25531	1	0	0	1	0	2	1	1	1	1	1	1	1	0	1	0	0	0	1	1	1	0
E	JADDYK010000077_Gamma	JADDYK010000077	12205	0	0	0	0	1	2	1	1	0	1	1	1	1	0	1	0	0	0	0	0	1	0
E	JAJHUP010000014_Gamma	JAJHUP010000014	30001	1	1	0	0	0	1	1	1	1	1	1	1	1	1	0	1	0	1	1	1	1	0
E	MAJU01000026_Gamma	MAJU01000026	30001	1	0	0	1	0	1	1	1	0	1	1	1	1	1	0	0	0	0	0	0	0	1
E	AAYRVA010000020_Gamma	AAYRVA010000020	28596	1	1	0	0	0	1	1	1	0	1	1	1	1	1	1	1	0	1	0	0	1	1
E	CP019960_Gamma	CP019960	30001	1	0	0	1	0	1	1	1	1	1	1	1	1	1	1	1	0	1	1	1	1	0
E	HG992743_Gamma	HG992743	30001	1	0	0	1	0	1	1	1	1	1	1	1	1	1	1	1	0	1	1	2	1	0
E	CAJIMV010000002_Gamma	CAJIMV010000002	30001	1	0	0	1	0	1	1	1	1	1	1	1	1	1	1	1	0	1	1	2	1	0

## Sheet: prot_annot
prot_ID	seq	seq len,aa	contig ID	cls		proteins annotated with cdd	cdd hit	cdd annot	pfam hit	pfam annot
WWCL01000002_1	MPLNHKQEAIMRKFLLAIASMLFMLSNVSHAVPINSTLLKITSVSFSPKTRSIPTSIFCGGSCGFTSPVPFLLQVGVRATINYPVELQITEADMLIIEKDEFYNDLVGNYIQTTNLPRFNSAKQLATINFGVNVDPTTLNSLCAL	145	WWCL01000002
WWCL01000002_2	MAKLVWLADIPLVPAAIIETARTAMHEAFENSVPVILDAAAGAETRLACVTLRWRGHVRGCWSGSAGSWREAIRVATRRALADTRRRPISRKELASVHVEVWLQTRKEAVPGLTDAMLWGKTGVAVEGAGRSAFFLPAVAIERRITDSQDLLERLYRKARLFSTESRTQARLFCTHWRHFAQGSPGYEPCELDGLIALPFSTPGLVELSASIGAHLAGLQRVDGSYLYALDPVKNQLPELAEHPVRLIGCTLALARLAQCTQLRHLKQDLLTAAENGESWIERHKVWDTRQETKKPPLLGTVAMALLAYAALPASPRRTMRITELRAVLLAAQRRDGSFASGLAPDEPPTHDDFGPPQALLALAQPCVWTADLGVAITRALPRYVSAADSGASAFFLAW…	554	WWCL01000002						pfam01871	AMMECR1. This family consists of several AMMECR1 as well as several uncharacterized proteins. The contiguous gene deletion syndrome AMME is characterized by Alport syndrome, midface hypoplasia, mental retardation and elliptocytosis and is caused by a deletion in Xq22.3, comprising several genes including COL4A5, FACL4 and AMMECR1. This family contains sequences from several eukaryotic species as …
WWCL01000002_3	MMHRLLDVPEGAEAFLVQLYQESYFHFRDRASFRQDGRPGTWALDLRRPLARSAHLRAVCALLLRQLEATGVHQVVGAGAAAGLLVGGLVACGHDIRGGIVRERRKPYGFREQIEGALSRDQPVAIVDDILASGTTMIRVAEVLKAEGYATAAAFPVFEFSWRTGRAALLARGIASHSLARLSHCQRQSLEQTTVWNVASSRQVVWELKQRPPSPDQVHG	220	WWCL01000002				cd06223	Phosphoribosyl transferase (PRT)-type I domain. Phosphoribosyl transferase (PRT) domain. The type I PRTases are identified by a conserved PRPP binding motif which features two adjacent acidic residues surrounded by one or more hydrophobic residue. PRTases catalyze the displacement of the alpha-1'-pyrophosphate of 5-phosphoribosyl-alpha1-pyrophosphate (PRPP) by a nitrogen-containing nucleophile. T…	pfam00156	Phosphoribosyl transferase domain. This family includes a range of diverse phosphoribosyl transferase enzymes. This family includes: Adenine phosphoribosyl-transferase EC:2.4.2.7, Hypoxanthine-guanine-xanthine phosphoribosyl-transferase, Hypoxanthine phosphoribosyl-transferase EC:2.4.2.8. Ribose-phosphate pyrophosphokinase i EC:2.7.6.1. Amidophosphoribosyltransferase EC:2.4.2.14. Orotate phosphor…
WWCL01000002_4	MENIDELDMAIGRYFAFALVGRMLEAGLYDALSRGAPKKELAATCNMEPHIFDAALHYTVRYSGLIQLDSYGQVALSDFLKSSDTARFRMLKFLGAYNACVTRPGVSNTETGLLALAYRQLARRAPSQLVSLLAELRPRNVLEIGCGSAPVLRALAVQDTSVSGLAVDNDVNMVALARELVLEQRLSDRITVSVASLLQLAKCPPTAHAPFDTVVLRSVLNGSFAEGTEPVRLLSAIASTYQEAQIVISEYLSQLGTSAGAANGSVQTLSHDLIQVFSGQGLPPANLKDWDAIYSAAGVRRLARRVDRSLAGITQFTDIVVAQPVEVNA	329	WWCL01000002				cd02440	S-adenosylmethionine-dependent methyltransferases (SAM or AdoMet-MTase), class I; AdoMet-MTases are enzymes that use S-adenosyl-L-methionine (SAM or AdoMet) as a substrate for methyltransfer, creating the product S-adenosyl-L-homocysteine (AdoHcy). There are at least five structurally distinct families of AdoMet-MTases, class I being the largest and most diverse. Within this class enzymes can be …	pfam13649	Methyltransferase domain. This family appears to be a methyltransferase domain.
WWCL01000002_5	MHIANAIETSRLAALIAEPIGVETADMAPETLRRIQLFRGLILRVKHSFIWTMAPHTAARLERTGFLLKAFADYGADSPLSAFEGTQRARTRRFLEYLCQAEFPVDVRVSGVARHELHLISADTQSIARPKVHIAATPGSRFRFARDLTVEPYDAPPDQAEGAALCPNSCATVLGLYLPGQYRLVQGAAMIAALSRAWANDRASACIPAGASAYSSDLAPFLESLCADGYITMERIWKT	239	WWCL01000002
WWCL01000002_6	MTTTFSTYGAAHASDRYAQPEDRTWIGVGLAYSPSARRIADTHAGLVDFLEIPFELLESQPELLERDPPKQRVLLHSASLSLAGTLPTPEYKLRSLADWAHRLQVPWISEHVAYVAAPRLDDATLPPFETGFTVPPPMNADVANHVARRADTIGSHIGRRILLENSPLYFLPPGSDISQSQFFQLILGQSSAEMLLDLSHLVISARNLGYSPETALNTLPLERVTQLHVSGINFAEGVSWDNHATSVPDEVLSLLPLALSGGQVQALTLEYNWISAFPDQAVITQLERVRQTVEYAYR	298	WWCL01000002						pfam05114	Protein of unknown function (DUF692). This family consists of several uncharacterized bacterial proteins.
WWCL01000002_7	MAVKQTRVDIVDSDVVFQVADDDIKKAIECLEQKGTIRFRFGEMRIRDFPKDMSFEPVHGERFNRDGGDGGDGGDGGDGGDGGGYDID	88	WWCL01000002
WWCL01000002_8	MGKHYNVSIDVEMPDGISEEEVGKRIEAALAAQKIKHPNFGEVTIKTIDKLKSAGGVGGYDSRLWEKTTCA	71	WWCL01000002
WWCL01000002_9	MLRSGIAKFVPHQTLAVSDGVAVLARNSSAWAVMSDCDYELTVQFLKHGVRIEELSAAESIIIEKMWDCGLLLIDAQPISSSIAKKTNVPSSLLLKVTGTCNFACTYCYDFEKDRFSKQLSGERVKETISFLLDQRDDLTITFHGGEPLLRFGLIKEIVDYAMLLAKENRKIVRFAIQTNGSRFTKEVIAFLEEHSFSIGISLDGPDESSNSLRVVRKGNSALACFKELLKNHGKFARERCGLLAVVSAVSLPRIPDFARWLQIEKVQSLSFSFLDNAGAALTSDNNKLSVEEVIGLFKKLLFMIENGDIWELELKSLLSRIDNLNRLVPKDFCHKGPCAASDDFLVLDAEGRYRTCDCVYDKFFEMGEPGAEARTIMINPARSLVEERHHRLGSVGQC…	468	WWCL01000002				cd21125	Iron-sulfur cluster-binding SPASM domain of antilisterial bacteriocin subtilosin biosynthesis protein AlbA and similar proteins. Bacillus subtilis antilisterial bacteriocin subtilosin biosynthesis protein AlbA is a radical S-adenosylmethionine (SAM) enzyme that catalyzes the formation of three thioether bonds in the post-translational modification of a linear peptide into the cyclic peptide subti…	pfam04055	Radical SAM superfamily. Radical SAM proteins catalyze diverse reactions, including unusual methylations, isomerisation, sulphur insertion, ring formation, anaerobic oxidation and protein radical formation.
WWCL01000002_10	MSNWLTEIRSQHDSAKKSELARGFASQEKFLMRKAYWCYCNCFPPPDQIHFERFQEDQINAISEFYLSAEKTSLRTNDIGSPDRPMAKQLFFSWHYPRFPEFLFSLSEYGCVVLLADMPPWLNFPKEHCILFRNGARETRMLIKALNAGAPIFFMLDYCYDGTRSVESDFLGQRCKTPSGIVELALRYSYCINFIPANVSISDANFESVALESNVGNVINAMNKCIEQDLLKNPTSWLLWPSLDRRWVNYR	251	WWCL01000002				cd07984	Lysophospholipid Acyltransferases (LPLATs) of Glycerophospholipid Biosynthesis: LABLAT-like. Lysophospholipid acyltransferase (LPLAT) superfamily member: acyltransferases of de novo and remodeling pathways of glycerophospholipid biosynthesis which catalyze the incorporation of an acyl group from either acylCoAs or acyl-acyl carrier proteins (acylACPs) into acceptors such as glycerol 3-phosphate, …	pfam03279	Bacterial lipid A biosynthesis acyltransferase.
WWCL01000002_11	MKPSEYLDKVRGELNLPSDYALQGPLGLSKQQLSRYRKNADVFSDEVAMRVASLCGLEAWRVLVDMHIERAKSPEARSAWTGMMGMMEKFSESFRNLLLGYGPHVASVSCANR	113	WWCL01000002	PM2_04	P16_TR
WWCL01000002_12	MSEANSYKDCNSLTFTFTQEEVHALAGAMLAGAVKISAQACSALREGDEGKANRLLDMGDVFMSAHEKLVRQ	72	WWCL01000002
WWCL01000002_13	MSRAAHWKRIGTPAREARLAAFAENLLACIASAALIALPAVLDAAGWLRG	50	WWCL01000002
WWCL01000002_14	MKTLSPELAAVAAAAYPLLNPAELATKAMCDQIAAATAHIKTVPRELRMERGAEAVAAVASLADMEAVRAKFWHDAPLPARMVACMAAGIKKERAGDNLNTFNCLERGRVHVALQKLCIQLTQIQRCMTGGAMPAGRAAGALDHGAGIAGLH	152	WWCL01000002
WWCL01000002_15	MIPFDWVEPAPPVLRGVPRRMARAVEKSFGIASPKNEMIEALAWDDQRVPLAIDGVQVGEGALHHAAEAAARECYAICGRVKTAEAVLIAIGMVCRRRGVPLPRGRELAEVIARAVDKGWWLRQIRTEWKRRFEHVSIMLGLTYVKTDPYISREVAMVQAARNRENEELLASCTATNENGQTYTLAELAALGMGNKTLRRGELMTRIRGFEEIASDMRHVGMFWTITCPSKFHSVGGTNAKYQKAGCPTPRDAQAYLVAVWARMRAALHRQGIQPYGFRIAEPHTDGCPHWHMLLFVAPEHAEAMNAVIRAYALEEDGDEDGAARNRCKLVQIEAGKGTAAGYIAKYVAKNIDGFGVGDHKTKENGTTYVIAPDVFGNMEISASQRVTYWSQVWGIRQF…	600	WWCL01000002	rep_a2	rep_a2				pfam05840	Bacteriophage replication gene A protein (GPA). This family consists of a group of bacteriophage replication gene A protein (GPA) like sequences from both viruses and bacteria. The members of this family are likely to be endonucleases.
WWCL01000002_16	MYEKIKAALKLAVFLPPSVKALLLEIGEELDRLRAEVDSMRSKIEKE	47	WWCL01000002
WWCL01000002_17	MFQVMQGVIVTNEALEHHGQAGYVTKAVDEYDKTSKVLVRMDSDNEEYEFDQTDIRAL	58	WWCL01000002
WWCL01000002_18	MAAVKIKLGRIACPCCGHSILLKKNEAGTLTIQCDECDVSAFAKKGTAAAAKWSAQLPRSAPESVPKASSQEPAEEPEKAPQEPAPKPVPRILPKASPFDVLGSFGKGA	109	WWCL01000002	cons_c2	P14_TF
WWCL01000002_19	MSAELQALAMQASQIDGEQAAASPEAIQAAQEEQAAMGLAEQNAGAVAMILGTAVPILSKLYPSLADVYTEDACQSIVASVSPVLAKHGVDLSQWGGAYKEEIGAAMVCVPIAWATVQAVKHDVEAREAAKQPQAIGQQKTAAQQRALVPGDYGYVEPDANQSIQ	165	WWCL01000002	cons_a1	ORF_h
WWCL01000002_20	MQTNQSNSADVIAVIGATGSGKGVYIKNYALKKSDKRLLIWDYMREYGSFVDLSTEALAPVIQSMTAQQFRTAFLPSFDDKVRKQQFDLFCKAAVHAGNLRLVVEELAFVTSPSFAPAGWKMVSSVGRHKGLRVIGASQRPAQVDKAFWSNCTEIHCGFLNYEADQKVMAQVLGVTISDIQGLEPLQYIHKNVRTKKITMGRVKVP	206	WWCL01000002	ATP	ATP		cd01127	TrwB/TraG/TraD/VirD4 family of bacterial conjugation proteins. The TraG/TraD/VirD4 family are bacterial conjugation proteins involved in type IV secretion (T4S) systems, versatile bacterial secretion systems mediating transport of protein and/or DNA. They are present in gram-negative and gram-positive bacteria, as well as archaea. They form hexameric rings and belong to the RecA-like NTPases supe…
WWCL01000002_21	MSQTEMTKLAMALGLCYAAYKFVGNPLVKAAAVSVGAVIVARKAPILSNVMA	52	WWCL01000002	cls_1049	0
WWCL01000002_22	MGARIRTYAFQNVVASGIATLDCNSLLGFTIERLILQLGGTTFTKSMITLIQLKANGKIIYETSGPRLDSRNQYRGITANANFLTIDFAEIRAKTELGQNLGAIDTTQGISNLKLEVTISGATAPTLVGFAEVNSPQMDPAQASTAGLIAKVHATTLTIGAAGTFSIPVPHLAPADGGSIFKRIAFFSSNMTALVIKKSGIVIEDSVKALNDFNQGEYRKVPQAGLYVADFIIDDVQSQVLNTRNAQTMEVLGTFSAGETITIEAELLEPLGAF	274	WWCL01000002	MCP	MCP				pfam18628	Viral coat protein P2 N-terminal domain. P2 (30.2 kDa) is the major outer-coat protein of the marine lipid-containing bacteriophage PM2. Each sub-unit of P2 is composed of two beta barrel jelly rolls, disposed normal to the surface of the capsid, which lend pseudo-6-fold symmetry to the molecules, facilitating their close packing within the capsid. There is a Ca2+ ion located between the two beta…
WWCL01000002_23	MDETQSKGSNWDAWTQAVLGNAINAAIDRVAARPQLGSDPSQAYGIDERGNIYRLGQTNAQISAQVQTNKAGTVAGLPVWLIVGAVVLFAIEAK	94	WWCL01000002	PM2_P3	P3
WWCL01000002_24	MAAAPTDPWSAGFMALGSVAKAAGPAGPSSAISTAAFDNSGFTVNVGGGSASSNKTALPSPVQTMQAAAVHVGGLLSNPATVILVGLALFLYLKHK	96	WWCL01000002	cons_p	P8
WWCL01000002_25	MGLFGGGNSSSSTTNNNYDQRQVITTTTDNYDFSDNSQHDNSDRSTKIDNSWSVDNSVTTLLDGGAISGIADIATQMAGLAGKAVNGANQQVLAGYDYADHIFDGGMSFVNRALSSSQDAFERAAQMSQDTLVTAQAAFQKAGQQADTATSMAMAQQQAAQRDVAAAYADAKGTTASQTKILYAVLAVAALMALATMHK	199	WWCL01000002	cons_r	P10
WWCL01000002_26	MQYDIQLAVGESKRYEVVGTFFRFKSLTGSVTVTTSKGPVFDLTAGQGVRGLNFTALTIKNTSGAANSGVLLAGDFEFVDSSVVGAVSVLGTANTNATAVEKSARVIANNDCYSGGVGILATGGNFCNVGISNPAGSGKNVIVESVRLISASGGLTVRGYLNTFNSAFKSVAPCTKKTGSSSPNTRLYGEQSTTADSAVAALNGVVYESPLGVAYTEKVIAPDKPYVLLPGYALTFTSVSVANAQMWAHFDFREE	255	WWCL01000002	cons_s	P1_spike
WWCL01000002_27	MRDFVVGAGLVAVLAGVWYIARRATSQEVTAGDMEANAFTDTVDEMKTKITGWPAGSEPYQDLIQSAADDYAVPVQVLAALLWKESRYNPAIVDGSKRSPVGAMGIAQFMPATARQELGSESAALDPDQAVPGAARYLAKLYRSTGTWAQALAAYNWGIGNVQRKGLAAAPAETVDYYTTILGMAGLDTYA	191	WWCL01000002			other_lysin	cd00254	lytic transglycosylase(LT)-like domain. Members include the soluble and insoluble membrane-bound LTs in bacteria and LTs in bacteriophage lambda. LTs catalyze the cleavage of the beta-1,4-glycosidic bond between N-acetylmuramic acid (MurNAc) and N-acetyl-D-glucosamine (GlcNAc), as do "goose-type" lysozymes. However, in addition to this, they also make a new glycosidic bond with the C6 hydroxyl gr…	pfam01464	Transglycosylase SLT domain. This family is distantly related to pfam00062. Members are found in phages, type II, type III and type IV secretion systems.
WWCL01000002_28	MSKNVLLACAIGAAVWLVVSKQVKTKPTGSGAAMTNAEKQQYGLIYTPEQRQTANVNGDMWTRLLGDGWRNMVSAQNSDGTRKMVVNDWGQVTTTDGKPIGSGDPVADIMNADGVNLTMPVKNYLGGLSQYDGYITPSILQWEPTQ	146	WWCL01000002
WWCL01000002_29	MSLTSDVIAVGVAGVVIVLAGYLAKKKLEEMSNSAVRAVKDAWDGAVTATNDTVFGEGQTINSTIPLYNKELKNRPADYDPGDINSGAIF	90	WWCL01000002
WWCL01000002_30	MHKKMIILGVLAVLAVAMVTKKKSPAALAKDYVIPKDFGILDPSTWD	47	WWCL01000002
WWCL01000002_31	MGGILSLIFPALVPAVTDGARALVAKVTGGTGAQPQNVAEQIQLMQAQTDRVKALSELDKLPDGADKWVVNLRGAFRYVATGGIVASAIVGTFYRLDPVFLALLYDMAGASMSFIIGERMYLNLRGGAK	129	WWCL01000002
WWCL01000002_32	MTVAEVVQALMGGGMLAHAGLLLKWVIRVETRLAVIESKTGGKDDQSKA	49	WWCL01000002	PM2_21	P17
WWCL01000002_33	MRYPNLRYGNPAELQFYAMAYTVPALAKQLRRDERTVRDWLNAKQRVPWWVPEIMRLWRNEHANFCRQLELNNLPKIARPPLAVVTPIGELTKPNLKEKKPQTLTDLRLDDFDLEPTSACGTGR	124	WWCL01000002
WWCL01000002_34	MPANNSNDSNNDKVTGASSLLSTVSGPSTGNPPQDSGSNSAQEQLALRRATSNQKLAAQCTTNNSKPGEYGDAARHPQTGEMHLPEDVLAVASTATEPATSAKLGDTPAQGVNRIIGSLDQSRADGGEQALSSNQGVAVGDNQNSLKAGLRGPALLEDFLLREKITHFDHERIPERVVHARGSAAHGFFEAYDDLGDITIAAPFRQAGKVTPVFVRFSTVAGERGSADTARDVRGFAVKFYTDDGIWDLVGNNIPVFFIQDAIKFPDLVHAVKPEPHHAMPQASSAHDNYWDFVSLMPESTHMLLWQMSDRAIPRSYRTMQGFGVHTFRLINGKGDAVFCKFHWNPVAGTHALVWDEALKLMGADPDFHRRDLWESIEQGAYPQWELGLQIFTETEAEA…	800	WWCL01000002				cd08155	Clade 2 of the heme-binding enzyme catalase. Catalase is a ubiquitous enzyme found in both prokaryotes and eukaryotes, which is involved in the protection of cells from the toxic effects of peroxides. It catalyzes the conversion of hydrogen peroxide to water and molecular oxygen. Catalases also utilize hydrogen peroxide to oxidize various substrates such as alcohol or phenols. Clade 2 catalases a…	pfam00199	Catalase.
WWCL01000002_35	MSLLAHQLELLSPAKTAEIGREAILHGADAVYIGGPAFGARHNASNTIEEISALVQFAHRYRSRIFVTLNTILHDAELDAARKQIWQLYEAGVDALIVQDMGLLEMDLPPIQLHASTQCDIRTLEKAKFLGDVGFSQLVLARELTVEQIRQIHAAVDTPLEYFVHGALCVAFSGQCYISHADTGRSANRGDCSQACRLPYTLSDSKGRVVAYEKHLLSMKDNDQSRNLEALVDAGVRSFKIEGRYKDMGYVKNITAHYRLLLDELLERRPEFSRAASGHTEILFTPDIDKNFHRGHTDYFANGRQDDIGAFDSPKYVGVELGTVTKLGTDHFDMLTNAAMANGDGLNYMHKRETCGIQANVVKKLGENEDGQLWRVFTNEAISALPGLKVGLSINRNRD…	656	WWCL01000002						pfam01136	Peptidase family U32.
WWCL01000002_36	MSFNHVVAWIDHTEAHVIHFNAEAADSEVIKTHSKHPHLHGKSGSTGSGRAPENKQYFDDVAQALSGSTEILIVGPGHEKLELMKYMLRAHPAVAECVMSVESADHPSDGQLLKYARKYFLKADMMR	127	WWCL01000002
WWCL01000002_37	MQKIILAIDDEPNNLNLLLQVMRDKYRLVFANNGAKGLELASRIQPDLILLDIMMPGLDGYEVCRRLKADARVSHIPVIFLTAMTATEDEARGFDAGAVDYVQKPISVPILLRRVATHLSLVHLNDVARARREAVYMLGEAGHYNDNDTGAHIWRMAAYACTLASTLGWASERVEQLELAAPLHDTGKIGVPSAILKAPRTLTPDEWEVMKRHTEIGAQILQSGNGEIFAMARDVALSHHERWDGTGYPHGLAGTAIPEAARLVAVADVFDALTMQRPYKAAWSLSDTCDFIRAGKGLHFDPQMVDAFEHALPELIRIRADWAEQTQAREPAA	333	WWCL01000002				cd19920	phosphoacceptor receiver (REC) domain of cyclic di-GMP phosphodiesterase PA4781 and similar domains. Pseudomonas aeruginosa cyclic di-GMP phosphodiesterase PA4781 contains an N-terminal REC domain and a C-terminal catalytic HD-GYP domain, characteristics of RpfG family response regulators. PA4781 is involved in cyclic di-3',5'-GMP (c-di-GMP) hydrolysis/degradation in a two-step reaction via the l…	pfam01966	HD domain. HD domains are metal dependent phosphohydrolases.
WWCL01000002_38	MAVTSTCTPTWQHEINAHSRELLASLVASSSDAIITKTLDGIVTSWNPAAERIFGYTAAEMIGQSIQLLLPADRLSEEQAILRQISQGVQVAHFETLRVCKNGIQIAVSVTVSPILNEQGEIIGASKIARDITEKRRAEDELRAYRTQLQRQISTTTGELSAIVQTAANAIITTDGEGRIDVFNPAAEEMFGWSHSEIHGNSVACLLPELEAQAHQQYFRQADTAVRYRSIGVSREVRARRRNGETFPVSIALGHTRLAPDQPYFVAFITDITAQRTIEEDLRHAKDQAEAAMRAKASFLANMSHEIRTPMNAIIGFSELVLADASVAGTAREHVRTVHQSAKDLLGIINDILDYSKIEGGKTELERLPFSLTRLLRDVLRLLDQEARHKQLALLVEVA…	883	WWCL01000002	cls_736	0		cd16922	Histidine kinase-like ATPase domain of two-component sensor histidine kinases, many are hybrid sensor histidine kinases, similar to Escherichia coli EvgS, ArcB, TorS, BarA, RcsC. This family contains the histidine kinase-like ATPase (HATPase) domains of various two-component hybrid sensor histidine kinases (HKs), including the following Escherichia coli HKs: EvgS, a HK of the EvgS-EvgA two-compon…	pfam02518	Histidine kinase-, DNA gyrase B-, and HSP90-like ATPase. This family represents the structurally related ATPase domains of histidine kinase, DNA gyrase B and HSP90.
WWCL01000002_39	MSAPASQPTELRQSALACLLLADPASKVAAVHAMKAAWQAGSLQLDQQAGLVSRGAIPGRPVRPELVPPLAVGRRSMASNEGRAMLIHALSHIEFNAINLALDALWRFAAMPAEYYVDWLRVADEEASHFHMLSGHLQQLGYAYGDFSAHDSLWEMVDRTRDDVMARMALVPRTLEARGLDAIPPLRAKLAQAGDQAAAAILDIILRDEVGHVEIGNRWFSHECQQRGLALPATYAELAQRYRAPTPRGPFNIEARLRAGFSEEELQALSAAGSRQ	276	WWCL01000002				cd00657	Ferritin-like superfamily of diiron-containing four-helix-bundle proteins. Ferritin-like, diiron-carboxylate proteins participate in a range of functions including iron regulation, mono-oxygenation, and reactive radical production. These proteins are characterized by the fact that they catalyze dioxygen-dependent oxidation-hydroxylation reactions within diiron centers; one exception is manganese …	pfam04305	Protein of unknown function (DUF455).
WWCL01000002_40	MSRVLSGLLAMLWMSLAHGQ	20	WWCL01000002
WIXJ01000002_1	REHLAEVIEPALARGEWVVCDRFSDATWAYQGGGRGLDRAKFAQLEHWVHGHLQPDLTLLFDLPFAVAQGRIAAQARGLDRFEQERADFHERVRAAYLERAAAAPQRIRPIDANRSADEIRKEIEEIIARLC	132	WIXJ01000002				cd01672	Thymidine monophosphate kinase (TMPK), also known as thymidylate kinase, catalyzes the phosphorylation of thymidine monophosphate (TMP) to thymidine diphosphate (TDP) utilizing ATP as its preferred phophoryl donor. TMPK represents the rate-limiting step in either de novo or salvage biosynthesis of thymidine triphosphate (TTP).	pfam02223	Thymidylate kinase.
WIXJ01000002_2	MKITELHENVWSGLLARRERLPHALLFAGQQGVGKFELARAFIAFLLCESPAKTTQACGHCVACNWLAQGNHPDFRLLQPAALSEAADAGEDVGKEAGEAKESSKRKPSAQITIDQVRGLDDFLHVGAHRNGVRVVLVTPAEAMNRATANALLKSLEEPAAGILFLLVSSEPARLLPTIRSRCQTVPIPTPARELAARWLGDLGVDDAERWLALAGGAPLRAVELGRSGAPADGRALLDALSGELARGDTLDALASAAALDRVVKAEKALSPLPRLVDWLQHWLFDLTLTSCAHAPRYFVREQGALKRLAVRTTLPRLLAFERKAIQYRAEAEQPLNSRLFLEELMMSYAALFSPSLTRDPHAR	364	WIXJ01000002						pfam13177	DNA polymerase III, delta subunit. DNA polymerase III, delta subunit (EC 2.7.7.7) is required for, along with delta' subunit, the assembly of the processivity factor beta(2) onto primed DNA in the DNA polymerase III holoenzyme-catalyzed reaction. The delta subunit is also known as HolA.
WIXJ01000002_3	MLVDSHCHIDFPELADDLPNVLARMQQNGVTSALCVGVTIEHLPRLLAIADAHPSIFASVGVHPDNAADPEPSLDDLLRLAAHPKVVAIGETGLDYHWHKDRPEWQRQRFRTHIAAARQSVKPLIIHTREAAADTLQIMREAGADRVGGVMHCFTEDWETACAALDLGFYISFSGIVTFKNAVALKEVAKRVPLDRLLLETDSPYLAPVPFRGKLNQPAYVRYVAEEVARLREMPLEELAAASSDNFFRLFSCALRP	257	WIXJ01000002				cd01310	TatD like proteins; E.coli TatD is a cytoplasmic protein, shown to have magnesium dependent DNase activity.	pfam01026	TatD related DNase. This family of proteins are related to a large superfamily of metalloenzymes. TatD, a member of this family has been shown experimentally to be a DNase enzyme.
WIXJ01000002_4	MNKTLGYVLVAGALMLPLAASAGVYDDMLTALRSGDNGAVVALLDRGVDVNTVDRNGDTLLMLAVRENNAELLDQLLLRRARLNSRNRNGDTALRLAAFAGQEAFVHRLVEAGAAVNMYGWTPLAYAAYNGHASIVDYLLKRGAEIDARTENGSTALMVAARNGHQAVVEVLLQHHANPNLVNENNDAALDWAERSGNTQIAALLRAAGGHAGSAIVIELAPHSTAPAMGTGADAAPVVTPLAVEENVAVKTEPAAAHTHGAGNDAKNGVAR	272	WIXJ01000002				cd22192	Transient Receptor Potential channel, Vanilloid subfamily (TRPV), types 5 and 6. TRPV5 and TRPV6 (TRPV5/6) are two homologous members within the vanilloid subfamily of the transient receptor potential (TRP) family. TRPV5 and TRPV6 show only 30-40% homology with other members of the TRP family and have unique properties that differentiates them from other TRP channels. They mediate calcium uptake …	pfam12796	Ankyrin repeats (3 copies).
WIXJ01000002_5	MADTPFDASLIEEPLVFIDLETTGANFAVDRIIEIGLVEVDQNGVREWSSLVDPQQPISGFITGLTGIDTAMTATAPRFAELAPALLERLQGRLLVAHNARFDYGFLKREFARLGIAFRSRSLCTVKLSRRLFPQHHRHSLAVLIERHGIHVDARHRALADARVLWDVWQCWSASLSPDAVWAAVPYIVGHVELPPHLDPALADDLPESAGAFAFYDGDGKLLHSARSANVRRQVLGLLAPARWESTLVRATRRIEWRECAGEFGARLNDIAFSRAQRPLPAELYTWRLHERALGDFRPELVAAAPENFVIDQDDYGLYTSRREALLALRKLAEANHLCFSLLGLGDAAEGKPCVAFRQRACRGACVGKESPALHGARLQAALARIRLQHWPHAGIVRY…	477	WIXJ01000002				cd06127	DEDDh 3'-5' exonuclease domain family. DEDDh exonucleases, part of the DnaQ-like (or DEDD) exonuclease superfamily, catalyze the excision of nucleoside monophosphates at the DNA or RNA termini in the 3'-5' direction. These proteins contain four invariant acidic residues in three conserved sequence motifs termed ExoI, ExoII and ExoIII. DEDDh exonucleases are classified as such because of the prese…	pfam00929	Exonuclease. This family includes a variety of exonuclease proteins, such as ribonuclease T and the epsilon subunit of DNA polymerase III.;
WIXJ01000002_6	MDIARIATTRHTTKAFDPKRKIPAETFAQLETLLRYAPSSVNSQPWHFVIAHTDEGKARIAKATHGSFAYNQPKIMNASHVIVFCARQALDESHLAAVLEQEDRDGRFATPEAKAGQRKSRRYYADLHRFDSKDVQPWMEKQLYLAFGTLLFAAAALEIDACPMEGFDARALDEELGLRADGLTSVVIASLGYRSGDDFNAALPKSRLPADAIITHL	217	WIXJ01000002				cd02149	nitroreductase similar to Escherichia coli NfsB. NAD(P)H:FMN oxidoreductase family. This domain catalyzes the reduction of flavin, nitrocompound, quinones and azo compounds using NADH or NADPH as an electron donor. The enzyme is a homodimer, and each monomer binds a FMN as co-factor. This family includes FRase I in Vibrio fischeri, wihich reduces FMN into FMNH2 as part of the bioluminescent react…	pfam00881	Nitroreductase family. The nitroreductase family comprises a group of FMN- or FAD-dependent and NAD(P)H-dependent enzymes able to metabolize nitrosubstituted compounds.
WIXJ01000002_7	MKKTILAASLAALPCMNAIAADEHDPGALDAVVVTAPRMDQPLTVVTDPKAPRQPLPAHDGADFLKSIPGFSVIRKGATDGDPVLRGFAGSRLGILLDGQEIYGGCGGRMDPPTAYVYPESYDRVTVIKGPQSVRYGAGQSAGVVLFERDSTRLAEAGISGNGSVTLGSAGRNDEVLSARAGTPDYYLKFGGTRAHADDYTDGNGQKIHSRYTRWSSNFALGLTPDDNTLAELAYSRSDGQAAYADRSMDGSKFARENLSLKFERRHISDLVDKIEALAYYNHVDHVMDNYSLRPNANTATSYAAMNPDRTTTGGRLAVTLTPADDWQIVVGGDAKKDRHRYRSAMMKSSAAAATAFYESLPWRDDIEFGQRGLFTEATHHLAQDSRMIGGLRIDWHDA…	683	WIXJ01000002				cd01347	TonB dependent/Ligand-Gated channels are created by a monomeric 22 strand (22,24) anti-parallel beta-barrel. Ligands apparently bind to the large extracellular loops. The N-terminal 150-200 residues form a plug from the periplasmic end of barrel. Energy (proton-motive force) and TonB-dependent conformational alteration of channel (parts of plug, and loops 7 and 8) allow passage of ligand. FepA re…	pfam00593	TonB dependent receptor. This model now only covers the conserved part of the barrel structure.
WIXJ01000002_8	MEKKEPQTAIRADRDEWAELLGVSPTPATLAKVGINETTWTAIRRGRAPLVPVSAYRAARFHRYGDLSELAGGEWRGFAVCDGALTVPGVKRPIPAGELRAWWATLAELHALRFQVVQLQRDVERADAALEAAEQRAAYYRRQLVTESRLALMLAGA	157	WIXJ01000002	cons_z2	P15_TR
WIXJ01000002_9	MSKSTLIAIAASAALTACATTESRDVSPAFGFTDDAGKSHFVTGHIVKTYDDNFFTTSRAYKLIVQDSGATVIEGPLDPYSFAGTAAGAIGQKPAVAHCTSVQKSPQWWDVTCEIAVEGKVVGKLTF	127	WIXJ01000002
WIXJ01000002_10	MNKIIPTMPEVLREAIIVAAGALIAALVVRSLPQKYRDMFSLTPSNDK	48	WIXJ01000002
WIXJ01000002_11	MDADVIMKIAGLLITGGAIYGGIRADLRAMHERISDVKESAALAHRRLDQLTGVRT	56	WIXJ01000002	PM2_21	P17
WIXJ01000002_12	MKNVLARLREPSTWAGLAALAALFGAPPEHINAVTQLGVAAAGAAAVFLPEQRG	54	WIXJ01000002	07hyp	holin
WIXJ01000002_13	MKTSAMPLLAGAAMGLLALYLITRWQAASINTGDIASGIGKGAIDAAAGAVTGTVIGIGEVVGIPQTNKTQCELDLAAGRLWDASFSCPAGTFLSGAWANLTK	103	WIXJ01000002
WIXJ01000002_14	MPKDLTTMLAVAAAVVGVGYVLTNKRSSSSSGGSIIGPLPVSGSPDQIFSGAPYGDGIGGLYYRNGQLIYAPSTGVRGFTSITGFEA	87	WIXJ01000002	cls_545	0
WIXJ01000002_15	MSLRGALIGLGVGAILLMLWQRAANAATDETSTDTSADGIDWGGMWDSATDFVNKNIDMNDSNLQAFLALIRNAEGTAGRDGYRTLFGGGLFDDYSDHPRRKVTATLGGRQITSTAAGAYQFLAGTWDEARAALSLPDFSPASQDQAAAWLIRRRGALTDVYAGRLDTALAKCAKEWASLPGSPYGQPTISSAKARQLFADAGGTYA	207	WIXJ01000002	endolysin	lysin		cd00736	Bacteriophage lambda lysozyme and similar proteins. Lysozyme from bacteriophage lambda hydrolyzes the beta-1,4-glycosidic bond between N-acetylmuramic acid (MurNAc) and N-acetylglucosamine (GlcNAc), as do other lysozymes. However, unlike other lysozymes, bacteriophage lambda does not produce a reducing end upon cleavage of the peptidoglycan, but rather uses the 6-OH of the same MurNAc residue to …	pfam00959	Phage lysozyme. This family includes lambda phage lysozyme and E. coli endolysin.
WIXJ01000002_16	MENISEPTLPAPPVYHYDGDTGLYTGASRADPSPLEPGAWLVPRHATLEEPPAEVPSGFAAFFRAGAWSVEPVPEQDDDLDGQQDAPEGFEPEPAKPGYFRRLLAAVVGK	110	WIXJ01000002
WIXJ01000002_17	MGISTPPPDRPLFVWELTATPPYGYIKANGALLSRTAYAWLFNRIGTTYGAGDGSTTFSIPDLRGEFLRGLDDGRGVDTGRLIGSAQSGAIQSHSHTLPIQLVQCSSGNANMTAISGGPINSGATGGTETRSRNVAVLPCIAYMP	145	WIXJ01000002	fiber	fiber				pfam07484	Phage Tail Collar Domain. This region is occasionally found in conjunction with pfam03335. Most of the family appear to be phage tail proteins; however some appear to be involved in other processes. For instance a member from Rhizobium leguminosarum may be involved in plant-microbe interactions. A related protein MrpB is involved in the pathogenicity of Microcystis aeruginosa. The finding of this…
WIXJ01000002_18	MQTYQQTLTAGQQWRLGVPGSYFRVLSLANPVSIIFMRHGSPAFTATNVLDGFWSQPDGGFDEVVITSATAQDVQVGITSGNAGYDRAAGSVAITNSTGNATQTTANVTNASTQILAAKPGRRYLMVQNNDAAGVVYLFFGAGPATAANGVKIAPGGSYVAEGWCPANAVQAIGSIASNANVVIVEG	187	WIXJ01000002	cons_s	P1_spike
WIXJ01000002_19	MTTRQQLYAIGEPFGDSATAAKIGGGYRCGGGGGSSSSSANTTTTNTTDKRLVVDTGVGVSSDSSTVNVSVLDQGAINGAIDLAKTGTVSAYSGIDKLLGFAKDVLELDKQSQKLVAQSAENVGSAYKTAQDASSGQRFMVAGGMIIAGIVAVSALKKG	159	WIXJ01000002	cons_r	P10
WIXJ01000002_20	MSAITLRPASAAAVRALLAGLDAPKTDTSGGLSSLDDLLAGAECYHVDDEAGQVGAFALVRERMTGGDIVWIRAGRAVRSPVDLTATIVPAIENAARASGAAAVHIQTRRRGLVSKLAQQGYQVRGIILGKTL	133	WIXJ01000002	cons_q	GNAT
WIXJ01000002_21	MAGSQVLGGILSPKSAPSSARADQTSITSLDFSGWNVATHGSTANSAKSINWLYIGLAALAAYAVWKKSRK	71	WIXJ01000002	cons_p	P8
WIXJ01000002_22	MSNDLYGFNLTKPSDFGLNYSGMDSSPSYYVDDPLPSFGSDSTTSSSSGGGINWDSIINNGFPRMIDAIGGVVKANNTQPVVINGQRLPNGQIVNNTSLNSLLPLLLVGGVILLLVK	117	WIXJ01000002	PM2_P3	P3
WIXJ01000002_23	MIIQQIPPFNNVVNTGVATVKIPKYALTLTRLVLVLGGTTFTKAMITDIKLKLGVRTVYNITGTFLDRINKYKGLFDDANHLTIDFTERDAPTLQGKELGGYDLPNLDDMTVEITITGATAPTLTSFGYFTASQGNDVIHKILYFPTSSNVAGKFPVNFNPMGALVKRVHFFYAGTSFSGATPGNLNRLEVKKNGLAIWDLGCYDARFSQQEYRKVPQANTYVYDPIVDNNQSGVLVTADAKSLEFNTFLTAADSIQVYVEMLDKPNNA	269	WIXJ01000002	MCP	MCP				pfam18628	Viral coat protein P2 N-terminal domain. P2 (30.2 kDa) is the major outer-coat protein of the marine lipid-containing bacteriophage PM2. Each sub-unit of P2 is composed of two beta barrel jelly rolls, disposed normal to the surface of the capsid, which lend pseudo-6-fold symmetry to the molecules, facilitating their close packing within the capsid. There is a Ca2+ ion located between the two beta…
WIXJ01000002_24	MNASTIKAAAMSAVTVLAAIYIFRKLPITSSLVDTALNG	39	WIXJ01000002
WIXJ01000002_25	MSLPIPSTDAIMKGVIITAISLVIINFAKPYLPDQVKSLLSA	42	WIXJ01000002
WIXJ01000002_26	MRKRTSGAPALARIIAVIGASGSGKTEWIKRQLKAGRPSRLVVWDAKPTSDYSAFGQVFTSISDLGRAMLAAGKSGELRAIFRPGFEPTSYKEKFDRLCRLAFHWKNCTLVAEELATVTRAGWSPPGWLLCVTQGRSEGLTIFGISQRPALIDKTIIGNATLIHCGRLQGRNDRKVMADELDCDPDELRNLQQLEWIERADTGETRRGRLEF	212	WIXJ01000002	ATP	ATP		cd01127	TrwB/TraG/TraD/VirD4 family of bacterial conjugation proteins. The TraG/TraD/VirD4 family are bacterial conjugation proteins involved in type IV secretion (T4S) systems, versatile bacterial secretion systems mediating transport of protein and/or DNA. They are present in gram-negative and gram-positive bacteria, as well as archaea. They form hexameric rings and belong to the RecA-like NTPases supe…
WIXJ01000002_27	METDQIEAIIETAADGQADAEAQAQADAAAAAPIVDPVDETRALFGVVVAMASPLLPYLPTIYTEDKLTKLASAYVPVAAKYQWNVGGWLAQYGAEIALVGVALPLAVQTAKAHKAFMAERTAEDEKKEQGDKPAPTAAAPALPISDTGGQLMPA	155	WIXJ01000002	cons_a1	ORF_h
WIXJ01000002_28	MASNAIGFYRCPACGSERARVSVSKSQLAVVTCNRCHCQMFARSELSDERIREKIIKALEEPAPTNTTPPPAARSAAPAEVPPAPPPRAPEKTRNAFDIY	100	WIXJ01000002	cons_c2	P14_TF
WIXJ01000002_29	MTADQCVQKAVAEWEKAPVHIRLVAAQYMEPVLAALVALNREVKELQHGK	50	WIXJ01000002
WIXJ01000002_30	MKEQLRSVREKIEEAQSRIPQDSGWDLIKLALGELEELESRLDAAAAKNEEELTA	55	WIXJ01000002
WIXJ01000002_31	MSAAVSAGAGRPLGIYTKSLHAGGAAKTKSPAATAGRYALQRTAQGLLWQKGVEWKEQHRTCWCCRSLKRESGSVGVFRNADGSGSSLTGLNRCGEIWTCPVCAARICEERRRELSAGMTAHVGNGGAAYLFTLTFPHEADHDLGEMLERFANVRQRMQNSRTWKRLMQQAGCVGRVSALELTISQENGWHPHVHMLVFAKAGGLGEGAPINEHGDLDSPEIAELRLQWVNLLLKVGFGDRSKVTDMMKHSFNVRGGTKAAEYIAKYGRDERWGASSEMTASYQKTGAAGERQGLMHFTPFQLLTWAGNGDAWAACRFREYAKHIAGKRAITWTPGLKKALGVDSDRTDDEIAADDSRLPEQIEVGELTTEQFQTVLRRARLPDFMRYVADATCQADID…	429	WIXJ01000002	rep_d	rep_d				pfam01446	Replication protein. Replication proteins (rep) are involved in plasmid replication. The Rep protein binds to the plasmid DNA and nicks it at the double strand origin (dso) of replication. The 3'-hydroxyl end created is extended by the host DNA replicase, and the 5' end is displaced during synthesis. At the end of one replication round, Rep introduces a second single stranded break at the dso and…
WIXJ01000002_32	MMVAVLFARRDSIYKTMPGCDVYDIDRDARTYAGPLPVVAHPPCRAWGRLRAFAKPREDEKALAFFAIDAVRQFGGVLEHPAQSSLWPAAGLPLPGKGFDQFGGFTFCLDQHWLGHRARKRTWLYVVGVSPSMLPAFRLRIDQPSHVIATSRKKNRNAYPECSKAEREHTPAEMAAWLVSVAASCAVDRRVAA	193	WIXJ01000002
WIXJ01000002_33	MLPIQRAIFSAEIRRRRLQFAGLVASVGAAATGFALVLWTVLA	43	WIXJ01000002
WIXJ01000002_34	MMPDIRFRDLWEQATGAQVRVVLLNAAGLDIDLVFCRWYELSHLERQAIQARTLELQAYLNRLLPEKQQIGLAA	74	WIXJ01000002
WIXJ01000002_35	MSASGKQPAFPCEVIQIRHVERRGAICSSGQEEFTVKHPGMTLRDYFAGKALQGYLASLAPDFEPGEFASAIARECYALAEAMIEAREEGGAS	93	WIXJ01000002
WIXJ01000002_36	METDRKGSAAAAIRAAQNLKRWGWFATLRYCAKNRVSAELFATAQDFEARRKS	53	WIXJ01000002
WIXJ01000002_37	MLLIDFSDAQASGDWQAIGDRVMGGVSQSVWLPQELSGAACAVFTGVVSLANNGGFASVRSPDVSWDLREYRALRLTARGDGRTYKLSLSDDAAFDSVQHQSMFAAFPGDWQCIDLPFSGFVARRRGRTLIDAPRLDCSAIRRLGLMTELRQGGPFRLELLRVEAV	166	WIXJ01000002						pfam08547	Complex I intermediate-associated protein 30 (CIA30). This protein is associated with mitochondrial Complex I intermediate-associated protein 30 (CIA30) in human and mouse. The family is also present in Schizosaccharomyces pombe which does not contain the NADH dehydrogenase component of complex I, or many of the other essential subunits. This means it is possible that this family of protein may n…
WIXJ01000002_38	MSTATTSYRDLTQSVSKQLAHLRVDIPDVMKGFSELARAASRDGALDKKTKELIALALGVGARCDACIGFHTQALVKLGATRAEVEECLGMTVYMGGGPSMMYSANALAAFEEFSAIEAARLTA	124	WIXJ01000002						pfam02627	Carboxymuconolactone decarboxylase family. Carboxymuconolactone decarboxylase (CMD) EC:4.1.1.44 is involved in protocatechuate catabolism. In some bacteria a gene fusion event leads to expression of CMD with a hydrolase involved in the same pathway. In these bifunctional proteins CMD represents the C-terminal domain, pfam00561 represents the N-terminal domain.
WIXJ01000002_39	MDTSATMVDVEELRGAATRTVGVLKILANEDRLLLLCQLSQGERCVSELEEQLGIRQPTLSQQLGVLRSEGVVATRRQGKNIYYSVAEPAMLEILALLYRLYCPRSESDGD	111	WIXJ01000002			HTH	cd00090	Arsenical Resistance Operon Repressor and similar prokaryotic, metal regulated homodimeric repressors. ARSR subfamily of helix-turn-helix bacterial transcription regulatory proteins (winged helix topology). Includes several proteins that appear to dissociate from DNA in the presence of metal ions.	pfam01022	Bacterial regulatory protein, arsR family. Members of this family contains a DNA binding 'helix-turn-helix' motif. This family includes other proteins which are not included in the Prosite definition.
WIXJ01000002_40	MAIDWAAFTPLSALAGGTLIGLGTALLLLGNGRIAGISGILGALLRPATGEIAWRVAFVSGLIAAPLLWPLLAPRPVVHVEAGAPALLIAGLLVGLGTRYASGCTSGHGVCGLARLSKRSLVATLVFMASGVLTVGITRYFLFA	144	WIXJ01000002
WIXJ01000002_41	MPLLNALLSGLIFGAGLLLSGMANPAKVLGFLDVAGAWDPSLMLVMIGAIAVAFLPFRFARTRTKSWLGEAMSLPRRQQIDRRLLLGSALFGIGWGIAGFCPGPGLLSIGLGLPQGLLFVLAMLAGMALFEVIERARAAKPSPPTSR	147	WIXJ01000002
WIXJ01000002_42	MADNKPVIIVVEDEAHIRRFVRLALEDEQWQVFEADSVKRGLIEAGTRQPDLIVLDLGLPDGDGIDFIRDFRAWSEIPVIVLSARTAEADKVAALDAGADDYLMKPFGVAELLARVRAHLRRRARGSAGGASVYEFGKLRIDLGKRLIEKEGQPIHLTPIEFRLLAYLIANPDSVLTHRQLLKAVWGPSHVEDSHYVRVYMGFLRKKIEDDPTRPRHIFTESGVGYRFVSDSSAATA	237	WIXJ01000002	cls_736	0		cd17620	phosphoacceptor receiver (REC) domain of KdpE-like OmpR family response regulators. KdpE is a component of the KdpD/KdpE two-component system (TCS) and is activated when histidine kinase KdpD senses a drop in external K+ concentration or upshift in ionic osmolarity, resulting in the expression of a heterooligomeric transporter KdpFABC. In addition, the KdpD/KdpE TCS is also an adaptive regulator …	pfam00072	Response regulator receiver domain. This domain receives the signal from the sensor partner in bacterial two-component systems. It is usually found N-terminal to a DNA binding effector domain.
WIXJ01000002_43	MPDLRDTQRPDPDQLLARVQQEESRARRGKLKIFFGASAGVGKTYAMLSAARQQQAQGVDVLIGVIETHGRRDTEAMAEGVERLPLREIAYRERNLSEFDLDGALARMPQLILMDELAHSNAPGSRHPKRWLDVDELLAAGIDVYTTVNVQHLETLNDVVSGITGIRVWETVPDKVFDAADEVVLVDLTPDELLQRLKDGKVYLPNQAERAVRNFFRKGNLIALRELALRRTADRVDDEMQQYRREKFVSSVWQTRDSLLACIGPGEGSEKLVRSTARIAARLEVPWHAVYVETTDLQRLPERNRHRILRNLKLAEDLGAQTATLSGNSAEELVVKYARDHNLAKIVVCRTGGNWRPWRRSFAERVGRIAGDLDIIEVASSEGDEERTRFERQTVSEKS…	905	WIXJ01000002				cd00075	Histidine kinase-like ATPase domain. This superfamily includes the histidine kinase-like ATPase (HATPase) domains of several ATP-binding proteins such as histidine kinase, DNA gyrase B, topoisomerases, heat shock protein 90 (HSP90), phytochrome-like ATPases and DNA mismatch repair proteins. Domains belonging to this superfamily are also referred to as GHKL (gyrase, heat-shock protein 90, histidin…	pfam02702	Osmosensitive K+ channel His kinase sensor domain. This is a family of KdpD sensor kinase proteins that regulate the kdpFABC operon responsible for potassium transport. The aligned region corresponds to the N-terminal cytoplasmic part of the protein which may be the sensor domain responsible for sensing turgor pressure.
WIXJ01000002_44	MPNTPPRAPDVLHCCPVCERWHAIPAILHRLSYGRAQPCSPRCKARFPELARARVLAEMAAARARLGPDEAANDAVMPTQPDTFRTSKI	89	WIXJ01000002
WIXJ01000002_45	MQTDLCVGIAARHDVLEIAALSPDGSMTQTSFPASRLGLTALKLFLAAYGPSARLAVSGVAAPSLALALENESGSATFIVSSSIAPQAKALARYAEHTA	99	WIXJ01000002
WIXJ01000002_46	MTVRHPLMEWSTPLRRLLMAAPERMLAPAMASTLAEHLTVGDVLLDLAAASRDDLFAAVGQHMAHTYGVSADGVAHGLRRRERIGSSALGHGVAIPCARVQDAERMYVLFIRLAAPIPFDAPDGLPVSELLVLLVPKQATEKHLHLFAEATQLFADQRLRQRLRLCCDATQVAQLLREGAHRGCANLA	188	WIXJ01000002				cd00211	PTS_IIA, PTS system, fructose/mannitol specific IIA subunit. The bacterial phosphoenolpyruvate: sugar phosphotransferase system (PTS) is a multi-protein system involved in the regulation of a variety of metabolic and transcriptional processes. This family is one of four structurally and functionally distinct group IIA PTS system cytoplasmic enzymes, necessary for the uptake of carbohydrates acros…	pfam00359	Phosphoenolpyruvate-dependent sugar phosphotransferase system, EIIA 2.
WIXJ01000002_47	MLSTRRLLSSAVLLATAALSSPCVLAQSAPAADNTLTGNLGLFSNYRFRGIDQTFGKPALQGGFDYTHASGVYLGNWNSNVSSGAGYPGGNLEMDFYGGIKHSVGDVLFDVGAIYYAYPGTDATLTNNSKKNSGSIDNKELYIGASWQMLALKYSYAIDDYFSTPDTRGTSYLDASTTIDLGEGWSLNGHVGRLHARNLNDGSYTDWKLGASKEIDGWVVGAAYVDTNAKGDCGRSQPYCFSNSMNNQGAQNGSQTRDAGRATVVFSLGKSF	272	WIXJ01000002						pfam09694	Bacterial protein of unknown function (Gcw_chp). This entry represents a conserved hypothetical protein about 240 residues in length found so far in Proteobacteria including Shewanella oneidensis and Ralstonia solanacearum, usually as part of a paralogous family. The function is unknown.
WIXJ01000002_48	MKNALQHLLRPGVSLFILLTLVTGAFYPLAVTSVVSQLFPEEASGSLVSRDGTEIGSRLIGQNFSDPRYFWGRPSATAPQPNNATASGGSNLGPLNPALVDAVQGRVAALKAADPENDRPIPVDLVTASGSGLDPHISPAAADWQVQRVAKARGLTVERVRALVEKNTEGRQWGVFGEPRVNVLALNLALDATR	194	WIXJ01000002						pfam02669	K+-transporting ATPase, c chain. This family consists of K+-transporting ATPase, c chain, KdpC. KdpC forms strong interactions with the KdpA subunit, serving to assemble and stabilize the Kdp complex. It has been suggested that KdpC could be one of the connecting links between the energy providing subunit KdpB and the K+-transporting subunit KdpA. The K+ transport system actively transports K+ io…
WIXJ01000002_49	IMVTGDNRLTAAAIAAEAGVDDFLAEATPEAKLALIRQYQAEGRLVAMTGDGTNDAPALAQADVAVAMNTGTQAAKEAGNMVDLDSNPTKLIEVVETGKQMLMTRGSLTTFSIANDIAKYFAIIPAAFVGTYPALSALNIMQLDSPSSAILSAVIFNALIIVFLIPLALKGIRYRALGAAAILRQNLAIYGLGGIVVPFVGIKLIDMGIAASGLV	215	WIXJ01000002				cd02078	potassium-transporting ATPase ATP-binding subunit, KdpB, a subunit of the prokaryotic high-affinity potassium uptake system KdpFABC; similar to Escherichia coli KdpB. KdpFABC is a prokaryotic high-affinity potassium uptake system. It is expressed under K(+) limiting conditions when the other potassium transport systems are not able to provide a sufficient flow of K(+) into the bacteria. The KdpB …	pfam00702	haloacid dehalogenase-like hydrolase. This family is structurally different from the alpha/beta hydrolase family (pfam00561). This family includes L-2-haloacid dehalogenase, epoxide hydrolases and phosphatases. The structure of the family consists of two domains. One is an inserted four helix bundle, which is the least well conserved region of the alignment, between residues 16 and 96 of Pseudomo…
VOQU01000005_1	MVTMRFLHTMLRVGNLQRSIDFYTNVIGMQLLRTSENTEYKYSLAFLGFEGGNPGQAEIELTYNWGTES	69	VOQU01000005				cd16358	Glyoxalase I that uses Ni(++) as cofactor. This family includes Escherichia coil and other prokaryotic glyoxalase I that uses nickel as cofactor. Glyoxalase I (also known as lactoylglutathione lyase; EC 4.4.1.5) is part of the glyoxalase system, a two-step system for detoxifying methylglyoxal, a side product of glycolysis. This system is responsible for the conversion of reactive, acyclic alpha-o…	pfam00903	Glyoxalase/Bleomycin resistance protein/Dioxygenase superfamily.
VOQU01000005_2	MAIAANFRKYAEAMAQQLVLPFGRPVWNTSCPKTRLGREIRSSITKAMKVGCLIEYPAVPAIRQWWKDAQTHARAFIKFPKEGQLKLSLLKVSHEVIGSRLSSNHAGIRALYLPLFIYSS	120	VOQU01000005
VOQU01000005_3	MARYMADEKESTFFVDVLKIALGVFIGGLLAALAYTKYMAWEVEYSLRQATAEMQKQAKQRTELSRKQAEEERQRREAAASERAAREGLRAADAAQRQQHEADIRAAWKQIYRPSPACQADQMTLTCANAHAAAHKRFMEIYGEMPPRF	149	VOQU01000005
VOQU01000005_4	MGIQDRDYWRERYDENLNARRDPRDNPFTSGRSEMSFLGKFILTISVLLIAALACRYQSEILRFLKGPSGAASQRTVVRPPEPTVAAPKATAPEAPRAQSPGQIFRCGNTYSNAPCEGGQQIVQQSSSPVDRSETKEVYLCKDFQDRLTWESVPCSANGRFMDRIARVPAHVSWEEQVAIARQQRDKAHAIAAEQVVPVASRSASSTPSECQMLEQQIRVLDAECRVNACGMKKLDDVRAARKEARDRQFRISC	254	VOQU01000005
VOQU01000005_5	MQTTMELLEAALQKKNSTEWAAQLKLSGNALRTAKHRGNLSPAIAGALAEELGEDPQKWIVIAALESERESACKTRMVRKFLTGAALAGTLLGASGAATAAVANVAQAADGLYIMFNHKCSA	122	VOQU01000005	PM2_04	P16_TR
VOQU01000005_6	MIKISVTSTETRNMRGNGKTSGKPYDLYFQTAYVHTFDRTGKLNPYPEKTEIILDKDDQGNPLVYPAGDYILAPSSIEVSRNGDITVRPRLVKPQSTPKPAQV	103	VOQU01000005						pfam02303	Helix-destabilizing protein. This family contains the bacteriophage helix-destabilizing protein, or single-stranded DNA binding protein, required for DNA synthesis.
VOQU01000005_7	METAAREAMAQGALLALLFAWNEHQPPGVKADRVTVTLHVDTDLVSYSEATFWAGDHAIGGEGF	64	VOQU01000005
VOQU01000005_8	MAPLDLAFALLGLAMVACNSFVGFCFVVFLWVITRFPAVA	40	VOQU01000005
VOQU01000005_9	MSEIGRIAPVPDRLKFAPSNGAQYLDYLRARAHELDFPPARKNLPPDYDQQCYQAHCALRRHAVYLIEVGVR	72	VOQU01000005
VOQU01000005_10	MTNWIERVEALPQGPFKFDESKFEPWAHVEYKGVSPRMKAARARYVARSEANARVQHARMAALLAEATAAREARGLVSLSTTCKSGNSGLSAVDFLASESIEIDHQKARITRMQKSVGISAKALHNLGKKNQRVWMLTLTYRGTNRDWRAEHISRYLDGLRKWHYSRTGCKKVRYVWVAELQKRGVIHYHVCVWLDNGLTPPKPDSAWKKKGAFQAPMWTHGMSNRVRATHPVAYLMKYASKGTSEGKFPHGARISGVGGLDEVGRGCRRWVLWPAYVQGNASIRDKFRPAPGGGYLNAETGELLRSEFVPTGGGFTRFVRVRTTPRRLKNVGGPFEWLPGLFDTETAEVAN	352	VOQU01000005
VOQU01000005_11	MICAEFSNGVVVPMQVPPESLELCPVVLVTGAEIGMVTAIKFPTAAEFGAAWLWGFTLVVGCYLAGWATGAVLRFLGR	78	VOQU01000005
VOQU01000005_12	MDFSSLTGAIDLATVVTAILAVAAIKVLPTAAKYGANKVLGMIGR	45	VOQU01000005
VOQU01000005_13	MVVLSSRGGGMSKFLRLLVLVLLPFFAGGAHASWPADYGVTYGASMDRQFPTAQQACDDTWKTEQTKAVSYSYKTWACFYKDGNGNDLLRVLVYEFFGYLCTAPNSSLAGDQCGCNPGYEQDGKSCKKVNSCRFGNTSSAGYFDAGKNTDGGPAIMACVGGCETVFDGEFPAGNALVGGVKHYYAKGEYIQTGKECSGSAAEVGQGIPVTEIPPDTCGEGQVAGKVKGKTVCAKGADADTAASKPDDKKDQTSTTKTTTKDKDSEGNDRETTTTVKKNADGSTTTETTVTVTKGDGKGGTTSTTTTNTVTNGGVGGSGGKGESGGKEDGEEDGDKEKGKCEKNSSDEGCGGAAANVDGKTFYTAKEKTFAGVLSKASTDLRGSGIGGAFTGFFNVASGG…	450	VOQU01000005
VOQU01000005_14	MLKEFTEWLLGLVAKVFSSLWDFVEDAAIAVFDGVVSGFVALLTAIPVPEWVQGGLSSVWGGMDSAVLFYASQAGIPQALMVVGAGYSFRFMRKVVTLFQW	101	VOQU01000005
VOQU01000005_15	MAIIFHEGLPRSGKSYEAMVSQIIPALKKGREVVAYIEGLNHERIAEAAELPVERVRELLFPLTRDDMRNVSEGEGKWKQTKDGPWLQKTRDNALHVFDEAQNWWPNRHKASEELTQFVTEHGHRGIDILLMGQALPDVLALFRRRVDQRLVFLKLTGLGTGSRYSCTVYKGKGGDQYDKITTKVRKYDKKYFGTYASHVSEDTNTGDLVDKRSTIWSSQFFTFWLPLAVVAGGVGIWKTYAFFKPPEPVKAAAPAAAPAAAKPAPAQPVSHQPEAKPAPAPPPPDERSPQEKYFVQLTEKSRIRLAGLIVFQGKTQGVVEWVDGGSHVTERLELMQLRDMGVSVMQVGQSVRLTLGGWQQIATMWPLDLPGRVPETTQEQLRAKDGLPASNTVVVAQA…	436	VOQU01000005						pfam05707	Zonular occludens toxin (Zot). This family consists of bacterial and viral proteins which are very similar to the Zonular occludens toxin (Zot). Zot is elaborated by bacteriophages present in toxigenic strains of Vibrio cholerae. Zot is a single polypeptide chain of 44.8 kDa, with the ability to reversibly alter intestinal epithelial tight junctions, allowing the passage of macromolecules through…
VOQU01000005_16	MTQHFTKDERTPVLDVFRLALGVFIGVLAALITHDAIRVKIAFDGIKHFSEQMDKKMAKPKQPADKESR	69	VOQU01000005
VOQU01000005_17	MFRAPSQANLPHLHTLLNDIHGDIDQIARHLGISASTLRKYRAQGQAPRSVMLALFWESTWGRMTADAVAFNHAAAHAALAESLKRQNKRLMQQIELLEAELAQTEGHAANAPIYHFG	118	VOQU01000005	cons_z2	P15_TR
VOQU01000005_18	MLHFAPKSLPSFNQLLPHLGNPHPRRLAQYLGVSERTIYHWKKTDKAPKSVRLALFWESSYGQQTIDCELFNAMQTHKMLSESLGRKVGNLEARIRYLEKNGPFGSANEPFLTPVPEPLSAFS	123	VOQU01000005	cons_z2	P15_TR
VOQU01000005_19	MKVPGFIPGPAALAREALIVMGGAIIAAAVIGQVPALRDWIKKQWAGTPNPLGPGS	56	VOQU01000005
VOQU01000005_20	MSLEEMRPLMAFLAPAVAVYAGIRADLARLNAKADQAAHAADTAHRRIDDLTKGGNHGKETPHASA	66	VOQU01000005	PM2_21	P17
VOQU01000005_21	MGKLLNRLREPSTWAGLSVLGVLFGAPEGAMDAVGQIVGGVAALGAIVLAERK	53	VOQU01000005	07hyp	holin
VOQU01000005_22	MKTQNLYLVAGGVVAAALVWAVTRASSTSASNAGQYIGGAVIDLADGVVSSVVTGVGETVFGIPKTNLTKCEQAKAEGRTWDASFDCPAGDFIKYLWN	98	VOQU01000005
VOQU01000005_23	MAVKKDEMLVLGLAGVAVYMIVKSQGINLGAAAKKAIGGTGTGTGTGALVIGKSPATNYYSPWFGITGNTGYNLFDGALDSLGFGADNVTVGGNKGTGTGLGLSLDNSGLGMTYGGVESNGWSLFGGGASGSW	133	VOQU01000005	cls_545	0
VOQU01000005_24	MRNAYLIAAAGLLAAGAWVMYRRQQEAVDTEEGSDWGGDTWTDIESASNTVTQGAAEVIDSLTGGSLKLSNMSRVTAADVAHPNVRALLRVIRRGEGTADEAGYRRIFGGQLFEGFADHPRIKVTKGRYTSTAAGAYQALSSTWDETARIMGLGSFSPANQDKFAVGRIAARNALEDIKAGRFETAIKKIAWEWASMPGSPYGQPVISMDTARAVYVDAGGSSY	224	VOQU01000005	endolysin	lysin		cd00736	Bacteriophage lambda lysozyme and similar proteins. Lysozyme from bacteriophage lambda hydrolyzes the beta-1,4-glycosidic bond between N-acetylmuramic acid (MurNAc) and N-acetylglucosamine (GlcNAc), as do other lysozymes. However, unlike other lysozymes, bacteriophage lambda does not produce a reducing end upon cleavage of the peptidoglycan, but rather uses the 6-OH of the same MurNAc residue to …	pfam00959	Phage lysozyme. This family includes lambda phage lysozyme and E. coli endolysin.
VOQU01000005_25	MKQIHHYSEATGEYLGSSDAFESPLEPGVFLIPAFATDIDLPEFEPGKALVFKDGAWTLVDA	62	VOQU01000005
VOQU01000005_26	MSFIYNAGTSGIYNESDEFMAGQIAYCAAGVIPSGWLECNGAAISRATYGTLFAAIGTNYGAGDGATTFNLPDLRGEFLRGADRGRGVDAGRAIGSAQGDAIRNISGSITTVTKTSVFEGAAGAFTGSSNKKYANLPSIENPDSPVIYPQTANFDASTVVPTAAENRPRNVAVLTIIKYS	180	VOQU01000005	fiber	fiber				pfam07484	Phage Tail Collar Domain. This region is occasionally found in conjunction with pfam03335. Most of the family appear to be phage tail proteins; however some appear to be involved in other processes. For instance a member from Rhizobium leguminosarum may be involved in plant-microbe interactions. A related protein MrpB is involved in the pathogenicity of Microcystis aeruginosa. The finding of this…
VOQU01000005_27	MRTLSQIVYPDQSFWLNGTGRYIRLMESVGPVNLRVIRQGRVVYDAQAVEAGFYTMPDGGFDAVEVMTLAGPQLVKVAISDGDGGYDRYTGTVNLATATAIANTGPVPIGVASTLLVAANAKRKGIRFLNSGTTIIYLGGVGVDLVNGCLKIAPGEMLLEAEAPSAAWYGVSEGGAGIVKVQELMV	186	VOQU01000005	cons_s	P1_spike
VOQU01000005_28	MTTRQKLYELGMPLGNGATRAKLGGGYVCGGGGDSSSSQASSTTDNRVAVQDGVGLSASNGNWIDASRTSNYEATTNYTSNTTSNVTVTDGGIVDRALDSIDVNNATNAEGFAKLLDTAGSWFTQSQGLIGQTQKSVADAYAQAQTEAKGTIDNKTIMVIAVAAVAGLAFVNKAK	175	VOQU01000005	cons_r	P10
VOQU01000005_29	MAHDPQKLSLVPGEWGDDAAHWLGRALASATLQDLHRQWQHGAKLYRVMHEGECVGAYLLRVDSTPKGPQGVIVAAAAELDGVDMIQTCMPAIEARFCGVRSIRFHTAKPAVARKMARMGYGPQELICVKEIAA	134	VOQU01000005	cons_q	GNAT
VOQU01000005_30	MAGEAAAAGASAVSPWANFAGMFAMGLGSAVNGTPGMATGTQANKTDNSGWNVNFGNGNIDSARAEAQASPFDAYLPYAVLFVGAMVVWRMTRKN	95	VOQU01000005	cons_p	P8
VOQU01000005_31	MDWGDWAQQVSGSLINKYADNKLVQPYEIQKMQLQALGQLGMYQEGQASMTAGRNGLTISPTLLLIGAVAMIVIMTKD	78	VOQU01000005	PM2_P3	P3
VOQU01000005_32	MSVGKLNRYGLPFSNVVPTGTATNQITPGRTLENLRLRLGGTTFTKAMLPLIKIKANGKVIIEASGAELDKINAYRGTPLDAGFLDIAFADYQLNNEFDRMVGAFDTSMGISNITTEVQIAGATAPTLQPILIESAQQKSRSGESAPYAPLISKLLRYPYSQATGGRLPVNVPFGPQSGSIIKRLHVFHTGNMTGATVKEDGLVIHESVKAENEYEQKSQGRVPQANVYTLDFCVDGAVGKALDTRQARSLEWLFDFSAADNGVVLVEYLDPLGNL	276	VOQU01000005	MCP	MCP				pfam18628	Viral coat protein P2 N-terminal domain. P2 (30.2 kDa) is the major outer-coat protein of the marine lipid-containing bacteriophage PM2. Each sub-unit of P2 is composed of two beta barrel jelly rolls, disposed normal to the surface of the capsid, which lend pseudo-6-fold symmetry to the molecules, facilitating their close packing within the capsid. There is a Ca2+ ion located between the two beta…
VOQU01000005_33	MSSSEMTKIAIAGGILFAAYKYGNGLIKAGAVAVAAGVIAKRVPYVKDVM	50	VOQU01000005	cls_1049	0
VOQU01000005_34	MKTNDGQLVVIAGASRSGKTAWTRKRVAKARRIWAWDPEAQWCELPGWRKVSTRAELLAWAQKPGNQKIAFVAGGQLKEDFDFWAGAVMYAGRYVQPLDAVAEELADVTTPSKAPGNWGILVRRGLKRGISLYCISQRWSEADKTAFGNASDFVIFRQSSGDDVSYLARKTRVEQGEINGLVPLQFVHMNALNGEILRGKLRF	203	VOQU01000005	ATP	ATP
VOQU01000005_35	MKPSNTETQEVERAIEAQSSEQAADFAALQAMAGPEPGAEVDAQEQQAPQVDLAQEIAGLVQAAVGMLSPMFPSLPGIYTPEATQAASAAVAGVCNKHGWMQGGMMGRYGEEIACALIVGPLAFATYKGVQQDIAARQPVERIGGPDLSAPVPVAGPASSKAVTFGAPVPAPASEAVAA	179	VOQU01000005	cons_a1	ORF_h
VOQU01000005_36	MAKEIIGTCPCPECGMSGAEVKKTKAGLAYRWCPECHAQYFPRCEATSARLLEKCGIKPEPVREREPEPEAPKPSLAPAPVQKPEPKPQRKPVANPFDFLLKQATA	106	VOQU01000005	cons_c2	P14_TF
VOQU01000005_37	MNDVFKVHEPARIRTGKYAGLVGTVTETVEDGGQQTGVRLDIQGVREGEPVNKQLWFKRSQVERNTHG	68	VOQU01000005
VOQU01000005_38	MRGQQFSAHSPDWAMHRIDGLPVRWQRRLMGRWEHLSKTCTSYDANTFIRTTSELLDKVRIPLDATDAEICDRSMALALRCCQLATLYHDARTLRGAMDRVAEGQGVEPPSRKLKKFKEDGPAIARMACPIWWRRKLRAHHARTLETAAIRMGYVSKREQIYCSNETLYRMQQRDKAAAAVLEKTMARNELGQEFSIQELKEKSVSNKAIRRAELMTRISGFEHVARAAGHAGLFLTITCPSRMHAKRTFKRGAVVVDNLKYDGTTPREAQQYLAKKVWAPMRAKLARKGIKLYGFRIAEPQHDGTPHWHLLVFCEPLAVAVVKEALLDYGLRDSGDEAGARANRVDFKPIDWSKGTAAGYIAKYVAKNIDGYRLEHDLYGTPALEASARVEMWARTWR…	639	VOQU01000005	rep_a2	rep_a2				pfam05840	Bacteriophage replication gene A protein (GPA). This family consists of a group of bacteriophage replication gene A protein (GPA) like sequences from both viruses and bacteria. The members of this family are likely to be endonucleases.
VOQU01000005_39	MQYTVAAHEGGYVVARSRGNGEWIAVMEHASYEVCRREAMRLNAEQQARERLDAHRAAMAALEPRRRPVRYFEPDAFA	78	VOQU01000005
VOQU01000005_40	MSAKDCVTSFLHVEGVDKLVTQTQVFQGTNCPLELSQSSSKENPVNLSGLVSDSKGHNVPVSVSCGFVRHGGKDFVVVDSRLFPVDELRLQGVLSGSDVGELAYVLKYLRKAVCGA	116	VOQU01000005
VOQU01000005_41	MQNLTVEHVLDLIKSRNALKSDYMVCKTLNLSTALVSGWRSGRTLPDERMCQKLAEAAGIDPLVLAASMQSQRSKTEEARSLWAMVAERLQMVPQALAAAAFAMLFATNFVATDAHAQGAQQVSAAFSASDSSIHRV	137	VOQU01000005	PM2_04	P16_TR
VOQU01000005_42	MKSTCSTDYEIGDNTAPDKRLELWKSRSFWFRLRHRWNVLSAFAEGSLTWRHAKLGLKYPDQVMWLQRWPPGNGLMPVCPAVIAELEHIDRTMMDSDQPAPRAAVFSLHSIGHDRTQCRNCGGSGGALPTQCPGRPMTDDERQAVLEGLLDYVDGQWLGQVIKQAPKPLAETCKLEPKLVAETCNLEPKTSAETCKLDLPFPALYIQGSSIQRTTTTSPSVVALEVAPDREAQVFSENDWAAKCAALSDAANRGCGQVYETYELRVGASIDLALQQVPELLRPRAIEIATEHGYSTAEQRAQTERMLQDDGCCSHGLDPHCCPMGCGDIDSVGDELDEIDLSPCKKCGDPLAARGGPGACEFVAIDSMPEPPKHDRSNKNV	381	VOQU01000005
VOQU01000005_43	MKSIASKLLAMVPWSKATPVQSAPAGPLPLPDAPVSTGAQHLPLKPDEIHIAGSEPGWLRVLNAQQLLATVRAERAITQIWSQSHQSQAIWERDLLPAIRRYAEFVQLMPASEAHHHAHAGGLLSHTIEMLLAAMTWRNAHLLPGGSQIEIVDAQRDQWTYVVFFCALLHDIAKPMTDLRIAWRPVGENDPIRWAPAGGSLSQIAGQRTAEYLVDFAPKGQRDYSAHAKLAQLLLPRIAPESALRFLAHTPTALDALEQYLTGQDKDSLVATIVKRADQLSTQRALQKGSKARFATAKAVPLIELLMQSMRTMLQAGTQLPLNRNGAAGWVFEGAIWFVAKRLADTVREHIQANEPDESVPGNAKNDRLFDTWQDYGAIELNPASGQAVWHVTVHGYAE…	896	VOQU01000005						pfam07514	Putative helicase. Some members of this family have been annotated as helicases.
VOQU01000005_44	MDDLARAPHLHSQHIQQRANSDPPFLGRDPLDRGCSIFAIADSLQLLGLASKTNPLMRWMGRFEGLEQHLEEELDPILSVRSILLQLVADHPKMPHVPKPQQEKNWHSFVMRVVAQPFVQTCGDWGRDGIASRIKWDPLQQSFMDFLALGQPGEELSIWTPTDGKSARAQHFARILLQEECA	182	VOQU01000005
VOQU01000005_45	MPMIRQIFSSFFKANTRPLPTPGRQLLTCGAILLTFFLVDYLFLSTHSLSDAEKGFLTRLGTLLTVVAGVVAGMAVFWDQNAKEIVEESAEQTFKASGNLRALDNSVAKLQPTHSVQIGKYASELQAAADEKARAQAYNSKDRKRWMGYFALVLLVVGGILLIAGAVPTRNPATPDGAVGTCCLKETK	188	VOQU01000005
VOQU01000005_46	MVESQKLRQDLTVKGESVERIYGNYQAWRYIVNRRYQRKLVWTLEEKRRFIDSIINGYPVPIVLLAEQKLASGLSKFEIIDGMQRLNAVFGFIENEYSVNGSFFDLNTMAETKALLDAGTLHQREPVLARDVCVQIAAYTVPLSIYEFAGDADVDEVFRRINSGGRKLSRQELRIAGSTGHFAQAVRRIAAKVRGDASGSDELPLNEMKKISITNRELPYGIDVDEVFWIKQGVLTKEQVRESRDEEIIADVLAYMLMDPKPPSRSEVLDDFFGYSDGKGSTQRHEQIELATQKVTTEVITADFQRVLDQLKITLNRSGRTLGYLLFGEKPPSAPRYFQVVFLALHKLMVLENKEVVDQDQLIRLLDGGGDKIQVPEGGRWGAEDRSQLVNGAAGIYGA…	600	VOQU01000005						pfam03235	Protein of unknown function DUF262.
VOQU01000005_47	MKLNKAWWEHLAPKSMIGRRREVEQLLEDFIRTSDYAREWARVAANPHGVFRLQPGQLIPAVRMIFMGDRPGFISPFRKLMDGHRTVDRMPEYGLGALGGGELAIRPTISVEVVTDPAYLAAAMRGVTQINESTIRSPSLVFSVPAHFLLSPKHYPERAYVLYQHIFGAGASYPDDGYFYVGVSTRSWQKRWSEHRRAIEMGSPLLFHRRFREEQKGGRLTYVHHRVMAITDDLEELYESEEFLVEGHLDDERRLNMVPGGKSGLRYLRENGLLSRGVVPLPDDRDKILHKWLNDHPRLGLPAPWVAEKWKDNDWAIAQICGRDGRLSVVQVKAIRELANNHTPEEIYVRIGAKDVDQVKRVLDGKTYARIA	372	VOQU01000005				cd10443	GIY-YIG domain of uncharacterized hypothetical protein found in phycodnavirus PBCV-1 DNA virus, T. thermophila Tlr element eoncoding protein Tlr8p, and similar proteins found in bacteria. The family includes a group of diverse uncharacterized hypothetical proteins with a GIY-YIG domain that shows statistically significant similarity to the N-terminal catalytic domains of GIY-YIG family of intron-…
VOQU01000005_48	MTRMPRFFASMALLAMASAQATPQLVDGNKRLQLGRYTTAEALPQPHLNEPLALVAQLTFPREQVTTVGEAIEYTLLRTGYALVDSQSLTSDARRFLGLPLPEAQRTLGPFSVQDVLNVLVGTAWRWHTDQITRRVWFTLANAPKPRRLEPIVSPSTTPQPKASAKE	167	VOQU01000005
VOQU01000005_49	MSEQSTVDADVQVTEPSVPPPPPPDVADLSPAVSVAPEVTGVDDSAVDHSW	51	VOQU01000005
VOPW01000001_1	MAFINYVTQIQIDFGAVSLLPQECERIGMRRPLVVTDAGVRAAGVLDKALAALGAVPHAVFDQTPSNPTEAAVRAAVQIFHAQRCDGLIAVGGGSSIDLAKGVAIAATHEGPLKTYATIEGGSPKISERVSPLIAVPTTAGTGSEVARGAIVIVDDGRKLGFHSWHRCPRRPSATRSSRSACRRCSPPPRAWMRSRIVWRPSWRRPSTRQPMASAWMVSNVAGRT	225	VOPW01000001				cd14861	Iron-containing alcohol dehydrogenases-like. This family contains proteins similar to iron-containing alcohol dehydrogenase (Fe-ADH), most of which have not been characterized. Their specific function is unknown. The protein structure represents a dehydroquinate synthase-like fold and belongs to the alcohol dehydrogenase-like superfamily. It is distinct from other alcohol dehydrogenases which con…	pfam00465	Iron-containing alcohol dehydrogenase.
VOPW01000001_2	MAEDESLAARHYRPSATPRGTLLYLHGGGFTIGGLETHDSLCRQLALHADAHVLALDYRLAPEHRFPTAVDDSWAALRWLHTQGRHHGLDNERLAIGGDSAGGTLAAVAALWAREHGLELRTQLLITPGTTAHADTASHRLFANGFLLDATTIEWFFDQYIDRSQRSDWRFAPLNADDLEGVAPALVLLAECDPLVDEGLAYADRLRAAGVRVELELVRGVTHDFIKMGRALDEARHAIHWLGTELKKALHA	252	VOPW01000001				cd00312	Esterases and lipases (includes fungal lipases, cholinesterases, etc.) These enzymes act on carboxylic esters (EC: 3.1.1.-). The catalytic apparatus involves three residues (catalytic triad): a serine, a glutamate or aspartate and a histidine.These catalytic residues are responsible for the nucleophilic attack on the carbonyl carbon atom of the ester bond. In contrast with other alpha/beta hydrol…	pfam07859	alpha/beta hydrolase fold. This catalytic domain is found in a very wide range of enzymes.
VOPW01000001_3	MESLGGDLYVRKATVEYHGSARYDDQLDIGMRCARIGNSSIQFLGGVFRGDELLVSGELVYVFADPHSQTSRPVPQALRDVLLGFEAGQGMVEVRVGDWATLGPHASAIRTEVFVREQRIPAEMEWDAADAGCVHAVAYNRFGLPLATGRLLPHVPGWPRSGAWPSARRCVAAASGARC	179	VOPW01000001				cd03440	The hotdog fold was initially identified in the E. coli FabA (beta-hydroxydecanoyl-acyl carrier protein (ACP)-dehydratase) structure and subsequently in 4HBT (4-hydroxybenzoyl-CoA thioesterase) from Pseudomonas. A number of other seemingly unrelated proteins also share the hotdog fold. These proteins have related, but distinct, catalytic activities that include metabolic roles such as thioester h…	pfam03061	Thioesterase superfamily. This family contains a wide variety of enzymes, principally thioesterases. This family includes 4HBT (EC 3.1.2.23) which catalyzes the final step in the biosynthesis of 4-hydroxybenzoate from 4-chlorobenzoate in the soil dwelling microbe Pseudomonas CBS-3. This family includes various cytosolic long-chain acyl-CoA thioester hydrolases. Long-chain acyl-CoA hydrolases hydr…
VOPW01000001_4	MAVSQAMRGSGVGREVLKALMAAAQARGDREVLLHAQQSAAPFYTRAGFTPRGEAFEEAGIPHIEMVRAL	70	VOPW01000001			other_GNAT	cd04301	N-Acyltransferase superfamily: Various enzymes that characteristically catalyze the transfer of an acyl group to a substrate. NAT (N-Acyltransferase) is a large superfamily of enzymes that mostly catalyze the transfer of an acyl group to a substrate and are implicated in a variety of functions, ranging from bacterial antibiotic resistance to circadian rhythms in mammals. Members include GCN5-rela…	pfam13673	Acetyltransferase (GNAT) domain. This family contains proteins with N-acetyltransferase functions such as Elp3-related proteins.
VOPW01000001_5	MPEWLAARERVDQFWMRCALAGYNGFNLIAADFAQGECYWASNDGSHPKRLERGVYGLSNAGLDTPWPKVTALKSRTREAIAQSGSIDELANRLFEALADRRVPADADLPDTGVGLDKERMLAPAFIRSPDQQYGTRCSTLIITERAGRHNVTHVLERTFSAHGGMALLRRATLNHWPPRYSAGDAVQAMEGGAVSESEIEGVSTATPPRRTRVRSLLRPEPKRRRATLAAG	232	VOPW01000001						pfam05742	Transport and Golgi organisation 2. In eukaryotes this family is predicted to play a role in protein secretion and Golgi organisation. In plants this family includes Solanum habrochaites Cwp, which is involved in water permeability in the cuticles of fruit. Mouse Tango2 has been found to be expressed during early embryogenesis in mice. This protein contains a conserved NRDE motif. This gene has b…
VOPW01000001_6	MAADDNGGMSTDLAIQGAVRLHHWGVIRARGADAARFLHGQLTSDMLNLGAERAVPAGFCSAKGRLQASFVVWQRAADELLLACAADLLAPTLKRLSMFVLRAQCKLDDASAEWPLQGLVGEAAASRLAGVAVWAHRETPDGTVIRLPDAAGLQRALLAGPAPEGVPAIDAGAWRWLEVASGVPLIEAATVDQFVPQMVNLELIGGVDFKKGCYPGQEVVARSQYRGTLKRRMFLFDVPAAAQAGQEIFHDADPGQPAGLVANAAPSPQGGWSVLAEIKLATLDSGSLHLGAPDGPALVRRELRTPCLWSRPPPPERREADRTDGFHGPGRPSLAGAPMRELFIYYRSQSAHAATVQSRVHEFQAALCRAHPGLVARLLRRPEERHGLLTWMETYAIEP…	439	VOPW01000001						pfam16290	Domain of unknown function (DUF4936). This family consists of uncharacterized proteins around 100 residues in length and is mainly found in various Burkholderiales species, such as Herbaspirillum, Cupriavidus, Ralstonia and so on. The function of this family is unknown.
VOPW01000001_7	MKRMARALWRLLLLAVLLSVAAAGGAAWWLNQPLKLSAESVELSIEQGELPREIANGWVKAGVQAPPWALYQWFRWSGDAKRIRAGSYEIGAGTTPRSLLEKMVRGDETLATVRLIEGWTFRQFRAELAKAESLKPATAGMTDAQIMEAVGSPGLAPEGRFYPDTYAYSKGSSDLAVLKRAHRAMKQRVDEAWAARVPGLPLRTPDEALILASIVEKETGAAAERGRVAAVFVNRLRIGMPLQTDPTVIYGLGEAFDGNLRKRDLQTDTPYNTYTRNGLPPTPISMPGSASLRAAVRPESSKALYFVARGDGSSEFSETLAEHNRAVNKYQRGR	334	VOPW01000001				cd08010	proteins similar to Escherichia coli YceG/mltG may function as endolytic murein transglycosylases. The gene product of Escherichia coli yceG/mltG has been erroneously annotated as an aminodeoxychorismate lyase. Its overexpression has been reported to cause abnormal biofilm architecture, and it has been reported to be part of a putative five-gene operon. More recently it has been proposed to funct…	pfam02618	YceG-like family. This family of proteins is found in bacteria. Proteins in this family are typically between 332 and 389 amino acids in length. This family was previously incorrectly annotated and names as aminodeoxychorismate lyase. The structure of YceG was solved by X-ray crystallography.
VOPW01000001_8	MSGRFITFEGIDGAGKSTHIEALAQRLRERGAEVLCTREPGGTELAEQLRELILHRPMDALTEALLVFAARRDHVQRVIAPALARGSCVVCDRFTDATFAYQGGGRGFDAGVLSQLEQWVHGALQPDLTLWLDLPAQTAAMRRAQARAADRFEAEDLAFFERVRAGYAARMAAQPQRFAHIDSSLDKAAVRAQIEAELEQRGW	203	VOPW01000001				cd01672	Thymidine monophosphate kinase (TMPK), also known as thymidylate kinase, catalyzes the phosphorylation of thymidine monophosphate (TMP) to thymidine diphosphate (TDP) utilizing ATP as its preferred phophoryl donor. TMPK represents the rate-limiting step in either de novo or salvage biosynthesis of thymidine triphosphate (TTP).	pfam02223	Thymidylate kinase.
VOPW01000001_9	MQAQSHPDLLVLVPEAMQVNLGWQTGEGDGEPAEGSSKKQPSKEIKVEAVRGAVAFAQTTPARGGGKVVVLHPAERMNGIAANALLKTLEEPAGASRFVLSCAAPESLLPTIRSRCQALALRLPDAVSAAQWLAGQGVARPEVMLAAAGGQPLDALEWAREGLDAQRWLQIPAAVRRGDASALTGWGVVRVVDALQKLCHDVVCASAGACRATSQPSPSLRSPIWHGLRHGAANWCVRRDRPNTR	245	VOPW01000001				cd00009	The AAA+ (ATPases Associated with a wide variety of cellular Activities) superfamily represents an ancient group of ATPases belonging to the ASCE (for additional strand, catalytic E) division of the P-loop NTPase fold. The ASCE division also includes ABC, RecA-like, VirD4-like, PilT-like, and SF1/2 helicases. Members of the AAA+ ATPases function as molecular chaperons, ATPase subunits of protease…	pfam13177	DNA polymerase III, delta subunit. DNA polymerase III, delta subunit (EC 2.7.7.7) is required for, along with delta' subunit, the assembly of the processivity factor beta(2) onto primed DNA in the DNA polymerase III holoenzyme-catalyzed reaction. The delta subunit is also known as HolA.
VOPW01000001_10	MSDGTARSTLPATPASAAAARPSVIQLVFREKGALYAAYMPVFSDGGLFVPTTREYRLGEDIYLLLSLPDDPQRYPVAGKVGWITPANASGGRTQGVGVRFPTDEKTRLLKLKIEEILGTSISSAKPTQTI	131	VOPW01000001						pfam07238	PilZ domain. PilZ is a c-di-GMP binding domain which is found C terminal to pfam07317. Proteins which contain PilZ are known to interact with the flagellar switch-complex proteins FliG and FliM. This interaction results in a reduction of torque generation and induces CCW motor bias. This domain forms a beta barrel structure.
VOPW01000001_11	MFVDSHCHLSFPELAERIESIRDEMASAGVLKALCICTTLEEFDTVHGLAQRYDNFWCSAGVHPDNEGVREPEIDDLLALAARPRVVAIGETGLDYYRLGARSVGDMARQRNRFRVHVRAACTTGLPLVIHTRSASADTLAILREEGAERCGGVFHCFTETLEVARAALDLGFYVSFSGILTFRNATELQEVARFVPLDRCLIETDSPYRLPCRFAARPIRRRWCPTWPPSWQNSRNCRSRRWRRQRAPTSKHCSRPPVILEKTCPDL	268	VOPW01000001				cd01310	TatD like proteins; E.coli TatD is a cytoplasmic protein, shown to have magnesium dependent DNase activity.	pfam01026	TatD related DNase. This family of proteins are related to a large superfamily of metalloenzymes. TatD, a member of this family has been shown experimentally to be a DNase enzyme.
VOPW01000001_12	MMRKLLKFTLQLLVVVAFSSASAGSYDDLFVAVIRDDASGLRKLLRQGVDPNSRDPKGMPALSVAIKRESPRAFELLLAHPAIDVDATNAAGETALMLTAIAGDLDASQQLVARGAKVQFPGWSPIHYAASGPSTRLVQWLLENGAQIDADSPNGTTPLMLAAQHAPVATVELLLKRGADTRRRNQRGLQAIDYAELGGRDFLVERFEKLPR	212	VOPW01000001				cd22192	Transient Receptor Potential channel, Vanilloid subfamily (TRPV), types 5 and 6. TRPV5 and TRPV6 (TRPV5/6) are two homologous members within the vanilloid subfamily of the transient receptor potential (TRP) family. TRPV5 and TRPV6 show only 30-40% homology with other members of the TRP family and have unique properties that differentiates them from other TRP channels. They mediate calcium uptake …	pfam12796	Ankyrin repeats (3 copies).
VOPW01000001_13	MQSAQPVANPFALLLNPAEVVAEMERSERLNRLSSRICRPLDKAHPSDKAHDAQIDASADEVPDFAEPARAT	72	VOPW01000001
VOPW01000001_14	MSDCPRDLFGDVPVTFEDVDAWLIAVPRIEPSSPRAAWYVRHWNVVEKIKAAKLRGDFETIVRRGAEAAPFWWSRFQWTRQAV	83	VOPW01000001
VOPW01000001_15	MKLQIDKRMHRVAGLVMFVVFLVVGMNNDQAALAVCPVAIGKEVWDADRTDRHTPDVWDTLATIVPAMFGWVLLEVRQLL	80	VOPW01000001
VOPW01000001_16	MTEILPWLNLLLVPTVRLLWTISHQLTEVRAVQASHAHRLDQLERKPA	48	VOPW01000001	PM2_21	P17
VOPW01000001_17	MATSAGWVCVAGFGVQFIVAPLLPWAVLVVTGKTIPPVPPLDTATMLALLAGLLGLGKLRSDDKRAGVA	69	VOPW01000001
VOPW01000001_18	MNRIIAHTLSRRALARRSAYIASPLRKIGGIAPKVR	36	VOPW01000001
VOPW01000001_19	MKTDTLILAAAGAVALTLVLWPKASRAAAALASGPMLGRGDGATVWNPQAQANYRQQLGRELAGAGDFWI	70	VOPW01000001
VOPW01000001_20	MTRAAPIAAGLVVIAAAWYWRATRNETGNADELDQADFYAQPDWTDNAMAIGNATINQLLGTPASDMQTSAAGPAHLKQRESLSLTRYRLGDGGWTIGYGRYYRDGGEVPPERIDWPPRKRGSRRTWPRGGERWVKAYVTVPLTQNQFDALVSMAYNLSPKSFRNIADAVNRGEDPEAQAMRYIRAGTNLERGLRNRRASELAMYREGVYA	211	VOPW01000001			other_lysin	cd00737	endolysin and autolysin. The dsDNA phages of eubacteria use endolysins or muralytic enzymes in conjunction with hollin, a small membrane protein, to degrade the peptidoglycan found in bacterial cell walls. Similarly, bacteria produce autolysins to facilitate the biosynthesis of its cell wall heteropolymer peptidoglycan and cell division. Endolysins and autolysins are found in viruses and bacteria…	pfam00959	Phage lysozyme. This family includes lambda phage lysozyme and E. coli endolysin.
VOPW01000001_21	MLQTYPFPAGGRQIDAKADFFRYESSVSGGADDTIRVRADGNDLGLFSPGDSIKLPITASRWEITPITGTVTGAVRIGVGPVQSARVAGNVRVIDEVQASCQTASAGIPGAIGSGVAALRAAAAGLTLTLRQTSLNIAAGAGGQFAARVVASPAAPLNFSGVASQLILSDLYATNGQSASFQMGDLKKRLPTGWGVYILYEVVSAASTGGGASLSFEVA	219	VOPW01000001	cons_s	P1_spike
VOPW01000001_22	MGLLSAIFGGSSKSSSTSTQSTTNNYDQRQVNDAGGGVIGSGTVDNSLSYQQFTDSRNQSTTVVTDGGAFDVVRSVADGLSRIGLAQTDAAREIATRADAAGNSAMTFAMRAQQDAAGFNELAASKSFDLARSSAAQAFASSGEAIGFTRDTFGRW	156	VOPW01000001	cons_r	P10
VOPW01000001_23	MDETDIADRIRAMAADGEAQPIVEKPGFTDYLSGAFQNALSLGQTYLTRRMDIELQTQLAGAQAQVQRITNQRPVNDHAFVTPQYGVPGGIGGGMGNMLPLIIGGIALLTVAAFALKRG	119	VOPW01000001	PM2_P3	P3
VOPW01000001_24	MIYLDLPPFNPVANGQRSTTQVQRWAMTLGRIVLCFPQATANGITIATISEIVVKIGARVVFGPISGTELQRLNAYRGITQPADHVVIDLTERDGLSVLAKEIGAIDLPALGNEDVFVEVVNNYAGANPLTLYALGGFTALQFDPAKPTVDGQLINKVLTYNIPTSGGTNVTWMPDFKGALIKRIHFAYAGTDWAANTDGNPARVEAKKNGTVIWSRIRDIQNRFIVGEQRKAPQSRWYSLDFIHDNVQSSALDTRDARALEFNLSFTAADTVKAIVECLDLPRNL	286	VOPW01000001	MCP	MCP				pfam18628	Viral coat protein P2 N-terminal domain. P2 (30.2 kDa) is the major outer-coat protein of the marine lipid-containing bacteriophage PM2. Each sub-unit of P2 is composed of two beta barrel jelly rolls, disposed normal to the surface of the capsid, which lend pseudo-6-fold symmetry to the molecules, facilitating their close packing within the capsid. There is a Ca2+ ion located between the two beta…
VOPW01000001_25	MNKYLVTAGVALATFAVVAAVQRHLFAVPVVGGYLPR	37	VOPW01000001
VOPW01000001_26	MGKGVWLKARWPRPRPSRPVIWDTNDEYDRAARAVGSLAELVRAIAAPAFAVRYVPRARKDADLRREFEAWCTIVYHAAGSTIVVEELADVTSPSFAPPAWRKLNTRGRHHQGLVLYWCSQSPAFIDKASLGNATHMHVGYLGEPRHRQAAAAHMGCRPEDIDALQQGEWIEYVKATKERTQGRVSIPGVATKPRARRERP	201	VOPW01000001	ATP	ATP
VOPW01000001_27	MASIIGRKACPDCGFEHAHIKQTPGKLPYRHCPECGLMTHAKNGAQAQLIKAGMRPVGEPEPAPAPKPATDNPPAPVAPCTACGAGGRAAGTAGRAPHLGINPAGLTHEDQTRRRAAARRAGQRRRDRGCSRCRPAAATVIPGQEPEPEPDKAEELAAMLSLAARAAGKMLPPIPKYFDGDACRDIAEAYMECAEKYGWDWHNKLGGPEVHWSWPWPCRPSAP	223	VOPW01000001	cons_c2	P14_TF
VOPW01000001_28	MKERLAQALALLAELNAGQRITPDGQQTAQQLGVLLQQAHDQAEEPPVVQPVDAALAHLTERVEALCEAAGV	72	VOPW01000001
VOPW01000001_29	MDLRALINLIPFGPAKKPLHALLDRIEAMEARLAALEKREP	41	VOPW01000001	PM2_21	P17
VOPW01000001_30	MPRRALDEHTLDLFGFDPVGADFMSSAEERSRLIGQGPLAMAIYWQGLRPFVRADGRVMALSYYRLAWVLRYAVNPKGGRPKASPSPRQLRTELDGLERVGFGQARTRLQPRTEGASNLASVWGRGRFGP	130	VOPW01000001
VOPW01000001_31	MPELTYSQISTMVTPMVKRRLELRPDPPSTQQVRTAIEQLVATGLVQTSKAENLKAGRVLLKLLHPGTQSIPVN	74	VOPW01000001
VOPW01000001_32	MRSLQDLLETKAKLERSMRQQGKKRGAYAGAVKVGSPNHQARARTGLSQADFAARASISERTLRTWERGDQVSEESQRRILRLLREFCIEPARPRHAVRYRDQMTGSTWSGRGLMPAWLRAEMAKGRRLADFEARA	136	VOPW01000001			HTH	cd00093	Helix-turn-helix XRE-family like proteins. Prokaryotic DNA binding proteins belonging to the xenobiotic response element family of transcriptional regulators.	pfam00816	H-NS histone family.
VOPW01000001_33	MSRDRRYPSCINLRNLLLSIAAWCLIWLAIGRAYAAEPLKAGMVCKVTYHDGTERRAIVQHWERELVRDGRCG	73	VOPW01000001
VOPW01000001_34	MSETFRRIVHFNVGLKGSAVPACGQRNSKNTGWSKGHYARDTGKVTCVRCCKAPAFKGAKP	61	VOPW01000001
VOPW01000001_35	MHRSRPVPIGNYCLLEIAFNELQAAVRDLDRAEQILADVDEATRAAIGAAPQ	52	VOPW01000001
VOPW01000001_36	MSGVATMTRDEREAHDAVLNCLHALVIAAEKCEEADYGHVHVLDPLNTARVLIHGVLRVLEGRS	64	VOPW01000001
VOPW01000001_37	MECGDPAVWGDRWKHDWRGYAANSEDATLRARADFYGLWATREHRRTVPIRVVRCFQVGV	60	VOPW01000001
VOPW01000001_38	MQSCADYIRASKAKLGNERMSDRECGKHFGVSSSVISDARYDNMSDPLAMKVADLLGIERGEVLLVARAAREVRPEVREALLAYAGKVLRLVPSNAAKAGAVLAVALGAVSVPSPAEARVASHSQVSVYYVNCDAQGHEPRPRNCRYPLTSPTLLGQAANDYNMKLPTARWRTLRSHVFDDARFVSSTEPGRRPSRT	197	VOPW01000001	PM2_04	P16_TR
VOPW01000001_39	MGFFRTVWQWLLAPGNQSSDHDDDIQKIDVAKLAKELNLAAEGKRLGEAGLPPPEATTLYGPESACVQRVEQARQGYVTWAQRRLNILSRDLGHSDVTSEVNRALQAHQEFEREASSVLNRHEGVLARLSEQARQRRRELQDFKARHRLTRDADYPDSTGRFKRIGFLGLLLLVEAGLNTKFFAEGLDLGLLGGAIEALTAAFFNVVIAFVLGWLVVRFVFHSSVAFKCLGVLGSACAVGVMVFVGLFISHYRGAVQSESARAWEVAGSALWDSPLALQGSAWGLFAVSITFAIFALLDGISFDDLHPHYGAYSRRARTAEDDHQDEMDAVREELEQLKQEQLQALDRTLERAQSSIAVFESTIRDKHSAGNRLATLMADADNSLEALLQTFRAENELA…	477	VOPW01000001
VOPW01000001_40	MAHLGRRAAARRRNNIIWGIVAFVALFERSQPSSTPSARRRRS	43	VOPW01000001
VOPW01000001_41	MNPDTLCPPGGPQGHIVLLVDRTDPLNFTQKKAFSELMHEVIERRTPAGHLLSVYVLGEDFKETAEPLIEMCNPGTGEDSRFLDGNPEKEKRRYEQRFLKPLAEQAEALVSSTAAKYSPIFEMLQMVSINSFRKHGVQGERRLLIVSDMLHNTPQASMFRGSLDYGTFAASEYGHKMTLEMQGVKVELNYLLHSPKLQTMQNVNFWEKHFDKAGARVVEVRRIEG	225	VOPW01000001
VOPW01000001_42	MNFRIQRLFVVAIGLKVISAGIGWFVEANLLKWAFSFVFPMVVMGLYVVLGLKRRDTDVSDEKFADSCYYLGFIFTISAIIFSLFDLPNIGTKMQDIAVRFGAAMVSTVVGLCVRVYLVSFRKDAADAIKEAEDGIVDASHRLREQMVLANERLRDFHSAVDVATKETVERVRQQLETLAQQQGNNLQAFFEQLTEDNQAALTQTLEQVRAATQHLSTSVDGYAQGMRANLESIETKVTAFADAVTQRLRNTTFPDDFFVQRLQGPLQHVHDGTEALSRHVQEVASSVQQTSRDVNAALNSIGRKTEQVDGALDHVLHLTKQQQAVLDASEGQLQALQRVEETLGRFDGLLAEVIAQLKTTSGASSEVVGRVSQLVDETTAARKSLKESLDGITAGLAA…	575	VOPW01000001						pfam01442	Apolipoprotein A1/A4/E domain. These proteins contain several 22 residue repeats which form a pair of alpha helices. This family includes: Apolipoprotein A-I. Apolipoprotein A-IV. Apolipoprotein E.
VOPW01000001_43	MAFLKNRLDANGGRDWPPCWADQNGKVQFLLNVELRSDTVTLTKAWPPEREADARALPDIDSLLATPLSHADFQSRVQGIFDWSKRQNPQCRHYVYLRNFIPDAVQSDRARLMVEGYFYKSEARR	125	VOPW01000001
VOPW01000001_44	MGQGGRGAPTAVQTRRHVAAAHPGQRHWAGVLDVAESGQDGTAARAGEGRPAETAVCRPAAPRSYVLRSCWVERTVRRCYRDRLNVLRARLKSQGGMGSRSAQRPRRRCLAVSCAAAYRCRSSGDCSRAYPAWCRPARKRPAPGSHRSLPREPFRPCGRIGLACATGPQPAFHTLARRALLSVIAPRLPLLRSVDACQSDPALSLRRIQDGERVAVLDGDHTALEHVGNARASGKEQCQAEDTSQPRREVAQPGGVRSHAYT	262	VOPW01000001
VOPW01000001_45	MRAEELSGSTVLKEMALLKAAFNVAIREWGWSGFVNPVIGITLGRSRRRFVRLTDDEANRLVRALAECDNPQFWPMVELALTSTIRRGSLLKLAWSNVDLEAP	103	VOPW01000001				cd00796	Shufflon-specific DNA recombinase Rci and Bacteriophage Hp1_like integrase, C-terminal catalytic domain. Rci protein is a tyrosine recombinase specifically involved in Shufflon type of DNA rearrangement in bacteria. The shufflon of plasmid R64 consists of four invertible DNA segments which are separated and flanked by seven 19-bp repeat sequences. RCI recombinase facilitates the site-specific rec…
VOPW01000001_46	MELHLDKSKSLPFVADDLFVNFDDERSTAGLEALRELSTKTQVLFLSHHDHLLPRVRQVFGAGVNVVALQR	71	VOPW01000001
VOPW01000001_47	SEAERLVSRIDADAARRALLQEQVAAAATVLDDLKAKVEEASSNYVEWEDEWRQALDKCLLSDYVKSVEDAEQGLHKVQVVRTNLEKAAATKKDRIDTMSADLDTFRALAEDVLRRVEAPDLSGSEPRVVAAQLSTRLADAKVALQRRRAAEDSLEKAAGQLREAEQQVAQIQAKVNPLLTAAGVATLEEAGPLVERSDQRRALSLRMEQARQSLTKDSDGLGLDAAVAEVDACDLERLAAELTSTADDLEATLPRLTQLAEARVRAQEALKAISGGQAAAAAESRRQEALADMADASERYIKVATAVTLLSWAIDRYRDQKQGPMLARAGAIFSKLTLGRYSKLFVDYEKTPLSLSALRTDGRHVEVSGMSEGTRDQLYRRSARRQWSCTSTSRSRCH…	406	VOPW01000001
VCPF01000017_1	DRPDLRSMNVLNRVFKTLDMHRHGALPSFDTATQILVGSDYGGQHPSSQYESLAFVIADAMKLRPWDEARVRCRKAHLPDGRRMSFKSLNDKLRVAALPDFLSAADLIPGLLLVVLFDKQIGSIFDADEVQPEVPDEFKKLIEWPARTQERVLRICHVMALVLAGLSRELQDVLWITDEDEIAANVERHTLFTNAFGNIASHYLQHRLGHLRVATTASDTGKRDLEDFVAIADLAAGAICHSLNAYGATGLSSVPGLVVPPPPGAPPKVDRLLGWFSNDATSLRRLVLSIDVLPSSRKLKVRHLELVGMN	310	VCPF01000017
VCPF01000017_2	MNDVVTPLIPVAYDGREQALVKHRLLEDYLEKLFLIIGMGSKNGGGSIELCYVDCFAGPWGDPSEDMQSTSIAISLTTLDTCRQKLASMGVYVKIRALYVEARRVEQRQLKKAGCRHQLPTGGRLQETGDRESLCKLHRRSLGSKTQYLAHAGIGRQNAVPCVMVSQPAQVRCVGVRVSHAGILVYERTPCKAHVAWLRLPADSKA	206	VCPF01000017
VCPF01000017_3	MAKLPDPLPTANVAGFVAELAREHGVVVIRTKLDQVAEKLTELSGDDVRLDATELALLNLTERGIITAREMNVLILNHIREQRRSGLS	88	VCPF01000017
VCPF01000017_4	MRALVLSDLHLEFHGFETVHNGRRIDDGVDVVVLAGDIAAGNDGIGWARRAFPSKEIVYVVGNHEFYGAVYELRMEDLRAAAEIEGVHFLERDRATISGITFLGATLWTDFKLFDELEFSMEEAYYGLNDFGAIKTHLPRGEEEAYQIGVYPGQSPSRSRNFLPIDSAKIHATTVDWLNDELAAVESARTIVVTHHAPHRMSIHPRYQADGLTPAFASDLEHLMGRSRYWIHGHMHDSQRYVVNGTEVVLNPRGYPMFSGGFENKNFDPTLAIEI	275	VCPF01000017				cd07404	Microscilla MS158 and related proteins, metallophosphatase domain. MS158 is an uncharacterized Microscilla protein with a metallophosphatase domain. Microscilla proteins MS152, and MS153 are also included in this family. The domain present in members of this family belongs to the metallophosphatase (MPP) superfamily. MPPs are functionally diverse, but all share a conserved domain with an active s…	pfam00149	Calcineurin-like phosphoesterase. This family includes a diverse range of phosphoesterases, including protein phosphoserine phosphatases, nucleotidases, sphingomyelin phosphodiesterases and 2'-3' cAMP phosphodiesterases as well as nucleases such as bacterial SbcD or yeast MRE11. The most conserved regions in this superfamily centre around the metal chelating residues.
VCPF01000017_5	MILFCGDPHGRFDHILEAADRHQVWAVVLLGDLEAPAPLSQVLAPIKEITWLIHGNHDTDSDLSFAHLWDDELGQRRSLHGQVVELPGGVRVAGLGGVFRESVWHPDPGSKNRGQPFFHSPQEHAARTPRQDRCRGMQHRKHWSSIYPEVIDKMADLRADVLVTHEAPGYHPHGFEILDTLARSMRARTTVHGHQHDRLDSSARWPAQGFQSHGVGLRGITALTPEGEMVVIQPGELDEARTWRV	245	VCPF01000017
VCPF01000017_6	MNHEHNQQLFERYPKIFEHRERLWCRDGWFDLIHALCGKLQEISDRTGSQVVARQAKEKFGGLRFYVDGATTEHDKAIAEAETASHHTCEVCGKPGEIKVASGYVQCRCPAHMPEGAITLEEQRQALRKAHDDLA	135	VCPF01000017
VCPF01000017_7	MGKTLSISSSPRGDVTLFLDVDGVLHRRELGAEKFTALPQLQESIRRHPRLEVVISSSWREVFDFEDLVELFDEDLRQQIVGTTPVLDLDTEFVRQRECEQWMDTHRPSDQEWLAVEDEQALFEPGCPQLLLVDGSKGLQVEDLRRLDERISEALARVPELKLARWRCWRAA	172	VCPF01000017						pfam18143	HAD domain in Swiss Army Knife RNA repair proteins. Family of HAD domain phophoesterases observed in large eukaryotic proteins with predicted role in RNA repair, the so-called 'Swiss Army Knife' repair proteins. May be involved in phosphate group removal during RNA re-ligation.
VCPF01000017_8	MTNTERDTSRMSATELREYAEQLMKQAEEQSTKEFESTMNFLSDKLAHMGKTKKDAVIHLIKMMKSFEAEATLQELVGGPSGARPKERNDLDSAGCPPEVGVTYQLPSGETWIRRSKAGATKKEFAIHAKSTTWVAMKP	139	VCPF01000017
VCPF01000017_9	MRLALDVVAAHRIARGLSLDQERVTAIRGLFEEPVTCALEETDEAATGA	49	VCPF01000017
VCPF01000017_10	MLIVNVDNHELFKLFHKPSDEKCMVVILREDQYDEWLDESAAKSMKFMRQ	50	VCPF01000017
VCPF01000017_11	MVLFFDTEFTDFLDIDLISIGLVSEDGHHTFYAERSDYRAAACSEFVRQVVVPLLGKWPDRIFTREALSRELYSWLASLHGRVLLACDSAHDRDLLLDALEGELPTNVLARPLSLANYHADPVFNAAESKYFQDNGVTRHHALHDALGLRAGWLGQRG	158	VCPF01000017
VCPF01000017_12	MAFGGHTENKIQALGEHGHGVSLISPQKLTAWLVLSLFDNVRIL	44	VCPF01000017
VCPF01000017_13	MAASIAALLDKAKVIHKLPSDYKLALVMGVSHRSVANYRDGKTLPDARVIRLICDLTGDDPAILAAEVEEQRATTDEARALWHQVAQRLQQARATNGLYIM	101	VCPF01000017	PM2_04	P16_TR		cd00093	Helix-turn-helix XRE-family like proteins. Prokaryotic DNA binding proteins belonging to the xenobiotic response element family of transcriptional regulators.
VCPF01000017_14	MSSFTIARLTGHFEHQGQLRVAAVGQCSEKKDDPFVVVLSHNSGPMSFDFHLTPDQSRRLRAALEEAEGKAEILTAAI	78	VCPF01000017
VCPF01000017_15	MRGGFLAALAGLVAASAVPFAESVRLAQPAPFKGYDHRGLGRSRVPGKPGRAGDKLRRMAAERRIGTPRGVPA	73	VCPF01000017
VCPF01000017_16	MKTTIKLTAGRALVVQPAPGKGVRVDVTLAGVVVAGDVLTPDQTGALLFGLEQAAEAAGIAADRVSEGIASALRIKAAPLAVVKRTACAASGCNYPEGECSGALGGCIGCRRAA	114	VCPF01000017
VCPF01000017_17	MTAWRQSATGVLIPAEHRPRLMAWPRPAGWDKLPADIRAAWDAQWRRVAEQGQGAR	56	VCPF01000017
VCPF01000017_18	MKKPRAKAAHIGPFANVAGYTGAARAPVVEDYSARTPHWAAPRLELLPPRWAARMVGEWRKHAQTLADRGATHGPADMWLSRRLSELEAGRRVGIAPSMGDSDLCKLARQEARDHGDMQASADGQYRQRWAHMPAEYLARCLAELKRRLSRTVMAGRGLLDLWPDGPTMTDAGRLARLRDEKFWRKVFRRVHARTVEVCAIGLGLVHARADCYVSAESRKVHAERQRANAAMLAHTLAVNDHGQEMTLAAVAEKSVANPVIRRGELMTRVAGFEACADALGHVKRWAVLTCPSRMHRFTHLDSGKVVENRKYDGTRPREAQQYLAAQWRRLCAHWEREGLRVYGFRTTEPHHDGTPHWNILCFFAPMTERVEMRKLCKVPTDAVPVFDDGLRRYFLEND…	712	VCPF01000017	rep_a2	rep_a2				pfam05840	Bacteriophage replication gene A protein (GPA). This family consists of a group of bacteriophage replication gene A protein (GPA) like sequences from both viruses and bacteria. The members of this family are likely to be endonucleases.
VCPF01000017_19	MRYQGGKNGAGVFQTIINRAPACTTFVEAFAGSAAIYRRLKPAASSILMERDPEQAAKLAVLARPSTIVRNVDALAELASLLPAMGDGWFVYLDPPYVHQARKDVDLYRFEMSDADHGHLVGSLLPAMTDRGVRWMLSGYRCALYDDASSLREAHQHDFQAMTRRGVATETLWMNYDPAAVALHDVQFAGNDYRDRERIKRKAQRWAAKFSAMGPHEQTAVLQVLQHLHARRWDPTAEGDGEVLQRAGGPTEGVEHEGRFQGA	263	VCPF01000017						pfam02086	D12 class N6 adenine-specific DNA methyltransferase.
VCPF01000017_20	MKDDFKVHDVARVKAGDLAGMVGVVQERHPGVAGGWATVRVQGVKDDAPVDETRKFKVSELERNHVR	67	VCPF01000017
VCPF01000017_21	MSDKVVRGYIDCPSCGTPGGMRITSDKNGDPFGFCTATCRQQLRVGPDPERVALFEANHAKRLATAAPAPAPAAPVAAPAPVAEPPPPPAAPKRTGLADALHFMAGGAR	109	VCPF01000017	cons_c2	P14_TF
VCPF01000017_22	MRPSNTNTQAVERDIAANGEAPASDEQAADLAALEAAAGQGGAPGQALATQEQEPKGPTLQEEIAGLMGMVVAVLSPALPSLKTIYTPEAIGAASGAIGALCEKHGWLGDGLMGQYGAEIACVAVVGPLAWATYNGVSADLAEWKKRRPIEATAKEQGIDIAAPVPAPPPAPERTGPAVTFGSGPVQ	187	VCPF01000017	cons_a1	ORF_h
VCPF01000017_23	MKTIDGELNVISGASRSGKTAWTARQVKARRRVWAWDPEDQWAALPGWRKVTTRAQLLEWAKKGGAQRIAYVAGGDLKAEFDFWCGCVMYAGRYVEPLDAIAEELADVTTPSKAPGNWGILIRRGLKRGITIYAISQRWAEADKTAIGNATRYVCFAMGGEDVFYMNRKTMIPVEKLGALKPLEFVIADRLTKQITTGKLRF	202	VCPF01000017	ATP	ATP
VCPF01000017_24	MDQATLMKYGIAAAIAFAAWKYGGTYGKAGAVAVAAVAVARRTPYIREVL	50	VCPF01000017	cls_1049	0
VCPF01000017_25	MSVGKLTRYGLPFSNVVPSGTATNQVTPGRTLENLRLKLGGTALTKAMISLLKLKANGKVILEATGAQLDAINAYRGESTAAAFLDIQFADYSMIAELDRMVGAFDTSQGIANITSEVTIAGATAPVITPILIESAQQKTRDGAAAPFAALISKLLSYPFSQSTGGRLAVNLPFGNTGSIIKRIHVFHTGTVTGATMKEDGLVIHESVAAENSFDQTKAKRVPQANVYTIDFVLDGNIKKALDTRNAKSLEFLLDFSGAGSGTVLVEYLDPLGNL	275	VCPF01000017	MCP	MCP				pfam18628	Viral coat protein P2 N-terminal domain. P2 (30.2 kDa) is the major outer-coat protein of the marine lipid-containing bacteriophage PM2. Each sub-unit of P2 is composed of two beta barrel jelly rolls, disposed normal to the surface of the capsid, which lend pseudo-6-fold symmetry to the molecules, facilitating their close packing within the capsid. There is a Ca2+ ion located between the two beta…
VCPF01000017_26	MWEEWFQNVSSSLLNKAADAKFTQPYELQKLRLQALGELGLYNEGQPQTVAPQTMFGMSPGVVVLLALGAVVAVFALKD	79	VCPF01000017	PM2_P3	P3
VCPF01000017_27	MMPISGSAGGGGPSNASSAANSSGWVVNFGSGGVNTGGSGDMAQYLPYAVLLVGALIAVSYFKRKK	66	VCPF01000017	cons_p	P8
VCPF01000017_28	MTPTTRDQAAQAFALCAGLDPEGVETPEGAAAAGECFELCTACGRLFLSVSFVDGVGWIHAAAGQGQGMTAEGLHAVECQALARGCRLVGFQTVRRGLVRRAKKHGYRITRTVGAGFVLVKAIKP	125	VCPF01000017	cons_q	GNAT
VCPF01000017_29	MNVYELKRKALGHHCPCIGGSSKSANTSEDNRVTAGSVGISGAGNAVQITDGGLVSRGLDTVDLSIANLGEGYADLIDAAHNIFTQGQSLIGQTQKSVADAYAQAEADKSGALDQRTIIVLAVVVAVVAGFYFVNRKG	138	VCPF01000017	cons_r	P10
VCPF01000017_30	MSMTITLQAGVPQEFYGVCNFLRILEAAGPLTLEFYSGGREVAEAVDVGEGYAEKFEVGTFDRVRLHSASTQVVQFVTRLGNTVAYDKAPVGDVQVVGSVLLADESMRPVLPTHNWSTGATVAAVTPLTVFNAAANPNGAILWSAGASDATSSATIVQAFVAKATAPTGVGDGDVIAQSVFSQSGSVQIANIDLQQPRRIAPGLGLFFISSTAGGGAWFRHARYTLL	227	VCPF01000017	cons_s	P1_spike
VCPF01000017_31	MRPAFLIASAGLLAAGAWLLMRREQEAADLWASAVQAGEGIAEEVTEAAETIIDTITMRLDLSKMRTVTAADVAHPNVRALVAVIRRGEGTAGEDGYRTLFGGGLFTSFADHPRQRITRMLGGKPITSTAAGAGQFLASTWDETARIMGLTDFTPASQDRAIVGRIAARGALDDAKAGRVDLALQKIAREWASMPGSPYGQPVISLATARGVFASAGGTFA	221	VCPF01000017	endolysin	lysin		cd00736	Bacteriophage lambda lysozyme and similar proteins. Lysozyme from bacteriophage lambda hydrolyzes the beta-1,4-glycosidic bond between N-acetylmuramic acid (MurNAc) and N-acetylglucosamine (GlcNAc), as do other lysozymes. However, unlike other lysozymes, bacteriophage lambda does not produce a reducing end upon cleavage of the peptidoglycan, but rather uses the 6-OH of the same MurNAc residue to …	pfam00959	Phage lysozyme. This family includes lambda phage lysozyme and E. coli endolysin.
VCPF01000017_32	MKLQTTEMLVLGLAGIAVYMIWRSQTTPRVNAPRDTGKPLDWVDEIFDSAGKAFNNGWRYFENGVAIDPSGNYYQNGQMVWQAPGAGA	88	VCPF01000017	cls_545	0
VCPF01000017_33	MVRVSPVYIVGAGAVLLALVWAMTREGGARGVGASLGEAAVDFIDGTASGAVVGIGELVGIPATNKTQCQLDREAGNTWAASFSCPAKDFLNYLWS	96	VCPF01000017
VCPF01000017_34	MHAFLNRIKEPSTWAGLSALGIVFGLPPGTMDLIAQVVLGVTGLAAIALPEKKQP	55	VCPF01000017	07hyp	holin
VCPF01000017_35	MSQLVSIAVTALVNGAVMWGVVSTKLDWLRADVDRLETRVAHLERKP	47	VCPF01000017	PM2_21	P17
VCPF01000017_36	MSVRKIIPSVPEVGREAVIVLAGALLAALVIGQLPGVRAWIKRQWDGAQPPGAT	54	VCPF01000017
VCPF01000017_37	MATKKRAVSKSAATKGKGRLKKGFRYAKGGRIVKAKAKR	39	VCPF01000017	cls_1391	0
VCPF01000017_38	MFRAPSAAGLPPFAWLLHDQQAARPHVARHLGLSTRTLARYEATQQAPRAVMLALYWESRWGRSAADAEAATAADVHRGHAQALANENAALRRRIAVLERELTQAQPEAANLPFWRA	117	VCPF01000017	cons_z2	P15_TR
VCPF01000017_39	MLRALLHLARALALTPLGWSILALCWVLVFVLAAVAALS	39	VCPF01000017
VCPF01000017_40	MNLEAVEHCLHRAAEQSSVWAVIREATDATWMIVLADESIVDVEYDAAHAEFLFRAELGLVKDAIQRSSINDLILRCHGVIPVPTITLTQDQRYELLASWPMDPDAPQPLAVYLDDVASQITLWREVVNQPTASGTCGDVIPELGLFA	148	VCPF01000017
VCPF01000017_41	MELLEHLSLGFSVAFTGQNLLYAFVGCLLGTLIGVLPGLGPLATIAMLLPVTYGLEPVSALIMLAGIYYGAQYGGSTTAILVNLPGESSSVVTVIDGYQMARKGRAGPALAAAGLGSFFAGCVATLVLAAFAPPLTEIALSFGPAEYFSLMVVGLIGAVVLASGSLIKALAMIVLGLLIGLIGTDINSGVARFSFDIPELTDGVSFVVIAMGLFGYGEIISNLSHDESKREVFTAKVTGIMPTAEDFKRMFPAVLRGTALGSALGILPGGGSLLSAFAAYTIEKKTKLKPGEVPFGQGNIRGVAAPESANNAGSQTSFIPLLTLGIPPNAVMALMVGAMTIHNIQPGPQVMTSNPDLFWGLIASMWIGNAMLIILNLPLIGMWIKLLTVPYKWLYPAIV…	503	VCPF01000017						pfam01970	Tripartite tricarboxylate transporter TctA family. This family, formerly known as DUF112, is a family of bacterial and archaeal tripartite tricarboxylate transporters of the extracytoplasmic solute binding receptor-dependent transporter group of families, distinct from the ABC and TRAP-T families. TctA is part of the tripartite TctABC system which, as characterized in S. typhimurium, is a seconda…
VCPF01000017_42	MKIASQKDFASGLMFTIVGIAFGVGATNFDIGSAARMGPGYFPLLLGILLAVLGVVITLQSFGSHIGDQSLGGIAWRPLIFILGANLAFGALLVGIPSWGIPHFGLIVAIYGLVLISGYARPGHKLKESVILATALAIGSYGAFVYALNLQFPVLPWFLGH	161	VCPF01000017						pfam07331	Tripartite tricarboxylate transporter TctB family. This family consists of several hypothetical bacterial proteins of around 150 residues in length. This family was formerly known as DUF1468.
VCPF01000017_43	MKKRLVLKCLLALGVCSPGAWASSYDDFFSAIKRNDPDTLASLAQRGFDLNTLDPGGQHPLYLALRDESDRVAMFLLSRPEVKVEHRNAKGESPLMMAALKGKLELVRRLIDRKAEVNKPGWAPLHYAATQPGEASLPVVRLLLEHHAFIDAQSPNGSTPLMMAALYGNPKVVRLLLDEGADTAMKNEQGLSAIDFAHRAGRKETADAIAAAIRAKQSTGRW	222	VCPF01000017				cd22192	Transient Receptor Potential channel, Vanilloid subfamily (TRPV), types 5 and 6. TRPV5 and TRPV6 (TRPV5/6) are two homologous members within the vanilloid subfamily of the transient receptor potential (TRP) family. TRPV5 and TRPV6 show only 30-40% homology with other members of the TRP family and have unique properties that differentiates them from other TRP channels. They mediate calcium uptake …	pfam12796	Ankyrin repeats (3 copies).
VCPF01000017_44	MFTDSHCHLNFPELREQFPAILQAMADAQVDRALCICTTMEEFDDVHALARDHAHLWATVGVHPDSEDVIEPSLQDLLDGAARPKVVGIGETGLDYYRLGDRSLADMEWQRERFRVHIRAARQTGLPLVIHTRSASDDTLDILREEGGFGTGDGRAPARGVFHCFTETAEVARAALDLNFYISFSGILTFRNAADLRETARLVPLERLLIETDSPYLAPVPHRGKVNTPALVPHVAAQVAELKGLPVEAVAEATSRNFERLFDRVMVA	268	VCPF01000017				cd01310	TatD like proteins; E.coli TatD is a cytoplasmic protein, shown to have magnesium dependent DNase activity.	pfam01026	TatD related DNase. This family of proteins are related to a large superfamily of metalloenzymes. TatD, a member of this family has been shown experimentally to be a DNase enzyme.
VCPF01000017_45	MSTNPSTTGAAARPSVIQLSIKEKAALYAAYVPLFADGGIFIPSSREYRLGDDVYVLLSLPDDPQRYPVAGKVAWVTPAKAQGGRTQGVGIRFPADEKSKQLKLKIEEILGANVNSERQTQTL	123	VCPF01000017						pfam07238	PilZ domain. PilZ is a c-di-GMP binding domain which is found C terminal to pfam07317. Proteins which contain PilZ are known to interact with the flagellar switch-complex proteins FliG and FliM. This interaction results in a reduction of torque generation and induces CCW motor bias. This domain forms a beta barrel structure.
VCPF01000017_46	MSDTALAPWLQRQLQSLLTWRTHAVLLAGPSGLGQYELGLALARAWLCERPQPTGACGQCPSCHAIDVRTHADLCVLMPETLSLELAWPLDESTQRELDDKKRKPSKAIRVEAARQAVAFTQTTSARGGTQVVLVYPAERLNVESANTLLKTLEEPSPSVRFVLATEAAHLLLPTIRSRCQTHTLQWPDEAEALPWLQAAAETTPAAAQAWWRASGGRPDEALALSRRGFTPEQWAGLPQALARGDWKVLGEQAPAQQLDVLQKLCHDLMARAAGAAPRFFPAEQLPPSPPWRVLARWSDELTQAARSVEHPYQAGLLQEAWAARARQALATAGR	335	VCPF01000017						pfam13177	DNA polymerase III, delta subunit. DNA polymerase III, delta subunit (EC 2.7.7.7) is required for, along with delta' subunit, the assembly of the processivity factor beta(2) onto primed DNA in the DNA polymerase III holoenzyme-catalyzed reaction. The delta subunit is also known as HolA.
VCPF01000017_47	MPMSSTGLFISFEGIDGAGKSTHIDMLAKAFDAAGRRVVLTREPGGTPLAEKLRSLVLNDPMDPLSESLLMFAARRDHLQRVIEPALARGDVVLCDRFTDATFAYQGHGRGFDLAVLGQLERWVQASTDGGLRQPDLTLWFDLPAAVAAERLAGARVPDRFEAQPQAFFERVSEGYAARAQAEPARFVRIDANQPRERVAAMVRQAFEQRGWLA	214	VCPF01000017				cd01672	Thymidine monophosphate kinase (TMPK), also known as thymidylate kinase, catalyzes the phosphorylation of thymidine monophosphate (TMP) to thymidine diphosphate (TDP) utilizing ATP as its preferred phophoryl donor. TMPK represents the rate-limiting step in either de novo or salvage biosynthesis of thymidine triphosphate (TTP).	pfam02223	Thymidylate kinase.
VCPF01000017_48	MRLFKNLVVVPLLLLGLAYMAAHWWVHHPLSLPATASDSAPLEFEIPAGTSARGAANRIEAAGVRAPAALLYAWFRLSGESRGIKAGVYEIAPGTTPRGLLSKLVRGEQAMVNAQIIEGWTARQAIDALRRSPDLTQDLEGLSLEQTMERIGYPGQHIEGRFFPDTYRVTKRTPVSTVLRQAARAMDERLAEAWAQRDPGVPLQSPEEALILASIVEKETGQPADRGRIAGVFANRLRIGMRLQTDPSVIYGLGDAFNGNLRRTHLDTDTPYNTYTRAGLPPTPIALPGMASIMAAVQPARTNAMYFVSRGDGSSHFSATLNEHNAAVRRFILRR	335	VCPF01000017				cd08010	proteins similar to Escherichia coli YceG/mltG may function as endolytic murein transglycosylases. The gene product of Escherichia coli yceG/mltG has been erroneously annotated as an aminodeoxychorismate lyase. Its overexpression has been reported to cause abnormal biofilm architecture, and it has been reported to be part of a putative five-gene operon. More recently it has been proposed to funct…	pfam02618	YceG-like family. This family of proteins is found in bacteria. Proteins in this family are typically between 332 and 389 amino acids in length. This family was previously incorrectly annotated and names as aminodeoxychorismate lyase. The structure of YceG was solved by X-ray crystallography.
VCPF01000017_49	MSQDTSPTSLHGAAPLPSLGVIAAEGDEAASFLHSQLTQDFALLGVSEARLAALCTAKGRMLASFVAFKRAHDRILLVCRRDLLPATLKRLQMFVLRAKVKLRDASDEFALRGLAGDAVPAGLGTTPWSHLAEGDVSVVRLYPAGATPRALWVGPPDAAPAAPALTEAQWDWLEVISGVATLSQPVVEAFVPQMLNYESVGGVNFKKGCYPGQEVVARSQFRGTLKRRAYLAHADAPLQAGQEVFHASDAEQPTGTVVQAAPNPQAGWDAIVSMQTGSADGAPLRAGEATLHLLPLPYPLLDDI	304	VCPF01000017						pfam01571	Aminomethyltransferase folate-binding domain. This is a family of glycine cleavage T-proteins, part of the glycine cleavage multienzyme complex (GCV) found in bacteria and the mitochondria of eukaryotes. GCV catalyzes the catabolism of glycine in eukaryotes. The T-protein is an aminomethyl transferase.
VCPF01000017_50	MCLIAFAIDAAPGVPLLVAANRDEYWARPTAALHRWALDDGTPVIGGRDLRDGGTWLGLGPTGRIAWLTNVRQPGAEHRGRSRGELVSRWLQSDTDSTGFVDTLDPAAYAGFNLVVGDLRRGEWAWIGNRRPDAPHAEQAPERHWRAIAPGVHTLSNATLNTPWPKARRLAQALGDALKSSDEQPASLTGALIDTTLAADADLPRTGVPDEVERVLSSPFVRWPDHAYGTRSSTLLRLGADGELRIDEWTHDGAAGTPALSAHAHRQERIRVP	273	VCPF01000017						pfam05742	Transport and Golgi organisation 2. In eukaryotes this family is predicted to play a role in protein secretion and Golgi organisation. In plants this family includes Solanum habrochaites Cwp, which is involved in water permeability in the cuticles of fruit. Mouse Tango2 has been found to be expressed during early embryogenesis in mice. This protein contains a conserved NRDE motif. This gene has b…
VCPF01000017_51	ADPATQRSRPVPQALRDILLGHEAGEDMLDLRVGGWDELGEGARQLRAEVFVQEQGIPLELEMDEADATAVHAVARNRLGRVVATGRLLRGEPGVGKIGRMAVHRVLRGGSLGRRVLFALMDAARARGDREVVLNAQRSAVGFYARLGFATRGEPYEEAGIPHQTMVKAL	170	VCPF01000017			other_GNAT	cd04301	N-Acyltransferase superfamily: Various enzymes that characteristically catalyze the transfer of an acyl group to a substrate. NAT (N-Acyltransferase) is a large superfamily of enzymes that mostly catalyze the transfer of an acyl group to a substrate and are implicated in a variety of functions, ranging from bacterial antibiotic resistance to circadian rhythms in mammals. Members include GCN5-rela…	pfam13673	Acetyltransferase (GNAT) domain. This family contains proteins with N-acetyltransferase functions such as Elp3-related proteins.
SNXE01000004_1	DVVVMPEHDARGRPEPLGMGHSIAAGVAATGDASGWLIVPADMPLLQPHSILAVAAALGQNPVVYAQYRGQRGHPVGFNAELFSELVGLQGDEGARRILARYPSLGLELDDPGVLMDLDTTEDLERLRSHQNSTAELDSGLGTGGGAGA	149	SNXE01000004				cd04182	GT_2_like_f is a subfamily of the glycosyltransferase family 2 (GT-2) with unknown function. GT-2 includes diverse families of glycosyltransferases with a common GT-A type structural fold, which has two tightly associated beta/alpha/beta domains that tend to form a continuous central sheet of at least eight beta-strands. These are enzymes that catalyze the transfer of sugar moieties from activate…	pfam12804	MobA-like NTP transferase domain. This family includes the MobA protein (Molybdopterin-guanine dinucleotide biosynthesis protein A). The family also includes a wide range of other NTP transferase domain.
SNXE01000004_2	MSVVERLSEPESPPASAAPCDEAAAARSWQIRSRQLLEEHLQRVRGQDLHVFAYGSLIWRPDFDYEAHTLARVQGYHRALRMRSRVYRGTPELPGLVLALLSGGSCTGLVYRIGARRAEAVLRQVWEREMVTGAYQPRWLRCHPCQGSRSSSHPTLSALGFTLSRHSPNCSDVLDDAQMLSVLRHARGRAGSSMEYLERTVLSLRQHGLRDRELERLYALALKTGLGTALR	231	SNXE01000004				cd06661	GGCT-like domains, also called AIG2-like family. Gamma-glutamyl cyclotransferase (GGCT) catalyzes the formation of pyroglutamic acid (5-oxoproline) from dipeptides containing gamma-glutamyl, and is a dimeric protein. In Homo sapiens, the protein is encoded by the gene C7orf24, and the enzyme participates in the gamma-glutamyl cycle. Hereditary defects in the gamma-glutamyl cycle have been describ…	pfam04752	ChaC-like protein. The ChaC family of proteins function as gamma-glutamyl cyclotransferases acting specifically to degrade glutathione but not other gamma-glutamyl peptides. It is is conversed across all phyla and represents a new pathway for glutathione degradation in living cells.
SNXE01000004_3	MNTTLSRVTERIRARSAATRERYLSLIERMAARPRGVERMGCANVAHAVAAMPAHDKLRIVAEKAPHLAVVTAYNDMLSAHQPYEAYPAQIRAAAQARGATVQVAGGVPAMCDGVTQGQPGMELSLFSRDTIAMATAVALSHDVFDAALLLGICDKIVPGQLIGALHFGHLPCVFVPAGPMGSGLPNKEKAKVRELYAAGKVGREELLKAESAAYHGAGTCTFYGTANSNQMLLEAMGLHLPGAAFVHPHDGLRQALTDAAVEQALAISPRARYTPIGRVVDERCIVNAMVALLATGGSTNHLIHWVAVARAAGILIDWDDFAELSAVVPLLARVYPNGEADVNQFQEAGGPGFVIRELLDAGLMHEDVLSINGDSLRPQTRLPTLAADGKRVAWQDLP…	606	SNXE01000004						pfam00920	Dehydratase family.
SNXE01000004_4	MSLSNDTLSLASHGPVIPVIVIQRLQDAVPLAEALVAGGVKVLEVTLRTPVALQAMEAMARAVPEAIVGAGTLRSAADVKAARDAGCKFGVSPGYTDAIGAACREQGLPLLPGVSTASEVMQANAAGYHFLKLFPAVAVGGVNLLKALAGPFPDVAFCPTGGISLESAPQFLSLPNVRVCGGSWLTPQDAVDQGDWARITRLAAEAQALRQG	212	SNXE01000004				cd00452	KDPG and KHG aldolase. KDPG and KHG aldolase. This family belongs to the class I adolases whose reaction mechanism involves Schiff base formation between a substrate carbonyl and lysine residue in the active site. 2-keto-3-deoxy-6-phosphogluconate (KDPG) aldolase, is best known for its role in the Entner-Doudoroff pathway of bacteria, where it catalyzes the reversible cleavage of KDPG to pyruvate…	pfam01081	KDPG and KHG aldolase. This family includes the following members: 4-hydroxy-2-oxoglutarate aldolase (KHG-aldolase) Phospho-2-dehydro-3-deoxygluconate aldolase (KDPG-aldolase)
SNXE01000004_5	MRDNQPVTQREYPFPAGTSLVSTTDLKGRILHCNAAFIEVSGYAREELLGQPHNLIRHPDMPEEAFRDLWDTIAAGKPWSGLVKNRRKDGDHYWVVANVTPLLDAGRPVAYMSVRSEPTREQIQSAEALYARMRDEARSGRMEHRLSEGQVLRNGWLHAAQRQFCAWLRQADSWLGLVLMGLVGWGMAALPWYGALPLLLLLAMAGGAWLRARRRAALAPLLHFANQLAAGDLSGKLSPSGNSLSRGLEMALSQLCVNMRALVADSQRELSRMLVASSAIAKGSSDLSARTESQAASLEETAASMEQITATVRTSADATRRAHNVAEELNAVSRRSGDVVHSVTDTMSAIAASSHRIGEIIQLIEGIAFQTNILALNAAVEAARAGEHGRGFAVVASEV…	538	SNXE01000004				cd11386	Methyl-accepting chemotaxis protein (MCP), signaling domain. Methyl-accepting chemotaxis proteins (MCPs or chemotaxis receptors) are an integral part of the transmembrane protein complex that controls bacterial chemotaxis, together with the histidine kinase CheA, the receptor-coupling protein CheW, receptor-modification enzymes, and localized phosphatases. MCPs contain a four helix trans membrane…	pfam00015	Methyl-accepting chemotaxis protein (MCP) signalling domain. This domain is thought to transduce the signal to CheA since it is highly conserved in very diverse MCPs.
SNXE01000004_6	MSTSERLDLGTWPRRAAFEHFRQLPHPHFNICVEVDLGNLASRVAQCPGATPFLVYHHAALRAANAVAPFRYRLEGSGVRVHQQVDGSTVVLREDQSIGFANLRYEPELSDFVAAALPVLERVRQPTQAMGGESRSDAPPLIHMTTLPWLRFSSFSFARGHEDSDTPKLAFGRMQERDGRLRMPVAVEVHHALMDGLHVAQFFEALEAALA	211	SNXE01000004						pfam00302	Chloramphenicol acetyltransferase.
SNXE01000004_7	MKLATWNVNSLAVRLPQMLDWLQTHPVDALVLQETKLTDDKFPAAEIQAAGYHVHWFGQKTYNGVALISREPVAADTVLRNIPGFPDEQARVIAGTLGSLRVIGAYFPNGQAPGSEKFAYKMAWLEALRAWVAEELKQHAELVLMGDFNIAPEDRDVYDPVAWADQIHCTVEERAHFQALLGLGLVDAFRLFEQPPKSWSWWDYRNLAFRKNQGLRIDHILVSEALRGRVSACEIDKQPRRNERPSDHAPVVLSLGS	257	SNXE01000004				cd09086	Escherichia coli exonuclease III (ExoIII) and Neisseria meningitides NExo-like subfamily of the ExoIII family purinic/apyrimidinic (AP) endonucleases. This subfamily includes Escherichia coli ExoIII, Neisseria meningitides NExo,and related proteins. These are ExoIII family AP endonucleases and they belong to the large EEP (exonuclease/endonuclease/phosphatase) superfamily that contains functional…	pfam03372	Endonuclease/Exonuclease/phosphatase family. This large family of proteins includes magnesium dependent endonucleases and a large number of phosphatases involved in intracellular signalling. This family includes: AP endonuclease proteins EC:4.2.99.18, DNase I proteins EC:3.1.21.1, Synaptojanin an inositol-1,4,5-trisphosphate phosphatase EC:3.1.3.56, Sphingomyelinase EC:3.1.4.12, and Nocturnin.
SNXE01000004_8	MTSLQRPAQILIVEDQSLIRQALRLMIEERAPGCRVQEEAGYESALLALDTGRYDMVFLDIELGGPRSGLDLLRELRQRQPTCQVIMLSGNEERDMVDYCLAQGASGYISKASDDGSALLKALWALKLDSWSAQPAEASQAPSHWPATLAELGLSPRKCEVLYHLCQGLSNKAIARRMGIEEATVRKSYVTELLRVFGVSRRTELMAEIGRRGLQIPPPQAQA	223	SNXE01000004				cd17535	phosphoacceptor receiver (REC) domain of NarL (Nitrate/Nitrite response regulator L) family response regulators. The NarL family is one of the more abundant families of DNA-binding response regulators (RRs). Members of the NarL family contain a REC domain and a helix-turn-helix (HTH) DNA-binding output domain, with a majority of members containing a LuxR-type HTH domain. They function as transcri…	pfam00072	Response regulator receiver domain. This domain receives the signal from the sensor partner in bacterial two-component systems. It is usually found N-terminal to a DNA binding effector domain.
SNXE01000004_9	MSRITLIAAVAHDRGIGRGNELLARIPEDMARFKALTLGHPVIMGRKTWDSIPARFRPLPGRRNLVLSRQPGLQLQGAETFSSLEAALAACAEAPEVFVMGGAEIYALALPRADVLELTELDTVFEGADAFFPAWSPAQFQLQSTEQHHSPAERGHGWDYRFASYARRPCG	171	SNXE01000004				cd00209	Dihydrofolate reductase (DHFR). Reduces 7,8-dihydrofolate to 5,6,7,8-tetrahydrofolate with NADPH as a cofactor. This is an essential step in the biosynthesis of deoxythymidine phosphate since 5,6,7,8-tetrahydrofolate is required to regenerate 5,10-methylenetetrahydrofolate which is then utilized by thymidylate synthase. Inhibition of DHFR interrupts thymidilate synthesis and DNA replication, inhi…	pfam00186	Dihydrofolate reductase.
SNXE01000004_10	MSSAVPSQYEDFMRHVFEHGVSKTDRTGTGTRSVFGHQMRFDLSQGFPLVTTKKVHLKSIILELLWFLRGDSNVKWLQERGCTIWDEWAREDGDLGPVYGVQWRSWPTPEGGHIDQIAEVVKQLKSSPDSRRIIVSAWNVADLSKMALMPCHAFFQFYVAEGKLSCQLYQRSADIFLGVPFNIASYALLTQMLAQQCDLELGDFVWTGGDCHIYSNHFEQVQTQLARAPYPYPKMLIKRRPASIFDYEFEDFELQDYQHHAPIKAPVAV	269	SNXE01000004				cd00351	Thymidylate synthase and pyrimidine hydroxymethylase: Thymidylate synthase (TS) and deoxycytidylate hydroxymethylase (dCMP-HMase) are homologs that catalyze analogous alkylation of C5 of pyrimidine nucleotides. Both enzymes are involved in the biosynthesis of DNA precursors and are active as homodimers. However, they exhibit distinct pyrimidine base specificities and differ in the details of thei…	pfam00303	Thymidylate synthase. This is a family of proteins that are flavin-dependent thymidylate synthases.
SNXE01000004_11	MKMKLIAALGALLLANVPAHAIDAKYRQKLERSGCTQMSELQGCDINKTKAENAKAGFVTVAPAEGAGSSAHASHQSPYAGTWQAMGPSGAVVAEIQIDHKEQVKVNGKAVKAKRSDGALVFKQGSMTYTIQGDRRLKGEDYWYDADAKTKGLIQAK	157	SNXE01000004	cons_s	P1_spike
SNXE01000004_12	MLGGIFPEKMPALSALLADLGRPSAARLAASLGVSRATAHRWIAQDRAPRAVLLVLYLAAPSFGARSEAARVMHAQEGQRLAQALAEAHRREAEALRRELARVVALGDFGAANQPTVRALPAVVVNGGRRPIGV	134	SNXE01000004	cons_z2	P15_TR
SNXE01000004_13	MSDCRRVGECMLPKPRAIITEAITVIAGAVLAAVVIGQVPALREWIKRQWDGAPR	55	SNXE01000004
SNXE01000004_14	MDTGQILTGAAALAAIAGPVLVWLVKIEHRLTRLETTILERLPPRGGMHAA	51	SNXE01000004	PM2_21	P17
SNXE01000004_15	MTTTKTTNTTKRRAAAILARLREPSTMAGLSALALLAGVPPGVPEAAMQGIAAVAGLLAVLLPEGGR	67	SNXE01000004	07hyp	holin
SNXE01000004_16	MVSTRALMIGAGVAGAGLLALYVSRQGLGNVAASVGAGAVQAVGGAASGAVGAIGQAVGLPTPAQTSTDAQVARWLIDNFGQLEASKWAGAPAYLRAQFMDAGSGRPPPADSAVGLEFLPRLAPQASYDETDRLAARYPAPREPSSIFDGGASFEAGAGYDFKPGGIWGF	170	SNXE01000004
SNXE01000004_17	MSKQALAIVAAVGVTLAAVHLWRRKETLDLNRNQAAGPRLPGLPSLPPLPAISGAAPNMPRMPDMPKMPSMGGAGGPLAW	80	SNXE01000004
SNXE01000004_18	MARVIAAAAGLALAAWWLLRRASPDPVTTTGEAEAEQTTEAAAPLWTLQDLIAEQMPIMTAQPEPDTAAANEAAFLLMIRKAEGTAGPNGYRTLFGGRLFDSYADHPRVAQRFTNKAGETLWTSAAGAYQFLAVSPLPGGGSTRANTWDKLSERLGLPDFSPESQDRAALELIREAGALGDVRAGRFDQAVNKVRRIWASMPGAGYAQPEKSLDALRLAYLNAGGTLA	228	SNXE01000004	endolysin	lysin		cd00736	Bacteriophage lambda lysozyme and similar proteins. Lysozyme from bacteriophage lambda hydrolyzes the beta-1,4-glycosidic bond between N-acetylmuramic acid (MurNAc) and N-acetylglucosamine (GlcNAc), as do other lysozymes. However, unlike other lysozymes, bacteriophage lambda does not produce a reducing end upon cleavage of the peptidoglycan, but rather uses the 6-OH of the same MurNAc residue to …	pfam00959	Phage lysozyme. This family includes lambda phage lysozyme and E. coli endolysin.
SNXE01000004_19	MLQTLTFSGPRLINAAASFFRYESGSAGGADESIRVRADGADLGLYFPGDAIELPQACSTWEISPTSGACAGIVRLGVGRVQSARLVGNVRVIDAERDKVAAGVCFRAAPSATGNAPVCQIYNPAASGRNLFIMSARGGALAADSWGVRVTTTQHATIASAGPNLSVVSAAAPVALVRTDATAAAVAAPRFYASGYMQANQDAGVEFRRPLMIPPGFGIDFYINAPSNTLRANFEWEEWPA	241	SNXE01000004	cons_s	P1_spike
SNXE01000004_20	MGLFSTKKSSNTNTSTNTTYNDNRQVNDAGGGIAGSGNAWDSSTNWVDASQTSWTQNTDNSNRSRNNWTDNSTTHVQTIDAGQTEAARQIALAAITAARDSSQGATSAAARAQEAAIASGERSTRGALDLAQTSTAAAFRSSTEAMGWAGERFDQLAGLTGDLLKASSRNADSAAANVAGAYSAAASQANGNKTLTIAALAAVGLVAVVVAMKKG	215	SNXE01000004	cons_r	P10
SNXE01000004_21	MLEMFLASKAGASLAGGIGKGLGDAIGGGGGPMVSGGTTDARSMMDGSGWTVSTGSSRATGGRAGGATMGQPTAPAFGYADQAGMNPLLALALAGAFAAFIIKKG	105	SNXE01000004	cons_p	P8
SNXE01000004_22	MGAFWDSISGAGYDGTEDGGVGDVGANDSPQVIAARSDGSGGFWSGALQVATTLGTGYLAKRMDIDLYSRAQAAQPYPTLGSTQGPLFMGGAGVPRPGGVSLGQQRPPTLLNLNALMPFLLVGGVVWFVASKKG	134	SNXE01000004	PM2_P3	P3
SNXE01000004_23	MIYLRLPPFNPVANGVRSTIQIPRYDMTLGRVVLKFIGTNSITKATISEIVVKIGARVVYGPISGAELDALNKYKGIHDQADSLTIDFTERDGLSVVAKEIGGIDIPALGGQDMFIEVANTAASGTPALYALGGFTSLQFNPKEPNPDGQLIKKLLKIQVPTSGGTAITWTPIFKGAIVQRIHFKYTGTDWTASANGNVQSVECKKNGVAVWDRIECRDARFVEQEQRKTPQSRYYHLDFVHDNVHSAALATADARALEFNLALGAADTITAIVEVLDSPNNL	283	SNXE01000004	MCP	MCP				pfam18628	Viral coat protein P2 N-terminal domain. P2 (30.2 kDa) is the major outer-coat protein of the marine lipid-containing bacteriophage PM2. Each sub-unit of P2 is composed of two beta barrel jelly rolls, disposed normal to the surface of the capsid, which lend pseudo-6-fold symmetry to the molecules, facilitating their close packing within the capsid. There is a Ca2+ ion located between the two beta…
SNXE01000004_24	MVSQVKNAAMTTGLVLLTIFVLRQVGVTRDMVDKALAG	38	SNXE01000004
SNXE01000004_25	MSVRNEPKIWAYIGASGSGKGVSINAALRQLKPARLLIWDPRDEYDKHAPRYTSLKALALAVAKAGAGPFRARFVAGDSMKLEAAFAFVCRLAFDAGNLVFLAEELSDVTSASQAPPAWRKCITQGRHQGLHIMAAAQRPALIDKTLLGNCTFVRCFGLRYDDDRRAMAKALDVDQARVNALRTVKDSRGVVIAYLERDFRNADEARAGNIKLKAT	216	SNXE01000004	ATP	ATP
SNXE01000004_26	MDPDNQDTPEAGDQAGAAPGPDLSHLIDEADALEGTQAAAAAEKAAAAVADLTAANRQALRDALGMARMIAAPAMAFWPDFGTCWSDRQLDAISDAGAAVMARHDLTFGELAAQYGPYIALAGATLPPGLATYAAIKARRAELSRPAPRPPAPPSPPPMPAGATPQEGTRL	171	SNXE01000004	cons_a1	ORF_h
SNXE01000004_27	MAARENEIGKARCPLCGGTASLRVSASGLSYLAMDCCKAQLFTRGDHSDTLARGLLLKEQHAAAKPAPAPAKPEPAPTPAKPAPAPEPAPAPAPAPARKPMGWGLFPNA	109	SNXE01000004	cons_c2	P14_TF
SNXE01000004_28	MSFSASFLRWAREEADRPWANAEYRQGLEAIAQAREDRTTAPIDPHASDRALCDLARRRADWMTDAIGAAREIITRDWLNTRLEQLEARPFDEFKCGAGTVAEQLAGMVKRACCPHWWRRQVRRAAVRKREAQAQAAGRVSVLTGQPYVTDETVQRRQARHKANRAILEATEIEAADGQILSLWAAVEASTANKAIRRGELMTRIRGCDEWAQARGLVGLFTTNTLPSRFHAQLFKGGKNPKWDGSTPREGQGWLRKTWQRTRSALHRERIGVFGFRIAEPHHDGCPHWHMLIWTEPAKLERLQAIMRKQWLTDAGDEPGAQEHRVKFEVLDPAKGSAAAYVAKYIAKNIDDFGAVGTEGHRDEYGGEQLELVEGGRKAQRVEAWAGEWGIRQFQAIGQ…	620	SNXE01000004	rep_a2	rep_a2				pfam05840	Bacteriophage replication gene A protein (GPA). This family consists of a group of bacteriophage replication gene A protein (GPA) like sequences from both viruses and bacteria. The members of this family are likely to be endonucleases.
SNXE01000004_29	MSGALNPELAQAAGLIALRAEAAARGLTLGRLAQAKLLESLDKHRAAQGAESLPGKTWRLMALRTRTVLVMLAAKTDGDPREVARKPWEALDEADRDSIAACARTLRRDLADVSSLF	117	SNXE01000004
SNXE01000004_30	MMSAIEELNARAKALESLAERQAQAAERQAHALEKMAQCVCVVALAKLAETGQDSDDTTRVFRNAADFVRAGK	73	SNXE01000004
SNXE01000004_31	MSRREIPDLPEGWLIALVAVLVFILFVLSLLVYPPNARAAEPIKAGAVCTVPDAWYSVPNTQPQATAPQAVRVVLLAPIPATNEPGAWIEPTTGPRAGYQFLIQAERLKECKA	113	SNXE01000004
SNXE01000004_32	MSAKTYCNHWREHGTAFWKVFIHTGLRRVFPGYGVSGCEDCASARAVVDDFGSLVVVEGWK	61	SNXE01000004
SNXE01000004_33	MPRYTTKTGAGCASIHSEPGRVIFNGAALMPHEAAMLADALNDCAERAEQLGELAAKANRLNIAGIRAGQPLAITSGG	78	SNXE01000004
SNXE01000004_34	MPDAQGGPPNRRRTGLWRALPRLPVLDWGRRYDRGTLVSDLVAAAIVTIMLIPQSLAYALLAGLPPEVGLYASVAPLLLYALFGSSRVLAVGPVAVVSLMTAAAIGQLAPAGSPAYWTLALTLAALSGLMLLAMGLLRLGFLANFLSHPVISGFITASGLLIAASQLKVLLGVKAEGHNLLQLLGALAGQLHKVHGPTLVLGLVCTVFLFWARKGLKPALMRLGLKARAAELGAKAGPVAAIALSTWLSWQLDWAGQGMKIVGHVPQGLPPLTWPSLDPAVWKELALPALLISVVGFVESVSVGQTLAAKRRQRIEPDQELVALGSANLGAAFTGGFPVTGGFARSVVNFDAGAQTPAAGVFTAMGLLAASLLLTPALYYLPQATLAATIVVAVLSLVD…	592	SNXE01000004				cd07042	Sulphate Transporter and Anti-Sigma factor antagonist domain of SulP-like sulfate transporters, plays a role in the function and regulation of the transport activity, proposed general NTP binding function. The SulP family is a large and diverse family of anion transporters, with members from eubacteria, plants, fungi, and mammals. They contain 10 to 14 transmembrane helices which form the catalyt…	pfam00916	Sulfate permease family. This family of integral membrane proteins are known as the Sulfate Permease (SulP) family. SulP is a large family found in all domains of life. Although sulfate is a commonly transported ion there are many other activities in this family. See the TCDB description for a comprehensive summary.
SNXE01000004_35	MTMTSTTTANSGGSITSGGGSRMQVEAFFDPDTWTLSYIVLDRDTRQCALVDSVLDYDPKSGRTRHASADKLIERVRALGATVQWILETHVHADHLSAAPYLKQQLGGQTAIGRQITTVQKVFGTLFNAEPEFARDGRQFDRLLDDGESFSIGGLQARALHTPGHTPACMSYVVSDGQETAAFVGDTLFMPDYGTARCDFPGGDARTLYRSINKVLSLPAQTTLYMCHDYLPGGRELQYKTTVAEQRAQNIHVRDGISEDEFVAMRQARDATLAMPTLILPSVQVNMRAGELPPPEDNGTRYIKIPLNAL	310	SNXE01000004				cd07724	ETHE1 (PDO type I), persulfide dioxygenase A (PDOA, PDO type II) and related proteins; MBL-fold metallo-hydrolase domain. Persulfide dioxygenase (PDO, also known as sulfur dioxygenase, SDO, EC 1.13.11.18) is a non-heme iron-dependent oxygenase which catalyzes the oxidation of glutathione persulfide to glutathione and persulfite in the mitochondria. Mutations in ethe1 (the human PDO gene) are resp…	pfam00753	Metallo-beta-lactamase superfamily.
SNXE01000004_36	MPAMHDDSAPPPPAAADPAAGLVLSSGPQVQALVSYLEHEARPMIVLDTDYRILAANTAYRRQFGAVQRPYLGRPCYEVSHGYDVPCDQAGEHCPMARARETRGPDRVLHIHHTPRGPEHVDVELRPILDASREVVAYVERLCTVRSAAPRPSADGLVGRSPSFNAALAAVQRVAPSALPVLLLGESGTGKELFARAVHEACGADRAGGPFVVVDCSGLPETLFESELFGYEKGAFTGAQGRKKGLVETAQGGTLFLDEIGDVPLSMQVKLLRLIESGTYRRVGGVETLQADFRLVAATHKPLEQMVAQGLFRQDLYYRIAAFPIVLPPLRERREDIPMLVDSFLQRARGFKARIQVSPEALARLQAHSWPGNIRELRNVLERARLFADDGVIRTKDLP…	489	SNXE01000004				cd00009	The AAA+ (ATPases Associated with a wide variety of cellular Activities) superfamily represents an ancient group of ATPases belonging to the ASCE (for additional strand, catalytic E) division of the P-loop NTPase fold. The ASCE division also includes ABC, RecA-like, VirD4-like, PilT-like, and SF1/2 helicases. Members of the AAA+ ATPases function as molecular chaperons, ATPase subunits of protease…	pfam00158	Sigma-54 interaction domain.
SNXE01000004_37	MSQQTAKIKAHPRRRGALAFATMSALVFLSACGGGGGGEVIPPPPINAAELSVLVKPAGNPIPSSNGSQILASIQLSNVGKGVAGTTDLSITADAELQDIKVLNCKSDNPGSVCPASGARMSISNLQPGSSLSFDVAGVVKLGTSKVINLSASAMSTNGGQLSASNNSLGFKVYSVDVSVQATGPGGKVPAGGSFNYVVTVGNKGPDASSDAQLRIDLLSSPTATAPTLGTISCSASGGAVCPTELKVGDMTLPRLPKDGALVFTLPYSFAPGVTQSTLFNVSVRASADTDSSNNSVLIGTP	302	SNXE01000004
SNXE01000004_38	MKLLPLRLLVLLLAASLLSACSPRLMLVRGVADELAGQGLVEEEDLQLARESSAFYLKLSESLLRQTPGHLALAESVAGGFTQYAYAFVAFEADRLESRDARAAQQLRQRAARLYGRAHRHAMAALEQHHDGVFLKRLQQTPTQQPLPPLPAEQVGLAYWAAASWAAYISLSKDRPEAVADLPLALRLAEWAWVTQPAHGEGALAALLGTLEASRPGGSARRAESLFDQAIGAAGGRNAGTLVGKAETLALPAGDRATFEALLRQALAVPGQSLGNQVMRQRAQWLLDSADDLF	294	SNXE01000004						pfam16811	TRAP transporter T-component. TAtT is a family of one component, the T-component, of a sub-set of TRAP-Ts or Tripartite ATP-independent periplasmic transporters. TRAP-Ts are bacterial transport systems implicated in the import of small molecules into the cytoplasm in bacteria. They are all periplasmic lipoproteins. TatT consists of a 13-alpha-helical fold containing cryptic tetratricopeptide repe…
SNXE01000004_39	MTQHRLHRRHAAALLLALMSTVGSAWAQAPVQLRIGSLVPKNSLYHQQLMELGEGWRAAQGGNARFVAFTDGSQGGEAELARRMRIGQLQGALMSVVGLREIEPTVAALQNLPLLFRSWEEVDHVREKMRPAMEKRFLDRGFVVVAWGDAGWVRFFSKEPALRPDDFKRMKFFAWGSEPEQQAIMKSLGYTPVPLETADILPAMQTGMISVVPSTPYFALASQIYNTAGQMLDINWAPIVGALVVTKKAWDAMTPAAQQALKSGGEKAGVVMRQQARREVDEAVEAMKKRGLKVNKPTPEQMREWNELAERLYPRIRGSMVPADTFDEVFMHLKAYRASKGQ	342	SNXE01000004				cd13670	Uncharacterized substrate-binding protein of the Tripartite ATP-independent Periplasmic transporter family; the type 2 periplasmic-binding protein fold. This subfamily includes the putative periplasmic substrate-binding protein Tp0957 from Treponema pallidum, which is similar to TRAP transport systems such as SiaP (a sialic acid binding virulence factor) and TeaA (an ectoine binding protein). TRA…	pfam03480	Bacterial extracellular solute-binding protein, family 7. This family of proteins is involved in binding extracellular solutes for transport across the bacterial cytoplasmic membrane. This family includes DctP, a C4-dicarboxylate-binding protein and the sialic acid-binding protein SiaP. The structure of the SiaP receptor has revealed an overall topology similar to ATP binding cassette ESR (extrac…
SNXE01000004_40	MSDHAAPATAAAPDRPASGALARWLPRFDEGIASAALALMVLLPLAEIALRPLMGRGIENAPVLVQHLGLLLAMFGAVAAERHGHLSTLGSSLGQLGSERSQAWVQAVAKGSAALLCGMLAMASWRFVASEIQGAQTLAYGLPVWWVQAGMPLGFALLGFKLGLRCAPGLLPRIALGLTLPLSGWLLAAAGDGQGGLLWPALALLLLALLAGAPVFAVLGGLALALFWSEGLPLASIALSHYQITVNPSLPALPLFTLAGLVMARTGAAQRLGTLFVALFGGGARGTVLAAAVLCSAFTAFTGGSGVTILALGGLLLPLLRNAGYPEQRGIGLVTSAS	338	SNXE01000004						pfam04290	Tripartite ATP-independent periplasmic transporters, DctQ component. The function of the members of this family is unknown, but DctQ homologs are invariably found in the tripartite ATP-independent periplasmic transporters.
SGWV01000008_1	ALVAANKDFGLALSDDEIDYLVAAFTGLARNPSDVELMMFAQANSEHCRHKIFNAEFIVDGERQPLSMFGMIRNTEKLAPQSTVVAYSDNAAVMTGGPLQRWLPIDSEPGAGAPRYVARDEVGHVLMKVETHNHPTAISPFPGASTGAGGEIRDEGATGRGSKPKAGLTGFSVSNLHLPGTDEPWERAPVGKPEHIASALQIMIDGPLGGAAFNNEFGRPNLAGYFRVFEQDVAGVRRGYHKPIMIAGGLGVIADGQTHKLPFGAGTLLIQLGGPGMRIGMGGGAASSMAAGTNAASLDFDSVQRGNPEIQRRAQEVINHCWTMGAANPILAIHDVGAGGISNAFPELVDGAGKGATFDMRRVPLEETGLAPKEIWCNESQERYVLAIAPDSLPLFTAL…	1160	SGWV01000008				cd02203	PurL subunit of the formylglycinamide ribonucleotide amidotransferase (FGAR-AT), first repeat. FGAR-AT catalyzes the ATP-dependent conversion of formylglycinamide ribonucleotide (FGAR) and glutamine to formylglycinamidine ribonucleotide (FGAM), ADP, phosphate, and glutamate in the fourth step of the purine biosynthetic pathway. In eukaryotes and Gram-negative bacteria, FGAR-AT is encoded by the p…	pfam13507	CobB/CobQ-like glutamine amidotransferase domain. This family captures members that are not found in pfam00310, pfam07685 and pfam13230.
SGWV01000008_2	MTQVYGSRADSFHSRRHHRRRLLEALAVCVARHGYAQTTIADIAAAAHVSKRTFYEHFADKQACMIALYESASEASRRQLGLDDAEGLSWAEQVERAVRRYFSHLATRPLLMRALFMEVLSLGPEGLRARRANLDALAEAIQHSADTQGVTLPAAEAAALIGMLSEWILLAIEQDRVAALPDDAPAVAAMLRAAILGRRLTA	202	SGWV01000008
SGWV01000008_3	MTALGLASRREADTWIEAGWVRVDGKMAVLGQRVGPDARIEVDAAAHQQQAQRVTILLNKPIGYVSGQAEDGHEPAVVLLRPENQWAEDKSGTRWHPGQLRGLAPAGRLDIDSVGLLVLTQDGRVARQLIGEDSTIEKEYLVRVVKEGGGQLSDQALALLNHGLELDGHKLKPAKVSWANEDQLRFVLREGRKRQIRRMCELVGLTVVGLKRVRIGSVVLGHLPPGQWRYLRREEFFG	238	SGWV01000008				cd02555	Pseudouridine synthase, a subgroup of the RsuA family. This group is comprised of bacterial proteins assigned to the RsuA family of pseudouridine synthases. Pseudouridine synthases catalyze the isomerization of specific uridines in an RNA molecule to pseudouridines (5-ribosyluracil, psi). No cofactors are required. The TruA family is comprised of proteins related to Escherichia coli RsuA.	pfam00849	RNA pseudouridylate synthase. Members of this family are involved in modifying bases in RNA molecules. They carry out the conversion of uracil bases to pseudouridine. This family includes RluD, a pseudouridylate synthase that converts specific uracils to pseudouridine in 23S rRNA. RluA from E. coli converts bases in both rRNA and tRNA.
SGWV01000008_4	MVERRGDRGCDRHVAPAVPACRGHSRGRVRGRASGVPRVAARRDGHPRVGQGGRADPGRNAARAAARADRRGGDRRHADRTAVRAGRLGGPREAPNVDRHVVPGAAGHRVDQPVDRHGEGRHADLGVADHAGLGRARRAGQSDHRDGRRGGGWRGQPDHRDQRDHFSGRDVGRRAGPVERPGADPGGAFRTALARTRCAAGTTLRARPVQPAPRPAWGAGARRQGRAPACDVVLTGWRATWTTTATRHRVISSA	254	SGWV01000008
SGWV01000008_5	MDLVLLIKAAVMGVVEGLTEFLPISSTGHLILAGSLLGFTDDKSKVFDIAIQTGAIVAVILVYWQRLRETAAGLGSQERSRRFVINVAIGFFPAVVLGLLFGKAIKAHLFTPVVVASTFIIGGLIILWAEKRSQASVRIAHVDDMQPLDALKVGLVQCLAMIPGTSRSGATIIGGMLLGLSRQAATDFSFFLAIPTLIGAGAYSLYKERALLSMADLPMFSVGLLFSFLSAWLCVRWLLRYVATHNFVPFAWYRIAFGIVVLVSASSGWINWSE	274	SGWV01000008						pfam02673	Bacitracin resistance protein BacA. Bacitracin resistance protein (BacA) is a putative undecaprenol kinase. BacA confers resistance to bacitracin, probably by phosphorylation of undecaprenol. More recent studies show that BacA has undecaprenyl pyrophosphate phosphatase activity. Undecaprenyl phosphate is a key lipid intermediate involved in the synthesis of various bacterial cell wall polymers. B…
SGWV01000008_6	MNTDQEPTAPDPTEASPHPARAIRSFVLRAGRMGTGQQKALADLSPRFVVPYRPESLDVAQTFGRQADTIVEIGFGMGGATAEIAAARPGEDFIGIEVHTPGVGALLKLIGERGLSNLRIVQHDAVEVLEHMVTPGSLAGVHVFFPDPWHKKKHNKRRLIQSGFVAKLVSRLKPGGYLHCATDWQPYAEQMLAVLSAEPGLVNTTDEAVGYAPRPDYRPLTKFEQRGIRLGHGVWDLVFRRREDAVSAAVDLTRTS	256	SGWV01000008				cd02440	S-adenosylmethionine-dependent methyltransferases (SAM or AdoMet-MTase), class I; AdoMet-MTases are enzymes that use S-adenosyl-L-methionine (SAM or AdoMet) as a substrate for methyltransfer, creating the product S-adenosyl-L-homocysteine (AdoHcy). There are at least five structurally distinct families of AdoMet-MTases, class I being the largest and most diverse. Within this class enzymes can be …	pfam02390	Putative methyltransferase. This is a family of putative methyltransferases. The aligned region contains the GXGXG S-AdoMet binding site suggesting a putative methyltransferase activity.
SGWV01000008_7	MTVPRLPADLDFIVAHALNEDIGTGDVTAQLVDPATHGRARIVARETAVICGQAWVNAVFRALQSPVRIEWTVAEGAQVAADQVICLLSGPARTLLTGERTALNFLQTLSGTATTVRRYVDAVAGTGTRIVDTRKTLPGLRNAQKYAVVCGGGVNHRIGLYDGILIKENHIAAAGGIRQAIQQARALGAAVPLMTEAENLEEARIALDEDVDLLLVDDFSLPDIRLAVQKVREHRACGGKTLIEYSGGATLETIRALAETGVDRISVGSLTKHLRAVDLSMRFAED	286	SGWV01000008				cd01572	Quinolinate phosphoribosyl transferase (QAPRTase or QPRTase), also called nicotinate-nucleotide pyrophosphorylase, is involved in the de novo synthesis of NAD in both prokaryotes and eukaryotes. It catalyses the reaction of quinolinic acid (QA) with 5-phosphoribosyl-1-pyrophosphate (PRPP) in the presence of Mg2+ to produce nicotinic acid mononucleotide (NAMN), pyrophosphate and carbon dioxide. QP…	pfam01729	Quinolinate phosphoribosyl transferase, C-terminal domain. Quinolinate phosphoribosyl transferase (QPRTase) or nicotinate-nucleotide pyrophosphorylase EC:2.4.2.19 is involved in the de novo synthesis of NAD in both prokaryotes and eukaryotes. It catalyzes the reaction of quinolinic acid with 5-phosphoribosyl-1-pyrophosphate (PRPP) in the presence of Mg2+ to give rise to nicotinic acid mononucleot…
SGWV01000008_8	MRHFTAVLLVLVLAACGGGGDDSSGTTSTGTLSKLSTLDGTFSSLSGIVTPDPSTTGQRLDVQASGLFTGDFRPRDDELTIPCDAEIDGRAMPGVACAITYKLVSGEPGDGEFFGTLAITAPAQAVGQHTVCITLRPASVASRADVTTAGPACASVTVTP	160	SGWV01000008
SGWV01000008_9	MHTTTPEALALQVATLQAQLSALAARDATIYAGDRVTFQFGADRGVWLYATVTALTMRHGEPCAVLAVAGAGQHLHVEPLDALRRVCGACPDCQALNARPGCVA	104	SGWV01000008
SGWV01000008_10	MKTIDHATRMQELSAVLTLTGRVLPYGLRHDWPDCPFMAMNRSIDARELVPAGGCGENSDDFPGFPGVVLRGVS	74	SGWV01000008
SGWV01000008_11	MTPGTFLRPVSRTGFSYCFEVIRVWPPHEWTDSETWQCRRWGVDRQGRPVDDGREGHGYSLSGLTEVAPSVWRDLRDAAADEGPTYWRRIQQADQPGQLPLF	102	SGWV01000008
SGWV01000008_12	MPLRPDLPGPALAYTTDSEWSAGLVDDLPTAWAARMLARWSSEPDRRARNLRLLSTVGAVRRAAVAGLAPDAGDGQIRAEADASARDMTRRLGLVQRIAAGRLADREPDQRERLQMLGQVIEARHWLDARGLGDRWPDGRGVTITGALRRVQCPRWWRRVLRRLHAQACEGTARTIGLVHRHAGCYASDDACRRRRGQVVRNEAALQSVTAVNETGQSYTLAELAAKGAANKQIRRHELMTRIAGFEVIARECSHGASFVTVTCPSRMHAMRSKRTGWGVEPNPVYDGTQPDEAQRWLAGQWAKFRSAADRQGLDVYGFRIAEPQHDGTPHWHALLFHPERVGAGTGRRPSRHEGGSSSELLAALLDRYFLQADSPTEPGAAAHRVTIEAIDWKRGSAA…	677	SGWV01000008	rep_a2	rep_a2				pfam05840	Bacteriophage replication gene A protein (GPA). This family consists of a group of bacteriophage replication gene A protein (GPA) like sequences from both viruses and bacteria. The members of this family are likely to be endonucleases.
SGWV01000008_13	MSKTTTTPEKSSDMARRLADAAGQVRRHIEADPRLPPAYIASARARLDVLQTEARRMLVECRAYEAAAVAAELR	74	SGWV01000008
SGWV01000008_14	MAGPDTAGEGTAAPSSQALDALEAQAVALDAAASPPAPGAPGQAEPVPALDTAAELLGVLELLRMMAGPAMTWWPDFGQVWSDAQIRQIAQAGGAVIDRHGWAVGGLMSTWGPYLGLAAATLPPAAATYAAMRQHRAEQAARRWVEEAELPDQPEDAEGVRP	162	SGWV01000008	cons_a1	ORF_h
SGWV01000008_15	MSVKNRPAIEGYIGASGSGKGVSITRRLAELAPARLVIWDPRDEYGRHAPATGSLGELVRQVRAAGPSGPVRTRYVPGGALALGEAFALVCLLVFEAGGLVFVAEELSDVTTASHAPPAWRRLITQGRHKGLHVIGAAQRPTLIDKTFLGNCTRVRCFILGYDADRRAMARELDCDDAAVSALGTDERDGGGVAIRYLERDRRARTIVQGRIDVSRAGRMTERQVPYVREAT	232	SGWV01000008	ATP	ATP
SGWV01000008_16	MQKHLKEAVITTAVVLVTIFVARKIPMVNGVVTKALNG	38	SGWV01000008
SGWV01000008_17	MRTIKLPAFQNATANTKTTLRLPLGVCYQKIYLRLGTNVAKAVMSNIVLRLNNKEFMRWNTAADMDVLNAYKGNAINASFLVIDFTERQAREEVGMTLGTIAATQEAGVQDFTLEIDMGNFTPSGFVLEAYADVESPSANKIISRVMVQQKTLAAASEEMIYLPFGPQGFQLKRLIIKNTNLANVRVRRDGVEIYEALPVALANFRQQDFRMTPQAGYHVVDFMPDVLVSNALNTAFTLAGGKGVPVQNLDVRATVTGADTLTIYAEGYALNGQL	275	SGWV01000008	MCP	MCP				pfam18628	Viral coat protein P2 N-terminal domain. P2 (30.2 kDa) is the major outer-coat protein of the marine lipid-containing bacteriophage PM2. Each sub-unit of P2 is composed of two beta barrel jelly rolls, disposed normal to the surface of the capsid, which lend pseudo-6-fold symmetry to the molecules, facilitating their close packing within the capsid. There is a Ca2+ ion located between the two beta…
SGWV01000008_18	MDMSFEDFYAGNTSGALPSDSMATGETGYLPDDIAEAAKMGAYSSGAPATTGQQPAAWWESLVMYGATRMIDNRYPGQSTGTMGNTSPGTIAGQNGRTYTQQGGAVAPAQAGGLKLGLPLILGGLLLAYFVTRKG	135	SGWV01000008	PM2_P3	P3
SGWV01000008_19	MGLGGILGGLLGGGGGNGIANKQTETDSHNVDSHDTHTNTYTHDQSGDNSHNYSSNYESFTGTDPGLANMWQMGTQLLQAQGEAQGDAFRIAATMGTEAIRTMGDMTARSEANSAQVRADAADALARARSDVNTALNTADAAGAKAAATVAGSGRALAIGAAVLVVAWMIVKKKA	175	SGWV01000008
SGWV01000008_20	MEIIKVSLKGNETKTYMKAGRYFEIIGSTHDEISEVNVTFYGADGQITDVWKNAKAGIFAELEYSSFQITCGVNYTELSVLVMERGRGGTRRMAGQVTVDSGNITTTDQHKIKVTNGQIVYVCQESGAQRVSGKNLVFLQQETGNLAAIEYIEIQSDQAGIFSLYVTKKKIGGTGFKYGISSTNSTAATLVAMAGTEVDSNLYPSDFVGPLPSGGRYVHEKIANYYLAEKQLIRIECEISLSTCLLVVAENGQKFTVNAKAWFS	264	SGWV01000008	cons_s	P1_spike
SGWV01000008_21	MTPLTLTTAGFLAAAALSKTADAAAQDTGTTALDAVDAWGAASAMWDNYRAGQDRDSTNARAFLSMIASAEGTDRAPEPYRVCYGYRHTIRDLSDHPAVSGEWRGEPLDKLGAAYGGLVSTAAGRYQIIRPTWIEARRALRLPDFGPISQDMAALWLIRRRGAVDAIAEGRIADAVALCRAEWASLPGAGYGQPERRLSALLDAYTAAGGALS	213	SGWV01000008	endolysin	lysin		cd00736	Bacteriophage lambda lysozyme and similar proteins. Lysozyme from bacteriophage lambda hydrolyzes the beta-1,4-glycosidic bond between N-acetylmuramic acid (MurNAc) and N-acetylglucosamine (GlcNAc), as do other lysozymes. However, unlike other lysozymes, bacteriophage lambda does not produce a reducing end upon cleavage of the peptidoglycan, but rather uses the 6-OH of the same MurNAc residue to …	pfam00959	Phage lysozyme. This family includes lambda phage lysozyme and E. coli endolysin.
SGWV01000008_22	MRAPTADQAKGLAIAAAAVAVGVVAWKAWRGIAAGAIDPTSSNNLAHRGVNAIGATVTDNPNFSLGASVFEWLNPATVTAESTAVHGTSPARSTTPAATVYDHAGQIRGPSTTGRPDPWAGTPWEGATNTTPDGTIYGPQGL	142	SGWV01000008
SGWV01000008_23	MSRLFEASSLAGIGLIVNAAPALLASRGTDPMAWGSLIAGALAIVKREGVRHGK	54	SGWV01000008	07hyp	holin
SGWV01000008_24	MASDALHRLVMAVVTASAGAVIGWSASALTLAGRVSAIEASMARIEAHLDRLDERQRQRVAPPVI	65	SGWV01000008
SGWV01000008_25	MRHFIAVLLVLVLAACGGGGDDSSGGSSTGSTGSTGSTGSTGGTGSTGNTGNTGGTSSTGGTGGTGSTAGGNGTTGTDLTGIFAEYDGSATPDPATTTDTIRIRASTKFTGTFSPASAVIDVPCQVIIDGVVSGVSCVTEYTLKTGTAGSGIFTGSLAVDLAPMPAGGHTVCVKLRPESWAAQWSGINHADNCASVTVTP	200	SGWV01000008
SGWV01000008_26	MLNRLPTPTQLPPLGLMLDDIGAPSSAAIAKALDVTVRTVERWRYIDQAPRPVELALYWLTRWGQDAAACEAVNFRALQQTELAILRGEVARLRGELARVLAVADFGCANDAAATVSPARPLEQVAPARPVLQVVRV	137	SGWV01000008	cons_z2	P15_TR
SGWV01000008_27	MRLRLRQFWQIVRRPSVHYSLGLLTIGGFIGGVIFWGAFNTAMEATNTEAFCTGCHEMRDNVFAELKTTIHYSNRSGVRAICSDCHVPHNWTDKIARKMQASKEVWGKVFGTIDTPEKFAAMRLELAQHEWSRLKANDSLECRNCHQYESMDFTRQSVRAQTMHATYLANQEKTCIDCHKGIAHRLPHVPPGAAPTDTSGQVVPAK	206	SGWV01000008						pfam03264	NapC/NirT cytochrome c family, N-terminal region. Within the NapC/NirT family of cytochrome c proteins, some members, such as NapC and NirT, bind four haem groups, while others, such as TorC, bind five haems. This family aligns the common N-terminal region that contains four haem-binding C-X(2)-CH motifs.
SGWV01000008_28	MRSSLFLCLAAWMATSAGFAAHAAPLLDALRGATPITGTTAPARLGNAVNDDQRLPRSYTQQPPVIPHRIDGYQVDRNFNKCLDCHARERTSLSQAVPVSATHHVDRSGKVLDHISTRRYFCKQCHVAQENVPPLVRNDYRAEPANANAAPIRP	154	SGWV01000008						pfam03892	Nitrate reductase cytochrome c-type subunit (NapB). The napB gene encodes a dihaem cytochrome c, the small subunit of a heterodimeric periplasmic nitrate reductase.
SGWV01000008_29	MRRRDFIRQSAAAAAGSAAGISVPTPAQTAAGEAGVKWSKAPCRFCGTGCGVNVAVKDNRVIATQGDVQAEVNKGLNCIKGYYLSKIMYGEDRLTAPLLRMKDGKYAKDGEFERVSWDTAFDVMAEQFKRALKDKGPTAVGMFGSGQWTIWEGYAALKLMKAGFRSNNIDPNARHCMASAAVGFMRTFGADEPMGCYDDIEVADAFVLWGSNMAEMHPILWTRVTDRRLSAPDVKVAVLSTFEHRSYELADIELTFTPQSDLAILNFIAHHIISTGRVNKAFVEKHTTFLRGNTDIGYGLRPDHPLQKAAKNAGPMAGGSKPMTFDEFAAFVATYDLEYTARLSGVPKNRLLALAELYADPKIKVMSFWTMGFNQHTRGVWCNNMVYNIHLLTGKISTP…	827	SGWV01000008				cd02754	Nitrate reductases, NapA (Nitrate-R-NapA), NasA, and NarB catalyze the reduction of nitrate to nitrite. Monomeric Nas is located in the cytoplasm and participates in nitrogen assimilation. Dimeric Nap is located in the periplasm and is coupled to quinol oxidation via a membrane-anchored tetraheme cytochrome. Members of the MopB_Nitrate-R-NapA CD belong to the molybdopterin_binding (MopB) superfam…	pfam00384	Molybdopterin oxidoreductase.
SGWV01000008_30	MGLDELHIASLVVHTSPSRVERIAAQIVAMPDAVVHATSERGKLVVTLEASSAPAMSLRVSDIQHIDGVMSAALVYQCADSLDAMNEELPDA	92	SGWV01000008						pfam03927	NapD protein. Uncharacterized protein involved in formation of periplasmic nitrate reductase.
SGWV01000008_31	MTDPQSLPAKAQELKAFLVLSVLLAPVLALGLVSGYGFMVWMIQLLAGPPGSLS	54	SGWV01000008						pfam06796	Periplasmic nitrate reductase protein NapE. This family consists of several bacterial periplasmic nitrate reductase NapE proteins. Seven genes, napKEFDABC, encoding the periplasmic nitrate reductase system were cloned from the denitrifying phototrophic bacterium Rhodobacter sphaeroides f. sp. denitrificans IL106. NapE is thought to be a transmembrane protein.
SGWV01000008_32	MILQRPGPSAARPNPSPSTPVRCRWLRVLGACVLGGIVLLLATYAAYRQQVLPRADGTRTVISAWGDVRIARDGHGVPSIHAKRLEGALFGLGYAHAQDRLWQLDLHRRIGSGRLAEAFGVAALDNDRFIRALGVRQAAEAQWERLDAPTRQALQAYADGVNAWSQQHLKARPPEFLLLGLRPEPWTPVDSLAWSIMMAWDLGGNWSSELLRLRLAARMDLARIHQLLPPYPGEQPLPVADYTALARDWQVQGGEVIERLIGMAPESGVEGVGSNNWAVDGRRSDSGLPLIANDPHLRLSTPSLWYLARLFAPGLHVAGASIPGLPAVVLGQNQDIAWAYTNTNPDVQDLYIEAIDPADPMRYRTPDGWARFEQREELIAVRGQAEPVRLQVRTGRHGP…	841	SGWV01000008				cd03747	Penicillin G acylase (PGA) belongs to a family of beta-lactam acylases that includes cephalosporin acylase (CA) and aculeacin A acylase. PGA and CA are crucial for the production of backbone chemicals like 6-aminopenicillanic acid and 7-aminocephalosporanic acid (7-ACA), which can be used to synthesize semi-synthetic penicillins and cephalosporins, respectively. While both PGA and CA have a conse…	pfam01804	Penicillin amidase. Penicillin amidase or penicillin acylase EC:3.5.1.11 catalyzes the hydrolysis of benzylpenicillin to phenylacetic acid and 6-aminopenicillanic acid (6-APA) a key intermediate in the the synthesis of penicillins. Also in the family is cephalosporin acylase and aculeacin A acylase which are involved in the synthesis of related peptide antibiotics.
SGWV01000008_33	MNIVILDDYQDAVRKLPCAALLEPYGPKIYTNTVKGIGQLAVRLRDAEVLVLIRERTPFPRALLEKLPRLRLIAQTGRVGSHIDLETCTRLGIVVAEGVGDPTAPAELTWALIMASMRRIPQYIGNLKHGAWQQAGLKAGSMPPNFGLGLVLKGRRLGVWGYGRIGKLVAGYGRAFGMDVRIWSSPQSLERAKADGHEVYASREELFEQSDVLSVHLRLADATRGLIGMSDFALMKPTALFVNTSRAELVEENALVTALNRGRPGLAAVDVFESEPTLQGHPLLRLENAVCTPHIGYVELDSYERYFGAAFQNVVNFLQGKPTHIVNPEALQVVRR	336	SGWV01000008				cd12169	Putative D-3-Phosphoglycerate Dehydrogenases. Phosphoglycerate dehydrogenases (PGDHs) catalyze the initial step in the biosynthesis of L-serine from D-3-phosphoglycerate. PGDHs come in 3 distinct structural forms, with this first group being related to 2-hydroxy acid dehydrogenases, sharing structural similarity to formate and glycerate dehydrogenases of the D-specific 2-hydroxyacid dehydrogenase…	pfam00389	D-isomer specific 2-hydroxyacid dehydrogenase, catalytic domain. This family represents the largest portion of the catalytic domain of 2-hydroxyacid dehydrogenases as the NAD binding domain is inserted within the structural domain.
SGWV01000008_34	MALNLAKTFPHAWRVAAAMTMAGGLLLLGACTQERQNEIRRSIQNWTGTDGVLEVYAGDKLVRRFVKIDKLSTAYGTDDGAARPYRYGYGVLDANLDGKVSDGEKRVYFEFSDYSTAYVFYENPS	125	SGWV01000008
SGWV01000008_35	MPAPTRLLFGFHAVTIRLKTAPASVQEIHIDASRRDARMHQFIERARAAGLRIVDSDDARLTQLSGNTRHQGVVARVEPVVLNKSLDDLLDAVEGPPLLLVLDGITDPHNLGACLRVADGAGAHAVIAPRDHAAGINATVAKVASGAAETVPYFMVTNLARTLGELKERDIRIVGTSDDAPRSLYQSDVAGPTAWVLGAEGGGMRQLTRKTCDELVSIPMRGTVESLNVSVASAICLYETLRQRS	245	SGWV01000008				cd18103	SAM-dependent rRNA methylase related to RlmB. 23S rRNA-M2G2251-MTase RlmB catalyzes the methylation of guanosine 2251, a modification conserved in the peptidyltransferase domain of 23S rRNA. It is part of the SpoU family of MTases, a subfamily of the SPOUT methyltransferase superfamily. The SPOUT methyltransferase superfamily is a large class of S-adenosyl-L-methionine (AdoMet or SAM)-dependent R…	pfam00588	SpoU rRNA Methylase family. This family of proteins probably use S-AdoMet.
SGWV01000008_36	ESVAIVGASGSGKSTLLSIMAGLDVPSAGTVQLGGVDLFSLDEDGRAALRGERLGFVFQSFQLMAHLTALENVMLPLELRGDREARQRATDMLGRVGLGSRLGHYPRLLSGGEQQRVALARAFVIEPALLLADEPTGSLDHATGESVMQLMLELNRAAGTTLVLVTHDPALAARCDRQLRIEAGRLVD	188	SGWV01000008	ABCtrans			cd03255	ATP-binding cassette domain of the transporters involved in export of lipoprotein and macrolide, and cell division protein. This family is comprised of MJ0796 ATP-binding cassette, macrolide-specific ABC-type efflux carrier (MacAB), and proteins involved in cell division (FtsE), and release of lipoproteins from the cytoplasmic membrane (LolCDE). They are clustered together phylogenetically. MacAB…	pfam00005	ABC transporter. ABC transporters for a large family of proteins responsible for translocation of a variety of compounds across biological membranes. ABC transporters are the largest family of proteins in many completely sequenced bacteria. ABC transporters are composed of two copies of this domain and two copies of a transmembrane domain pfam00664. These four domains may belong to a single polyp…
SCUU01000151_1	MHNSIFKPNPSVQLEAGAYMP	21	SCUU01000151
SCUU01000151_2	MIKSFAHKGLEKFFKTGSKAGIQSVHETRLRAQLAKLDASKIPRDMDLPAWKLHPLKGSLKGHWAVSVSGNWRLTFKFVGEDVEVVDYQDYH	92	SCUU01000151						pfam05015	RelE-like toxin of type II toxin-antitoxin system HigB. This family carries several different examples of type II bacterial toxins of toxin-antitoxin systems including many HigB-like ones. The fold is referred to as the RelE/YoeB/Txe/Yeeu fold suggesting all examples of these are present in this family. Several plasmids with proteic killer gene-systems have been reported. All of them encode a sta…
SCUU01000151_3	MSRMYNPPHPGEVLKDGVMVEGATVTDLADQLGVTRVALSRVLNAHAGISADMAIRLSRVFGGSAESWLYMQANYDLWQAECRIVKSNKRIRLAA	95	SCUU01000151			HTH	cd00093	Helix-turn-helix XRE-family like proteins. Prokaryotic DNA binding proteins belonging to the xenobiotic response element family of transcriptional regulators.	pfam01381	Helix-turn-helix. This large family of DNA binding helix-turn helix proteins includes Cro and CI. Within Neisseria gonorrhoeae NGO_0477, the full protein fold incorporates a helix-turn-helix motif, but the function of this member is unlikely to be that of a DNA-binding regulator, the function of most other members, so is not necessarily characteristic of the whole family.
SCUU01000151_4	MLSDDDYNLLHGSAEHIAGLLGVSPRTAARYKSGASELPEPCRRLLRLRRDGDISAIMGKDWEGFYFGADGLLYLPTHRNGFDAHQIRAMFFTVQECAALRADLRELRSKIWAMQKVRDAERSGGKVARLREHAAALQRLSDLIALEVGDDGDAADDAEREILNLGHFT	169	SCUU01000151	cons_z2	P15_TR
SCUU01000151_5	MIDLASLLGAVQNGGGLLLLLMYLVFELRSMRRDFAKHEEIYIHEPKGVHHGES	54	SCUU01000151
SCUU01000151_6	MLAAISAGLISAAMSIFGKLATQSFFEAVLSRVMVYAGEQLAPMTTNTLDDELVAEIKKRLSGGGND	67	SCUU01000151	PM2_22	P18
SCUU01000151_7	MNILSVAKNNPMIAGAVVVAAISALWLATRGAKQAGRDIGGGAVNLAVGVATGAKDATVAAALDPAANPLYDTGTALGGWMYDLTHSKPNMVTPLQGKK	99	SCUU01000151
SCUU01000151_8	MTRAAWWLAAAAGLTLLGYMGRDKIGSFMINDNEALGNKNVQAFLRAIRAGESSQDAAAYNMLVYGGTFADMSTHPRVYKPIPGSTLKTSAAGAYQITYSTWKWLHLLAGVDDFTPASQDKMAVAYLRKLGALADIVAGDYAAAIEKCAPVWESITVPKLKARIDLAYVKYGGAQA	176	SCUU01000151	endolysin	lysin		cd00736	Bacteriophage lambda lysozyme and similar proteins. Lysozyme from bacteriophage lambda hydrolyzes the beta-1,4-glycosidic bond between N-acetylmuramic acid (MurNAc) and N-acetylglucosamine (GlcNAc), as do other lysozymes. However, unlike other lysozymes, bacteriophage lambda does not produce a reducing end upon cleavage of the peptidoglycan, but rather uses the 6-OH of the same MurNAc residue to …	pfam00959	Phage lysozyme. This family includes lambda phage lysozyme and E. coli endolysin.
SCUU01000151_9	MQIYQDKLTGEEWHFEDCVNVATLNSIPATLAASVVARPAGINRWDAVQGGWVPDVAAQLEENHKAALSRIEALEARQVRPLRELMLDASNTLAKNKLGQIDAEIAELREQLK	113	SCUU01000151
SCUU01000151_10	MGALSHEIFATKDMVASFSPMGNWVDKTAVRAFGVNYVNTTGRTIDVAIRLGQAFAGAASYFAYVDGICVGLATTQNPVGIAAYFRVPVGSTYKFVVNGAYGFNAPPETGWAEA	114	SCUU01000151
SCUU01000151_11	MSFAQSGSPAAILAAQNAAASAAASAASLAAAVVQGRFVSAPVALSAAVNAVSTFAHGLGAMPQFCKVKLVCAVADAGYSVGDEIDLSGYVDGGFMTVTVSATAVSVRVALSGSQVRVTNLATPTVTSTLLNTSWTLIVKAYK	143	SCUU01000151
SCUU01000151_12	MKTVSYTFAAGETKQIHTVGNFFELLETEAGVNVGFENNGSVFAQAENMEFGFYSKPKDGFSGLVLQSATAQTIKVAIGFGDAGYSRASGQFSVIGTGVAFTQAAVPVAVGAASVQVLPANARRSVLLMQNNSLTETVYYTLDGGAATVARGFKMPPDSAISLEGQRCPAGAIYAIGSATVNNNLIVAEG	190	SCUU01000151	cons_s	P1_spike
SCUU01000151_13	MGFFQDPLGAVSATVGNIVQPVSDFVSGNSNFGTMLDKTTIGLTQASPMGWAGQTVGLSDRATRNTILGTAGVLGSAAVAAPLFASASAPAATTAAATTTGAGITAADISAAMAMPAAQKMQDWVGAANTPATSPAVYQPKVAGGAGGGSLAVMGVVALLGVGLFIWMRKT	171	SCUU01000151
SCUU01000151_14	MASNNTLPDWGALLNDRAKQLVDNKLTQMSSEPVKTDGLTGSSYVEGQPAHKTPAFSGVSPVYLMIGAGLLAVGYFLLRKK	81	SCUU01000151	PM2_P3	P3
SCUU01000151_15	MSVGKTSRNAQPFTNVVGTGEATSIIPVGMTLNNLQLQLGFGVGGAFTKAMIDLIRIYANAKVIFEGTGTQIDKINAYRGQVSDASFLDVTFEDLTGLDQVDRVVGALDTSVGIAQLTTSVKINGATQPTLVGTAFETAPQRTASGAVSPFAGLIAKQLRYPFNTANGGTLPMLFPFGKNVGAVIKRVHIFHTNMTAAVVKEDSVVKFERTKARNEYEQKRHGRVPQLGMFTIDFIEGGNVMEAFDTRKAQSVDWLFDFSAADSGYVVIEYLDVLGNL	278	SCUU01000151	MCP	MCP				pfam18628	Viral coat protein P2 N-terminal domain. P2 (30.2 kDa) is the major outer-coat protein of the marine lipid-containing bacteriophage PM2. Each sub-unit of P2 is composed of two beta barrel jelly rolls, disposed normal to the surface of the capsid, which lend pseudo-6-fold symmetry to the molecules, facilitating their close packing within the capsid. There is a Ca2+ ion located between the two beta…
SCUU01000151_16	MDKAKLIQLAITGGVLFAAYRFAPSPIVKAMVLGAAGVVVIRNTPVINQYVAV	53	SCUU01000151	cls_1049	0
SCUU01000151_17	MMVGGNDRAAHFVAIIGATGCGKTTELKKRLGAKKRPRTLIWSPKEVLDNYAALFAGSVVTRSIAEVLQIVQKAGKGGFHVVFVPTLNQRTDMAAFSTFCKIALAAGNLTMVCEELHSVTQASNAPDGWRKVNFMGRGFGLDVFGLSQRPASVDKAFMGSLSFVHVGRLPHPPDQKAMAEVIGVDRSEVAALSGFQAIQKDFNSNKIIRKK	211	SCUU01000151	ATP	ATP
SCUU01000151_18	MSEELKALENEAAQVDALIAPTEPAVQVQAQQEQQAQAAVVSEHAEIVGLLTLAAALASPMFPSIEKIYTPETIDSIATAAVPVLVKRGWSVGSALGKYGEELALLSVVLPVGFATYKGVMGDIAEAEKAKEKDAAGDEPAKAVPDGAQPDFAARG	156	SCUU01000151	cons_a1	ORF_h
SCUU01000151_19	MVTKVSRTLGDIDCLACGEKIPVKENEAGTLNLSCPWCGLSAYAKAGTEAHGIANGWVRKPDKPDKTAGAGAATVVPSREDTTAAAPAPAASVASIAATARKAFSLGDL	109	SCUU01000151	cons_c2	P14_TF
SCUU01000151_20	MKIEVYRAAELLEKAAEGYEKLPAIAKMQAAGVLLPLIGSVRALLDEVEKLKGEKNGNEGI	61	SCUU01000151
SCUU01000151_21	MRPSVLFARQDSIYKSLDADVWDIERDARNYTDVRPVVAHPPCRAWGRLRQFAKPRPDEKELALFAVAVVRRVGGVLEHPAYSTLWAAAGLPLPGCKPDIFGGWTLPIVQFWFGHRAMKATWLYIVGVSPTGVPRIPLVLGDSPAVIAQNYKRKSPRRPEVTDREREATPPALALWLLEVAHLAKSESCQ	190	SCUU01000151
SCUU01000151_22	MNTLNNFDTEKKAAAGAARYNLLRTAQAILAKSGLDWKEQHRTCWCSRSLKRGDETVDVYRNEARDGASFAGLNRCGNLHTCPVCAAKVAELRRKQLSAGMVNHCDNGGWAYLLTFTFPHTSDEKLQDLLKRFDKARQRFQNSKAWKAFKKEAGVIGVVNSLEFTVSQENGWHPHVHMLAFTKSKKAFGEGQPVNNQGDLDSLRIQELKLLWVQVLFKCGLGEQAKLTDMMNHALNVRGGEKAAEYIAKFGRDEKWGASSELARSHAKTGAAGEKWGVLHFTPFQLLVWAGEGDAWAIHRFREFGEAVEGKRALVWSPKLKAALQVEDVDEETWIENDEPQPEQVLVGSLSSEQFAVLQSRKCVAQFLEYAATCANDQVDIDDFIDGVRQLDKIASGSL…	414	SCUU01000151	rep_d	rep_d				pfam01446	Replication protein. Replication proteins (rep) are involved in plasmid replication. The Rep protein binds to the plasmid DNA and nicks it at the double strand origin (dso) of replication. The 3'-hydroxyl end created is extended by the host DNA replicase, and the 5' end is displaced during synthesis. At the end of one replication round, Rep introduces a second single stranded break at the dso and…
SCUU01000151_23	MSAPRSHLYTDTRLIVLRARRRAFFYSAAPWVSPFALIALYALVARLGG	49	SCUU01000151
SCUU01000151_24	MQNLPEAGKTYISQTDQSKIYVESVDLIEADELGDAGFCVTGCDPKDKGDMGAVGYEFMNDEWEAHRFTLMQSE	74	SCUU01000151
SCUU01000151_25	MSNTGEGRKLFISSDVVKKMREAALAENFKRYAELPLAWRKAIAEEAGLNLLKLSRATPAERRKLQQAAKTIMGRHGMGYVGRAFEILTRTASE	94	SCUU01000151
SCUU01000151_26	MLIKKHTLSRTVVVKTNKPPFSILLSDDDHGAVARLAVENGLMMDEAVRSIFSVGLAFVSVMEGDDSYV	69	SCUU01000151
SCUU01000151_27	MTTINRLTANLRISTIAAVADRAAESCISFDAALEEIIERGLRPEISDELSEACAQLVGACDALPDDALAGHAGRVWQLINAGLPVAESEGGHAD	95	SCUU01000151
SCUU01000151_28	MSFAIDNLGYSISKRVTSMEDAGFSISTNYGDMSFEPEEARAIIREVRKLLERKLAKAEAVEAKRRELAKIEGGAL	76	SCUU01000151
SCUU01000151_29	MKTTADYIDALRVKFNVDSDFKAMNRLGVNHRQQVSQWRKLHGAFGEELSIKVADALEIDRAEVLLAMQAQKESNQEIRKLWERIATLAIGVTAALSVFAVLPIEYFPNGAQYGLIALSTSASGNFAHYVKYLFGLLAFPRPVRRLTGAIVTPKFKTAV	159	SCUU01000151	PM2_04	P16_TR
SCUU01000151_30	TRAGELIAGLTAENLLADKGYDSDAIIEQAAEQCMKAQIPPRKNRKEQRGYDKELYKLRHLAENAFLHLKQWRGIATRYANAPRHSLRSPIFDASPCGRRSRDDTV	106	SCUU01000151			transposase			pfam13586	Transposase DDE domain. Transposase proteins are necessary for efficient DNA transposition. This domain is a member of the DDE superfamily, which contain three carboxylate residues that are believed to be responsible for coordinating metal ions needed for catalysis.
SBEJ01000082_1	MKRNSLNQRAHLLRPRSHDLFGFVPVTQDEIDHWVNVMAPHIAHSAWRVEHYVKCWNVAEKIQASKISGQFFNL	74	SBEJ01000082
SBEJ01000082_2	MKKRLAAALKVAARTPAQAHAGRWIARNPAPLPLFDAPAVTHDDICEWLRAVARMAPDSPRAAAYVRAYDVAGKISAAKAAGQWPPKEKGPDFRASFVSTAYRSTAS	107	SBEJ01000082
SBEJ01000082_3	MATKKRKPAKRKTTARKPARAKNGRFKKR	29	SBEJ01000082
SBEJ01000082_4	MMSPEFLLNLVTAAGAAAAVYAAIKADLARAIALAETAVKDADKANGRIDNHIQNHP	57	SBEJ01000082	PM2_21	P17
SBEJ01000082_5	MPILQLLAGILTGKAGEQIGGAVSVAAQVAALVAALAPIALWLGGHKDDVFITLTYGDLAFWGFLIAAQVFLVVRLVHRAAPPA	84	SBEJ01000082
SBEJ01000082_6	MTKADEYLLIGGGLIAAAVALWIASNPSGAGRAVGAAAVDAVNGVVTGTVESVGELVGVPVTSPDKCAAAKAAGDTWEASFACPASEFLSWLWNR	95	SBEJ01000082
SBEJ01000082_7	MHNKEILILAALGVGLFYLMNKARAGGVKGAAQTGTGTSFIREWQGWRYYTDGTVIGPDGTYYKDGNPIWWPTMAGGVAA	80	SBEJ01000082	cls_545	0
SBEJ01000082_8	MRPALLVGVAMIGGAAWWWWQQSANEAESADGGDMTADSLSSVSDEILSVVDDVFNAVIPVRAIMWSPDLIPAAYRAVISQTEAANGIPDNMLARLLYQESRYRPEIINGTKKSPVGALGIAQFMPATAAEMGIDPLDPMQAIPAAGAYLARLYRSTGSWVLALAAYNWGIGNVKRKGIDAAPKETRNYYSQILADLGMEGVTSA	205	SBEJ01000082			other_lysin	cd00254	lytic transglycosylase(LT)-like domain. Members include the soluble and insoluble membrane-bound LTs in bacteria and LTs in bacteriophage lambda. LTs catalyze the cleavage of the beta-1,4-glycosidic bond between N-acetylmuramic acid (MurNAc) and N-acetyl-D-glucosamine (GlcNAc), as do "goose-type" lysozymes. However, in addition to this, they also make a new glycosidic bond with the C6 hydroxyl gr…	pfam01464	Transglycosylase SLT domain. This family is distantly related to pfam00062. Members are found in phages, type II, type III and type IV secretion systems.
SBEJ01000082_9	MGLYQGAPARLSLPKRSGRKYNFPENAKWGQVADVLPTIGTTYWCPFIIYDADVYDQLWVYSGTNASGGSVDLGIYSDARGTPGNLIAGGTNLAIAAAATSYAWTFPGNGLTLPPGVYWFAFCLRSGSNINFKRGDLANLQGGNGSRWMGGNGGGAVYDTEYWKAVTGLPSPAGTMGGIQQSGCFQFSMRAK	192	SBEJ01000082
SBEJ01000082_10	MDKLNVIQIKQTLTGRTVFGIGGAFVRLIDSDAPVTVEYIKGGQTVGRAESVLGGFATETLPFDGIAVTPSAPGSVSFMIADAAVKYDRFAGNLSPVPVAMSQSRATVLTSGVTTLLAAKANRKYLFIQNNSDMDTVRVTVDGSAPTAVAGMRLKPGASFVVEGVAIMTGAINAIAETGAGASVEMVEG	189	SBEJ01000082	cons_s	P1_spike
SBEJ01000082_11	MTFYVKPEIIIKDGEARQVTLCQQQQGSDSSSSSSSSVATTTTNTDKRLALQSGIGISSDQSTVNVQAMDAGIVNKALDTVASADATGAASFDKVLTLAEKLFSTGSAVLGKTADSTLGAVAALNTAQNDAAGKVDQKTIILLGAAAVAGVVAWRHK	157	SBEJ01000082	cons_r	P10
SBEJ01000082_12	MPFSDVESLRVQVEADRAALFEVLAGGAVVGAYVLRTEVIAGRIEGVIVAAGADCPGVEVSTAILPIAEKQFSGVDAIRVHTARPGLLKRLAGAGYEFQEFVIRKKIK	108	SBEJ01000082	cons_q	GNAT
SBEJ01000082_13	MPFVYGQYSVPGATTVEPIPADSGAVLSGATMDPMTGALINAGSSVLSKVLGGGAAPAQSGARSDSYTSAAFDNSGWNVNFGGGTIESSAAKGAAASWGVYAALAVGVVVLWKLAKNK	118	SBEJ01000082	cons_p	P8
SBEJ01000082_14	MDETVDIGSTLSGLGSKVLDAWIGYKNNQQLQDFQLQSLTLQRQAAMAQTAQLSGGIPPSFLLIGGAVLLFVLLKD	76	SBEJ01000082	PM2_P3	P3
SBEJ01000082_15	MSVGKLRRYTLPFANVVASGWATTNLNIGRTLETLNLKLGGTSLTKAMLSTIRIKANGKAIFEATGSQCDKLNQYRGEAADAAFLDIQFADRTGLTEADRMVGALDTTAGIMSLSAEIQIAGATAPTLVGITTESSPQGTNKNLIPASGVLSKVLRYPFSVATGGQLSIPLPFGGVNGAMIKRIHVEHTGNMTGATVKQDSFVVHESVKAENEYEQKRWGRVPQTNLYTLDFVLDGNFAKAMDTRDARTFEVLPTFSAADNGFVIVEYLDALGNL	275	SBEJ01000082	MCP	MCP				pfam18628	Viral coat protein P2 N-terminal domain. P2 (30.2 kDa) is the major outer-coat protein of the marine lipid-containing bacteriophage PM2. Each sub-unit of P2 is composed of two beta barrel jelly rolls, disposed normal to the surface of the capsid, which lend pseudo-6-fold symmetry to the molecules, facilitating their close packing within the capsid. There is a Ca2+ ion located between the two beta…
SBEJ01000082_16	MEKYLKMYAAFAVMSIVTAVLVRPTVANIPLLNKI	35	SBEJ01000082
SBEJ01000082_17	MSANEATIIPIVGASGSGKSWRIKQRLAKDKPRRLVVWDWKSEYDGGQVVTCPAALAAAMRKAGKGGAARLIYRPVKSSDAEIERQFSAVCALVSAWGNCWFIVEELSNVTRASYAPIKWRNICTEGRHSALVVIATTQSPALCDKTFLTNATIVYCGSLGWPSHRKVMANCMDVKEAQITELAPLQWLCRGRGQAAFRDDLKVPKKRVV	210	SBEJ01000082	ATP	ATP
SBEJ01000082_18	MSENQQHENMGEEFERAAAEADAVAASMAEADTGAEPGQGEAEPAKKISNAEICADALRMVRVFPPIAGRFPSAVALLTDEAIAEFADAFGALCDKYGWDFSGGFGEYAVEIRAALVCGGFAWGFAQAVAADLAKARAEAAKPVEPAAPPMQAADAPADSSGASVLK	167	SBEJ01000082	cons_a1	ORF_h
SBEJ01000082_19	MANPVVGVCVCPLCGEDGAEVRQGIKGAVYIVCDACVSQVRTMSRQGARLIQALAGAGGIKPEPKQDKPSEEGARPAGDALPAAAEPEPKPEPKTAQKAKTVTELWGVPL	110	SBEJ01000082	cons_c2	P14_TF
SBEJ01000082_20	MPRIETDAQWQAKRLALLPSAWVGRMRARFDEKWGDGSGYYAANTYLRETTEPFEHIAIPLDASDSDICAIAERKARDMFALASSVPVSSAKATRAMLAAAVRRAGVVPPDEKDESISDAGAVRRMTDSLWWRRKLRTVHARELEGAAISLGFVHSGKGGNPYASDETVKRRRQQKRRNAKVLEETIAINERDEGFTLAELAARSVANPEIRRGELMTRIKGFEEIARGVDHAAEFVTVTCPSRMHSRLHGSGADNPTYDGTTPRQAQQYLAKTFANLRAYLWRRGVGMYGFRIAEPHHDGCPHWHLLVFVEPSRLDELRAAFRRYFLKDSPTERGADKYRVKFEAIDWKRGTAAGYIAKYVAKNIDGYRVEKDLLGNDAIEASHRVDAWASTWGIRQF…	592	SBEJ01000082	rep_a2	rep_a2				pfam05840	Bacteriophage replication gene A protein (GPA). This family consists of a group of bacteriophage replication gene A protein (GPA) like sequences from both viruses and bacteria. The members of this family are likely to be endonucleases.
SBEJ01000082_21	MLQKFKELVKAMKELADRVEGQPGADLATLARELGEAVEKVTLLVSAQDLSVPAAAAGPAQESSQPAESVTDAPVESAAPVETAAPVEAAAA	92	SBEJ01000082
SBEJ01000082_22	MSGLTYLQAVEIGKRRVAEVRAMFPACFRRVRAAVVELSPVGKVWDSMTELERASWAYIAGAPKARDCWRYLDETQRERIAVAMRKAAKRAAMLEAA	97	SBEJ01000082
SBEJ01000082_23	QDGAGGVGRYAAWGAAMKPLRLNWQFIVFPSAGGGHWLASAAVREHPFTTVETAEGYGPQSALDAVLVFCHAHEAALMAIGRL	83	SBEJ01000082
REAW01000036_1	QTCTLQVPVGCTAGAAVQLSGLLLPLSKAEIDALALGVWGRKVVGKHLLRAEDRVELYRPLLVDPKVARRERFAKQGAKSAGLFAKRRAGAKAGY	95	REAW01000036						pfam03658	RnfH family Ubiquitin. A member of the RnfH family of the ubiquitin superfamily. Members of this family strongly co-occur in two distinct gene neighborhood contexts. In one it is associated with a START domain protein, a membrane protein SmpA and the transfer mRNA binding protein SmpB. This association suggests a possible role in the SmpB-tmRNA-based tagging and degadation system of bacteria, whi…
REAW01000036_2	MKMLHGLLVALLVAHCPGAFAQWQWLDKDGRKVFSDRAPGAEIPEKNILKRPGSAVAKPAEPTEPTTVNAPTPQLPALSASKPGGDKTLEAKKKQAEEAEVTKRKSEEERVLKAKAENCNRAKQSKAAFDSGVRISRTTAAGEREVLDDAARLAEGQRIQGIIDSDCK	168	REAW01000036						pfam13511	Domain of unknown function (DUF4124). This presumed domain is found in a variety of bacterial proteins. It is found associated at the N-terminus associated with other domains such as the SLT domain and glutaredoxin domains in some proteins. The function of this domain is unknown, but it may have an Ig-like fold.
REAW01000036_3	MRLLGKALTFDDVLLVPAFSQVLPKDTSLATRFSRNIALNLPLVSAAMDTVTEARLAIAIAQEGGIGIVHKNLTAAEQAAQVAKVKRYESGLLRDPVVITPDTTVRQVIALSEQLGVSGFPVCDGGKVVGIVTGRDLRFETRYDQPVREIMTPRERLITVPDGTTPEAAKALLNKFKLERLLVVNDAFELKGLITVKDITKQLNFPSAARDSTGRLRVGAAVGVGDGTEERVEALVNAGVDAIVVDTAHGHSKGVLDRVRWVKQNFPQVDVVGGNIATGAAALALVEAGADAVKVGIGPGSICTTRIVAGVGVPQIMAIDSVATALKGTGVPLIGDGGIRYSGDIAKAIAAGAGTVMMGGMFAGTEEAPGEVILFQGRSYKSYRGMGSIGAMQQGSADR…	489	REAW01000036				cd00381	IMPDH: The catalytic domain of the inosine monophosphate dehydrogenase. IMPDH catalyzes the NAD-dependent oxidation of inosine 5'-monophosphate (IMP) to xanthosine 5' monophosphate (XMP). It is a rate-limiting step in the de novo synthesis of the guanine nucleotides. There is often a CBS domain inserted in the middle of this domain, which is proposed to play a regulatory role. IMPDH is a key enzy…	pfam00478	IMP dehydrogenase / GMP reductase domain. This family is involved in biosynthesis of guanosine nucleotide. Members of this family contain a TIM barrel structure. In the inosine monophosphate dehydrogenases 2 CBS domains pfam00571 are inserted in the TIM barrel. This family is a member of the common phosphate binding site TIM barrel family.
REAW01000036_4	MHQKILILDFGSQVTQLIARRVREAHVFCEVHPCDVTEDWVRAYAADGNLKGIILSGSHASLWEDETLRAPEVVFDLGIPVLGICFGMYAIAAALGGKVEGGHKREFGHAELRARGHTELFEGIQDFTNADGHGMLNVWMSHGDNVTEMPPGFKLMASTESCPIAGMADETRKFYAVQFHPEVTHTTQGQALLNRFVLDICGARPDWIMGDYIAEAVAHIREQVGDEEVILGLSGGVDSSVAAALIHRAIGDQLTCVFVDHGLLRLNEGDMVMDMFVGKLHAKVIRADASDLFLGKLAGVSDPEAKRKIIGGEFVTVFKQEAAKLKGEGAKGAKWLAQGTIYPDVIESGGAKSKKAVTIKSHHNVGGLPAELGLKLLEPLRELFKDEVRELGVALGLPY…	536	REAW01000036				cd01997	The C-terminal domain of GMP synthetase. It contains two subdomains; the ATP pyrophosphatase domain which closes to the N-termial and the dimerization domain at C-terminal end. The ATP-PPase is a twisted, five-stranded parallel beta-sheet sandwiched between helical layers. It has a signature nucleotide-binding motif, or P-loop, at the end of the first-beta strand.The dimerization domain formed by…	pfam00117	Glutamine amidotransferase class-I.
REAW01000036_5	MNTENLLGTHTDSDTLHFLDDEAFSGSAKEPVWRLLVIDDEPDVHRATTFALAGVRILGRGLQFLHAYSASEATQLLTTERDVAVVLLDVVMEREDAGLALVKTIRQDLRLTELRIILRTGQPGYAPEIETIHDFDINDYKTKSELTRTKLYATVTAALRAYEQIRKLDELAFYDRLSNLPNRNKFLDLAEERLKNHRTTDDVIAILDIDDFSEINDALGHQQGDRLLQSVADRLKAEMGSEVILARIGSDTFGVMGDQALVNPLRVLALFREPFQVQDDSMVVTATMGLTKLFTDEGSGRDALKDANIALKRAKKSRRGSFVMFSTEMGSDIRERVRLLQSLRSAVESERLFIVYQPQLNLSSGKVVGMEALIRWRNEDGTFVPPDRFIPLAEASGMI…	593	REAW01000036				cd01948	EAL domain. This domain is found in diverse bacterial signaling proteins. It is called EAL after its conserved residues and is also known as domain of unknown function 2 (DUF2). The EAL domain has been shown to stimulate degradation of a second messenger, cyclic di-GMP, and is a good candidate for a diguanylate phosphodiesterase function. Together with the GGDEF domain, EAL might be involved in r…	pfam00563	EAL domain. This domain is found in diverse bacterial signaling proteins. It is called EAL after its conserved residues. The EAL domain is a good candidate for a diguanylate phosphodiesterase function. The domain contains many conserved acidic residues that could participate in metal binding and might form the phosphodiesterase active site.
REAW01000036_6	MRLALAQALKAQASGEIPVGALVVKDGEVIGVGYNAPISSNDPSAHAEIAAMRSAALALGNYRLDGCELFVTLEPCAMCAGAILNARLDRVVYGAKEPKTGAAGSVVDLFANSHLNHRTRITAGVLAQECSELLRSFFLKRRHEKALRAQPLSEDALRTPASAFGSMKDYPFLSRYVNTGLAMSGWRMHYLDEGPADSSAVLLCLHSVGGWSYEFRHLISALATKGVRVIAPDMIGFGMSDKPKKKSAHSVPFHLENLKRLLMHLELPALVILGQGSGMLLAKLLARDMPHLVLQLYDLQTNEESAVETSEALLMPFPDRGYQAGLRASPMLIDQLMVEASAVGHSDFNACTVMATSSMTTVLDYFSASLHHR	373	REAW01000036				cd01285	Nucleoside deaminases include adenosine, guanine and cytosine deaminases. These enzymes are Zn dependent and catalyze the deamination of nucleosides. The zinc ion in the active site plays a central role in the proposed catalytic mechanism, activating a water molecule to form a hydroxide ion that performs a nucleophilic attack on the substrate. The functional enzyme is a homodimer. Cytosine deamin…	pfam14437	MafB19-like deaminase. A member of the nucleic acid/nucleotide deaminase superfamily prototyped by Neisseria MafB19. Members of this family are present in a wide phyletic range of bacteria and are predicted to function as toxins in bacterial polymorphic toxin systems.
REAW01000036_7	MKKHIYIYSPSGAVRDKLAFRRGVKRLSALGYDVEIDVAALSGHMRFAGDDESRLAAIHRAAASGADVALISRGGYGLTRLLTGIRYKDIAKAIEQGTSFVGISDFTAFQLAVLAKTGAVTWAGPALCEGFGVGGTPDLQPDDIMEACFQDMTSGQGEGTGWRQRKPLLGAPVNIRSAMLWGGNLSVLVSMIGTPYFPNTKGGILFLEDVGEHPYQIERMLTQLLHAGILKNQKALLMGQFTGFAMSTHDKGFKLDTVIHWIESQLKIPVLTNLPYGHVQTKVLLPVGKPVDLVAEGKDVMMIWGHSE	308	REAW01000036				cd07025	LD-Carboxypeptidase, a serine protease, includes microcin C7 self immunity protein. LD-carboxypeptidase (Muramoyltetrapeptide carboxypeptidase; EC 3.4.17.13; Merops family S66; initially described as Carboxypeptidase II) family also includes the microcin c7 self-immunity protein (MccF) as well as uncharacterized proteins including hypothetical proteins. LD-carboxypeptidase hydrolyzes the amide bo…	pfam17676	LD-carboxypeptidase C-terminal domain. Muramoyl-tetrapeptide carboxypeptidase hydrolyses a peptide bond between a di-basic amino acid and the C-terminal D-alanine in the tetrapeptide moiety in peptidoglycan. This cleaves the bond between an L- and a D-amino acid. The function of this activity is in murein recycling. This family also includes the microcin c7 self-immunity protein. This family corr…
REAW01000036_8	MRWAPSNLMIGFLRAKRTAGNVKENACALDDIRMTMLELMGDRCAQAFPVLHVQVTYANNVEDLWYLRGDVMVAIASFDGEVIARDKLTKVTSKFKGLLPDGLNRRPSTLSQ	112	REAW01000036
REAW01000036_9	MGIQATVVFTDLHGSTGVFEALGNARATESVTQITSWIAQLGQRHDGRVVKTLGDGVMLIFSTSRHAVSAVVEIQRLHHKKSLSLPFDLRLPIRVGLAAGEVEMIGEDCYGDAVNIASRLCDLCGPHQIWASANALDTVSEVRGTSFRPLGPIQIRGRAEPCSVFQIEWREEEPSDFLTMQANFHTNELLEAGDALGREVVLQWMDTVRSFKSFELPIHVGRVKDVDFVVNDPRVSRTHARLEWRNGSVIFVDVSTYGSWVRFSGSGGSDVLLRRDECVLHGKGELALGASFADLSVPVVAFSIR	305	REAW01000036				cd07302	cyclase homology domain. Catalytic domains of the mononucleotidyl cyclases (MNC's), also called cyclase homology domains (CHDs), are part of the class III nucleotidyl cyclases. This class includes eukaryotic and prokaryotic adenylate cyclases (AC's) and guanylate cyclases (GC's). They seem to share a common catalytic mechanism in their requirement for two magnesium ions to bind the polyphosphate …	pfam00211	Adenylate and Guanylate cyclase catalytic domain.
REAW01000036_10	MLKTYAPKGLHGADLRGLLDDLQATPADAAKFLQVTERSVWRWLADGSAPFAALATLWHESPRGRETAAVDVGNALVAHRGLARAHQDAHARETQRLARLVQIGDFGAANDPLIEGPFSRLPVRDVPGFAGRNDTPVPAGNWMLQDAG	148	REAW01000036	cons_z2	P15_TR
REAW01000036_11	MIDIVLDANVAIDWFVNTEQGTAYSARLAKLIGEEEITFHVPLSFEPEVCGQLVRHHRHKPELHSKAWLSGALRMLDYMPIKQHALGVNFTVTGELAESYRLSVYDVQYFHLARILEHPIASRDRGIISACKAWHVTHWQP	141	REAW01000036				cd09873	VapC-like PIN domain of the Pyrobaculum aerophilum Pae0151 and Pae2754 proteins and homologs. Virulence associated protein C (VapC)-like PIN (PilT N terminus) domain of the Pyrobaculum aerophilum proteins, Pae0151 and Pae2754, and homologs are included in this subfamily. They are similar to the PIN domains of the Mycobacterium tuberculosis VapC and Neisseria gonorrhoeae FitB toxins of the prokary…
REAW01000036_12	MQTVNAVQVKKIIELRRDDCPVIFSNPGNPEAFARAFKKMRKIVEKMPLQPDPAKDLKKTRERRGLV	67	REAW01000036
REAW01000036_13	MKFTAEFVLSVVVALGSGVGAYTAIRADLATLHERSTNALAAAQKANDRIDQLTGRQK	58	REAW01000036	PM2_21	P17
REAW01000036_14	MKILKYLAARLREPSTLAGLSVIGVMVGLPPGTVDLAAQVVTGAVAIAAALIPDAK	56	REAW01000036	07hyp	holin
REAW01000036_15	MKTSPVSGDLMIKLGVGAVLIVLGVVAVRKVSGAAGVAAGAVLDGINPNSGNNVIYRGANWVGSNVVTSSDGPGKNADGSWTLGGWLFDVMNPGTAKKVREITKPVSISGNQITVTASDPVSGGDMNYNYF	131	REAW01000036
REAW01000036_16	MAGAALLLGRRGEGVEEVITLDDPAGTDTGNSFAADAVEGITPAQLPKVDPGREVRNLEAFKSVIKAAEGTAKEGGYGALFGWPMAGRSFDPLKVDGHPKQFFTYVDKAGKSLRTSASGAYQITYTTWIGYQVPFRAWALLNGYNVSGFNPETQDAFAVFLLDLDGALSHVKAGRFSQAVAVARRRWASLPGAGVNQPERSQQFVLNAYKQAGGALA	217	REAW01000036	endolysin	lysin		cd00736	Bacteriophage lambda lysozyme and similar proteins. Lysozyme from bacteriophage lambda hydrolyzes the beta-1,4-glycosidic bond between N-acetylmuramic acid (MurNAc) and N-acetylglucosamine (GlcNAc), as do other lysozymes. However, unlike other lysozymes, bacteriophage lambda does not produce a reducing end upon cleavage of the peptidoglycan, but rather uses the 6-OH of the same MurNAc residue to …	pfam00959	Phage lysozyme. This family includes lambda phage lysozyme and E. coli endolysin.
REAW01000036_17	MKTENFSLIGAGGVFMRQGIIRVLRYDEGNAGGPIPLIRVTSMSGSDVDVEMMPGRLVNLKEPINGMVIRNLSGATLTGKFTWGDGTVEDNTFSGVFGLDAGTLAALESVSLNVEQPSGFYQSSTAMAASGTETVFAAVSNINGAIVWSGEFATRGGVMARYAAKATALSGFVDGQTICSPSRFDYSTADNCAGIITRPIRLAAGLALFFQSIHAEAAAARSVRFTLL	228	REAW01000036	cons_s	P1_spike
REAW01000036_18	MKFFDLFGFSFVLAFLRLNFGSGGGSSQQSSTTTNNTTNVADKRVVADGGAIVAGDGATINTTDLGSVQKAADVAQAAVVGATSLATNAQAQAGALATKSLEQSQKSMMELKGAYEASGKTTLIMAGALALLLWISNGKKTK	142	REAW01000036	cons_r	P10
REAW01000036_19	MQLPVQVPACGPIGPRDIGGGGARGLVFASDIGQGLHGAVREVRKRSAVDSGGGRGVAPEHDGGRAGLGNGKGQAVAGGGRGFSDCAPWTCAPGLCAGLCGQAVRQRLDAGKKQ	114	REAW01000036
REAW01000036_20	MAEPLAWIQAGSQLLNAVGAARAAPGAPGISTSGNAPNLFNNDQDFSGFTVATSGARADGAKISKTSSDQAGTLAGMGSMADLSPVTIALFAAGAVVVWKLTR	103	REAW01000036	cons_p	P8
REAW01000036_21	MVNLKGQNMSFLDGGGTDGRGGYDMSKVAQNSTYGRNPPVVIETNYADNFAPGNLAGGATSMLDVLKYGFGRVVDYKTASLQAQNVPPNYVGGAQSPVLVSVPQKINTTTLLLIGAGVLGFLMLTSGGKKD	131	REAW01000036	PM2_P3	P3
REAW01000036_22	MFSQRLADFSPIAPGQVATVKVPRYALTFNRLMLRLGGTTFTKALISKIEIMIGTRRVYLIDSVGALAAGTILDMINRYRGVFDQATNLTIDFTERDFLTIAAREIGGIDMSKITDDVYVNITIAGGAVAPTLYANAFYTPPQGRDIEDTQLIQKLVTIPYSFANGGRQQITFDPKGALIKRIYATFTGSNGTATAESNLSRFEVRKNSNALFELLSTDNKFLQQEYRKVPQSGMFVVDLVFDNNLSGALVTADAAALEFAPTFTAADNGVMIFEVLDAPYNL	283	REAW01000036	MCP	MCP				pfam18628	Viral coat protein P2 N-terminal domain. P2 (30.2 kDa) is the major outer-coat protein of the marine lipid-containing bacteriophage PM2. Each sub-unit of P2 is composed of two beta barrel jelly rolls, disposed normal to the surface of the capsid, which lend pseudo-6-fold symmetry to the molecules, facilitating their close packing within the capsid. There is a Ca2+ ion located between the two beta…
REAW01000036_23	MKDVKKYAIAGAITTVAALIGIYLLRKAPVVSGFTAPLVNKALVG	45	REAW01000036
REAW01000036_24	MQAVHNNSNRPDIRAFIGATGSGKGVSIRAALRELKPKRLLVWDPLGEYGEFVTATVDRLEVLATMAKGASFRVAFWPGADATNYADKFAMFCRVAFAAGDAVMLVEELSDVTTASYAPQPWRRCTVQGRHRGLKIIAGTQRPAKVDKDFLGGCTYVRCFTLRYPQDRQAMAAVLDVSVGLISALQTHEEGKFTLINYVERDFRGGKATAGRVKLARK	218	REAW01000036	ATP	ATP
REAW01000036_25	KQSRNPYVRKRPLYSFSDRLRMNEQTNDTATASVDPSKAESLDDLAGLGKVVDGGGMAAAPGVAGDAVQELPQATEEDITDMLIMAREMIAPAADSAGVMTEAQVVAIWSDDKLRRIAKPLVSIMNRHGVGVGEAFEKFGPYVMLAAAIGGPAFATYKAIRQNAIDLAKHASSPQQQQPA	180	REAW01000036	cons_a1	ORF_h
QTQR01000002_1	IADDVEVAPDRLSATFHLNPAARFSNGDAITAADVKYSFDTLTSPQASPLYNAQFSIIKRAVVVDGHTIRFEFKHAERDAALIAGDLPVFSPKWGQRADGTRPPFDQIANVPPIASGAYLIEQRRNDKQIRYVRNPRYWAANLPSRRGMFRFAHVTFKLYLDQYTSLEAFKAGDIDARMEYSSTQWARKYVGKNFRNGMLRKGEFPDGPAQMQGFLMNLRKPMFQDVRVRHALALAFDFDWMSRMMFYGQYRRTNSFWEASPFAASGMPSAKELALLEPYRSTLPPAVFGPMIAQPSTLPPGSLRANLKQARDLLEQAGWHYRDGALRDANGTPMTIEIIDDQPGMDRLILPYTQALATLGIHAYLHEIDSAVYLKRLDNFEYDMTTYIYLPVTIPGAE…	508	QTQR01000002				cd08497	The substrate-binding component of an uncharacterized ABC-type nickel/dipeptide/oligopeptide-like import system contains the type 2 periplasmic binding fold. This CD represents the substrate-binding domain of an uncharacterized ATP-binding cassette (ABC) type nickel/dipeptide/oligopeptide-like transporter. The oligopeptide-binding protein OppA and the dipeptide-binding protein DppA show significa…	pfam00496	Bacterial extracellular solute-binding proteins, family 5 Middle. The borders of this family are based on the PDBSum definitions of the domain edges for Salmonella typhimurium oppA.
QTQR01000002_2	MLAYIFRRLLLMIPTLVGVVTITFAVTQFVPGGPVEQVLAQLRHGSARGGEAGGGGGGYHGSQGVDPQQIAQIRKQFGFDRPPLERYLLMLKSYATFDLGQSYFAHRSVWAVIRSKLPVSITLGLWTVILTYLVSVPLGIAKAVRNGSRFDTVTSVLVLTGYAVPGFVLGVLLLMLFGGGTFWQVFPMRGLTSDNFDDLTLIGKTLDYLWHIVMPVTAAVIGNFAIVTILTKNTFLEEIGRQYVLTARAKGAPERDVLWKHVLRNAAIPLLTGLPAAFVGAFLNGNLLIETLFSLDGMGQLSYDAVIRRDYPVVLGSLFLFTLIGLLTKLIADICYVLVDPRIQFSRLDH	350	QTQR01000002				cd06261	Transmembrane subunit (TM) found in Periplasmic Binding Protein (PBP)-dependent ATP-Binding Cassette (ABC) transporters which generally bind type 2 PBPs. These types of transporters consist of a PBP, two TMs, and two cytoplasmic ABC ATPase subunits, and are mainly involved in importing solutes from the environment. The solute is captured by the PBP which delivers it to a gated translocation pathw…	pfam00528	Binding-protein-dependent transport system inner membrane component. The alignments cover the most conserved region of the proteins, which is thought to be located in a cytoplasmic loop between two transmembrane domains. The members of this family have a variable number of transmembrane helices.
QTQR01000002_3	MSSSTPVSSSAAWTTDPACAPSPSPWRRTWQRFRAQPLGHASLVIFVVLFALSLCADGLSNDRPLLVRYDGHYYFPIVKDYPETEFGGDFPAKTNYLDPYIRAKLESHGNFAIYPPNRYRYDTIDYFASRPYPAPPSASNWLGTDQFGRDVLARLLYGFRLSVLMAFALTVSGVLVGVLTGALQGFYGGHTDLIGQRLIEIWSALPDLYLLIIFASIFTPSLWLLFILLSMFGWLVLSDYVRAEFLRNRMLDYVKAARTMGLTNAQIMWRHVLPNSLTPVITFLPFRMSAAILSLTSLDFLGLGVQPPTPSLGELLQEGKNNLDAWWISISAFAALVVTLLLLTFMGDALRNALDTRARGSAFGGGR	367	QTQR01000002				cd06261	Transmembrane subunit (TM) found in Periplasmic Binding Protein (PBP)-dependent ATP-Binding Cassette (ABC) transporters which generally bind type 2 PBPs. These types of transporters consist of a PBP, two TMs, and two cytoplasmic ABC ATPase subunits, and are mainly involved in importing solutes from the environment. The solute is captured by the PBP which delivers it to a gated translocation pathw…	pfam00528	Binding-protein-dependent transport system inner membrane component. The alignments cover the most conserved region of the proteins, which is thought to be located in a cytoplasmic loop between two transmembrane domains. The members of this family have a variable number of transmembrane helices.
QTQR01000002_4	MANALLQIDGFSARFGARPAVRDLSLSIGRGERVALVGESGSGKSVTALSILRLAQQAALSGRILFDGEDLLAKTEQQMRGIRGADIAMVFQEPMTALNPLYTIGKQIAESLRLHEGLRPGDARERGIALLRRTGIPEPERRIDSFPHQLSGGQRQRAMIAMALACRPRLLLADEPTTALDVTVRQQIVDLLLELQEQEAAARGMAVLLITHDLNLVRRFAQRVAVMEQGVLVETNTTDALFAAPQHAYTRRLLDSAPQRAVEPVAAAARTILDVRDLAVDYRIAAKGWRGALGKTTFRAVHDVTLSLKRGETLGIVGESGSGKSTLAATVLGLQRPAAGAIEIDGLPLDTLRTTGGRRALYGRMQVVFQDPFGSLSPRMTVEQIVGEGLAVHRPQVAG…	544	QTQR01000002	ABCtrans			cd03257	ATP-binding cassette domain of nickel/oligopeptides specific transporters. The ABC transporter subfamily specific for the transport of dipeptides, oligopeptides (OppD), and nickel (NikDE). The NikABCDE system of E. coli belongs to this family and is composed of the periplasmic binding protein NikA, two integral membrane components (NikB and NikC), and two ATPase (NikD and NikE). The NikABCDE tran…	pfam00005	ABC transporter. ABC transporters for a large family of proteins responsible for translocation of a variety of compounds across biological membranes. ABC transporters are the largest family of proteins in many completely sequenced bacteria. ABC transporters are composed of two copies of this domain and two copies of a transmembrane domain pfam00664. These four domains may belong to a single polyp…
QTQR01000002_5	MSMPSFFIDRPVFAWIVALAVVVAGVLAIPQLPIAQYPRLAPPRVVITAAYPGASTETVDGDVGSIIEESLDGADGLLYYETSSDGHGNLEIDVTFSPGTDPDIALVDVNNRLKQVESRLPQQVVQQGIGVFKAANTFLMLVTLTSTDGMRDSAQLGDYLNRYVLRELKRAPGVGAAELWDADEALRVWLDPHKLREYGLGADDVIAAIGAQNATVTAGAIGDAPFPGGQQLTAQIVVKGQLASPDEFGRIVLKSKTDGSAVRVADVARVEIGRDDYSFYSRLNGRPAATVGIQLGPRGNALETSNAIRARLAELSRTLPPGVAIEIPFDGAHFVTIAIREVVLTLLEAVVLVFCVMWLFLRDLRYTLVPTVVIPVTLMGAFVAMWAFGLSINVFTMFG…	1059	QTQR01000002						pfam00873	AcrB/AcrD/AcrF family. Members of this family are integral membrane proteins. Some are involved in drug resistance. AcrB cooperates with a membrane fusion protein, AcrA, and an outer membrane channel TolC. The structure shows the AcrB forms a homotrimer.
QTQR01000002_6	MRYPNLRYGKPEEFRYYMNGRTAADVARELRRSERSVADWMSGRQRVPWWAPEILRLRAVERDATRLRFAFNAAWKPSGLETPKRERPHLRIVA	94	QTQR01000002
QTQR01000002_7	MDAAQWLTIGVSIVQILVVPVGCFRYILGVEKRLTRIEAKLGIAD	45	QTQR01000002	PM2_21	P17
QTQR01000002_8	MSFLDRLGEPSTHAGIGVIATAASTAAIQLGANPTKVGAIAAILQALVGLFAVFAPESASTPPAGQ	66	QTQR01000002	07hyp	holin
QTQR01000002_9	MSLKANAAGLAIGAGVILIGLAYVKRGSIVASAGQAISNVDGTLTDAALQIPGVSALTDPATGDFNPAAAGYASGQATREWLGQQWGSVKNWFTLAGTSPDPTFDTGDSAGWGGGTPQVSPGNGAAPTDFGNFLSL	136	QTQR01000002
QTQR01000002_10	MKDTANNLALGLGVAVLGFALYRYFQGQGATNAAAPSSSTPFVASGQTGSGFPGALSTLLNFGGSTNGPSPLAVDNPYASTSWNPDALSAAMSQDLGAALQAANERGVNSYGFYLP	116	QTQR01000002
QTQR01000002_11	MADNAGLAVLVLAAGAAALLYSQSSSANVAPSDSSSSTDLGFSDLLDSASGAWSDLNGTVNTMLGTADNPNYNGYDANLSAFLYMLRMAESNNRYNVINGGRTFSDYSRHPDIGVPIPWRPGKVSTAAGAYQFIFSTWNQVAAEAGLSDFTPASQDAGAVQYLSDLGALPYIEAGDLNGAYAQINASGVIFESLPNAQGHNRSPAQLQAWYQAAGGALA	219	QTQR01000002	endolysin	lysin		cd00736	Bacteriophage lambda lysozyme and similar proteins. Lysozyme from bacteriophage lambda hydrolyzes the beta-1,4-glycosidic bond between N-acetylmuramic acid (MurNAc) and N-acetylglucosamine (GlcNAc), as do other lysozymes. However, unlike other lysozymes, bacteriophage lambda does not produce a reducing end upon cleavage of the peptidoglycan, but rather uses the 6-OH of the same MurNAc residue to …	pfam00959	Phage lysozyme. This family includes lambda phage lysozyme and E. coli endolysin.
QTQR01000002_12	MKRMIRNVGIALAMTAAVAYAQSSSDLISGLAGRLAKLVSTAKLTVTGNSPGIATFGNTNDWLSAIANCTTNCATVWSQSPSGYIGILGASRTSDNPLAGSMGTIGVTGFAINDDAVNVKTAYAGYFEARKYSGAGITQGVEMGIVNQGSVVTLDPFSLTQTGQTLDLWLSSGRPDVTTNAANATAAIGIINNNTAFETGIVFGQGAIHTVSGEAKAIQFAPNDALLWYGGAGSITSRIRSDATAASLGLVFSNGLLNFQDMSGTQLVSINTSGTVTAKGNVSANGVSYMLGNLSGQTLPGDSTTTGTSTIGWNRQSGSGETDFVNAKGAGSAGGFAWWQWSGSATTQTANIDATGNFSAGATINTASYTVAGLPAGVIGRRAIVTNATSCTFMGAITG…	417	QTQR01000002
QTQR01000002_13	MQTLTTKLPAGQRMPFKIAGSVLFIQAADQGQNLVVRFFTGNAQSGEVDQVGASFKAKPPAAFDGIDMLAPVDTNVTFIIADGDIDLQLPGLGVTVNNTGANPVPVSLVSEPGAPVQVAAPVGQEVNVKVQGTVNVSGATLTATNVGINNTTANPVPVLMQPPGSTPADVGGVAVGTSGAALIAANAARKGLRIRNAGAGQLAITAAVGTTFANAAVVIQPGDTYIERDAPQAAWYAVSDTGTTANIQTVT	251	QTQR01000002	cons_s	P1_spike
QTQR01000002_14	MIFRPQQLHLVRLGLPATPCNGGSSDSKTSTSNQNIDQRLDVGGGGVGATASSGGSVNINVTPTDQGSVQASFGLAHDALSDVTAIGTSSVSASTHTAELAINGALDSVAGAQAAFQQATQAVQSAYQDSSQQVSAAYQDAKTGNQRVIVIGALVVVGLVVLAPVLREAA	170	QTQR01000002	cons_r	P10
QTQR01000002_15	MVRAETPQSVTMRPATLDEIARMFSPVDRWMTTGEGAAACAAKGDCFVLEQDGVPVLAWSLKVDGDELFIQAAAGRAGFDLTEFGLALVERQADGFRSIAFRTRRRGLMKKAIDNGFYPAWRKGDVVLMRKDLR	134	QTQR01000002	cons_q	GNAT
QTQR01000002_16	MTTPITAGAPSWAGMPSLSLGFGAGPSGAYSTTNSSFNDGSFVVSNGGGSLDTALAGTAAVGSGILQQYLPYLLLGAVAWYVLKHRKA	88	QTQR01000002	cons_p	P8
QTQR01000002_17	MSLYDFSLDGTDVGSGSYDASGADASTLYGIYGPDATNSNYTYATSQDTSNNTSLPSTLGQLQTNGSTDSSGSNGALWLSGFQSLLSAAVAGDAIANGLTAQGNVPYYRAPNGTTYPVGTGPSLTRGNGMGMLLLIGLVVLLLDHGEG	148	QTQR01000002	PM2_P3	P3
QTQR01000002_18	MRKEQLVNLQNVNPGQTALLSIPCGPTYERIKLYFTGGLLISMIDLITIKQNGKPVWAVAGSDLLAQNLYEGKPNPTNVALIDFTRRGAKSSATKNSAGVVIQSTQVQEELFTCLATAGLQQCTMEIKINAAAPAGVGMTAWAQESDPSKNPWVFKEQSATYALMTVGQNDIPLPVQQAGSVITKIYLHQSNYGQAGAGSIQSLQIRNNQVIISEGTPQVYQDDQTDYQKVPQAGLFVVDFDLQGMREKWLNTTLSKNVFIRIITQTGPVFLTGYAKIVDPINR	284	QTQR01000002	MCP	MCP				pfam18628	Viral coat protein P2 N-terminal domain. P2 (30.2 kDa) is the major outer-coat protein of the marine lipid-containing bacteriophage PM2. Each sub-unit of P2 is composed of two beta barrel jelly rolls, disposed normal to the surface of the capsid, which lend pseudo-6-fold symmetry to the molecules, facilitating their close packing within the capsid. There is a Ca2+ ion located between the two beta…
QTQR01000002_19	MKNPHVKTAIVVLGTFALCAFIQKSVFQIPVIGPYLPGGASAA	43	QTQR01000002
QTQR01000002_20	MTRRTGTRHGGIIGVIGRSRSGKGVWIKRYFLPKVRGPILVWSPLEISRPDDYAGEIGGERVYTIQELVKALAAGKTRLVFVPSQDDAEREAQFDRFCRILENPGFKRWTVIVEELMLVTKPHKAPTAWKSMTTAGAHSREMTLIGVSQRPAQVDKDFLGNCTEIHCYAVSNVADAKVMADVLFVDKAEILGLQKFHYIHRDAEKGEVTTGVVSYE	216	QTQR01000002	ATP	ATP
QTQR01000002_21	MMDVQALDQIGQEEAAEREALAGEQQQQLQAEEAKEAASLSDQYFFGLNKARGVVLKMLPECTDDWTDDVTREIADALAECDAYYGWGGVTNALKHPLLRLVVAAVPLAWSLGFALRNRRIRAQMEAAAAGKHHVVRAVAPAPAKPGQNVEPMPAAAAEPAPAAPAGEPAFVGVDPGALMADQMVAA	187	QTQR01000002	cons_a1	ORF_h
QTQR01000002_22	MSTPGKYIGTTPCKTKGCSEVVRVKLNRGGRAYGKCDRCTCRFEFDGVAHSQRFVREEVTLLADPYDDNPGNPGETTPPGGPAPAVDPKKTQEKPKRRSLLSGTPFEGL	109	QTQR01000002	cons_c2	P14_TF
QTQR01000002_23	MFELQSLIAAVKEKAEELVVLVAGNLPHNQTLTELAGALHDALADIDGRVAAIEAAAKADLSALEDALTEKLTTFVNGKIDTFAQGVTTTLQSHMAQVQQAVTIADNAHAAVAALQAAQATGGNQS	126	QTQR01000002
QTQR01000002_24	MPDTNDTRFVQVDRATLAEARDAARELRAMYDALTPFERGIAAKQITPIKRLVDAVDRL	59	QTQR01000002
QTQR01000002_25	MTTPEKLPSGFLGINAKSIHAPRTPNTDAVSRAKAKGRLHDLLRVSQSVIYDPAAAKEAQHRTCWCQRALTSPGETLGVRRNVDGSGASLAGVSTCGSVWACPVCSLKVCMQRQAEVADGMKAHVGNGGYVWLMTNTFPHEAGERPLADMLALQAKAMQKFQNCRTYKRILGKGVRAGSIKALEITLGTHGWHPHTHSLVFATPDAFGDVKEGDTGRMASRLIDELKRAWYEALLKVGLCEPSQMSDVIDHGLDVRGGQYAAEYVAKFGRDTKWGLSRELTMNAAKTGGGQKGAHPFQLLEWAAAGDGQAAAQFREYVAAFTGRRMLTWTPGLKAALGLDELEQSDEEAAAAQLPEEEVVGAISAEDLSVLTARSMLGRFLAFVSEYCYDPSTAQADID…	437	QTQR01000002	rep_d	rep_d				pfam01446	Replication protein. Replication proteins (rep) are involved in plasmid replication. The Rep protein binds to the plasmid DNA and nicks it at the double strand origin (dso) of replication. The 3'-hydroxyl end created is extended by the host DNA replicase, and the 5' end is displaced during synthesis. At the end of one replication round, Rep introduces a second single stranded break at the dso and…
QTQR01000002_26	MNKSSTAFADLGYSQPSEPRPPRAHRASAVPVPVHHETAPGDRSAAAAALRAMRSQLDAKKGFLPSDQGVRAGDDPFARTQLTLAYERLRAALALYNTFAADLGVPGARAFIGDVEVREGGQ	122	QTQR01000002
QTQR01000002_27	MAFGSIPTQPAPFDTSPKTRVFDITVKMRSEAGHQVTVQRFALVPDILKITKSEAGRMAEAYGFRFEITSVTLGGLCEVDQRFWAAYE	88	QTQR01000002
QTQR01000002_28	MRKEPLQIHQAALGGYTIDGPYRVQARAGERGGLVAKPSRFFAFRRLVARLFRSGV	56	QTQR01000002
QTQR01000002_29	MKTTVQWLDAVKARLDLPSDYAAAKALGVTRSAVSAYRNGRSVFDEKTCIRAAELLGIDPLEVIASARVESAKDPLTRSVWTHALEIFSEGFRTLVLRANACGAWASRV	109	QTQR01000002	PM2_04	P16_TR		cd00093	Helix-turn-helix XRE-family like proteins. Prokaryotic DNA binding proteins belonging to the xenobiotic response element family of transcriptional regulators.	pfam12472	Phage related protein. This domain family is found in bacteria and viruses, and is approximately 60 amino acids in length.
QTQR01000002_30	MQRKTRPPIRARFGVLTGKNGRGASTTHEVEVAMLSLSRFSSRAIGEKLSISFETVRAHKKHRYAKLGVGSQSALLALFDDPARAGESA	89	QTQR01000002				cd06170	C-terminal DNA-binding domain of LuxR-like proteins. This domain contains a helix-turn-helix motif and binds DNA. Proteins belonging to this group are response regulators; some act as transcriptional activators, others as transcriptional repressors. Many are active as homodimers. Many are two domain proteins in which the DNA binding property of the C-terminal DNA binding domain is modulated by mo…	pfam00196	Bacterial regulatory proteins, luxR family.
QTQR01000002_31	MDTMAPERKACITAGQDAPALGIRRIWGAKDGTPILLRAIEPGDLDIERELVDRLSSRSRYMRLMSARKPTEDELIRWTRIDRRREGAVIATIRAGGRERLIGVARYATDDGATEVVECAIVIDDVWQRQGLGRVLLSSLIELARRSGMRQMVGTMLTENSAMKGLARSVGFTLSRQPGRAFVTDLRLDLDTRWGA	196	QTQR01000002			other_GNAT	cd04301	N-Acyltransferase superfamily: Various enzymes that characteristically catalyze the transfer of an acyl group to a substrate. NAT (N-Acyltransferase) is a large superfamily of enzymes that mostly catalyze the transfer of an acyl group to a substrate and are implicated in a variety of functions, ranging from bacterial antibiotic resistance to circadian rhythms in mammals. Members include GCN5-rela…	pfam13302	Acetyltransferase (GNAT) domain. This domain catalyzes N-acetyltransferase reactions.
QTQR01000002_32	MPFDWTQEQHATLARFRDIGAEIAAAAAHDGRAPAGFDEAGWARLGHEGLWDMIVPETYGGDGHGWWHFSAALEGLASSIRRPALLLSVIAQAGMVRALERYGTATQQDRYFGAILRGELSATAIAEPGTGTDVRSIATTLAEHGDGYRLTGSKFNIAHAPLARFILVVTRIETPGRRNTALVIVDRDQPGMTVAAPDRKLGLDDLPTGALHFDDCPITRGQLLGEPGAGLGNLIDIISLGRLYYGLVAAQVTAPYLRDAIGYCRERRSFDSTIDAHQYVQRRLVDLQIGIERGTWLARGALAQLLTDHPQALMTCSIAKLVGAQDLVDSALGLVRLYGSLGYQAGPVAAFASDALGFMSVGGTEEMHRKNIFNQMMRAG	380	QTQR01000002				cd00567	Acyl-CoA dehydrogenase. Both mitochondrial acyl-CoA dehydrogenases (ACAD) and peroxisomal acyl-CoA oxidases (AXO) catalyze the alpha,beta dehydrogenation of the corresponding trans-enoyl-CoA by FAD, which becomes reduced. The reduced form of ACAD is reoxidized in the oxidative half-reaction by electron-transferring flavoprotein (ETF), from which the electrons are transferred to the mitochondrial …	pfam02770	Acyl-CoA dehydrogenase, middle domain. Central domain of Acyl-CoA dehydrogenase has a beta-barrel fold.
QTQR01000002_33	MTPTNRRPSRLRRSWLFLAGADHDALVDGTASGADVLIQELETFTPPDRRPAARELSERVLAGWRDAGALASVRVNPLDAGGIDDLRAAMRGRPDIVMMSYVATPEQVVALDAAVTRFEREYDIAPGSTELVPNVETTLGLVNTMAIAQSSPRVSAVLVATEDMVADMGAERTRAGRELDYVRSRFRVECAAVGVTAIDCPYSYADNEGAELDMRVSRGLGYQAKAIVNAQFVPVVNRVLTPTADEVALARRVIDAFDTARRASGGRRVAAAVVDGFLAEVPDYLAAHRLIARATQFGIA	300	QTQR01000002						pfam03328	HpcH/HpaI aldolase/citrate lyase family. This family includes 2,4-dihydroxyhept-2-ene-1,7-dioic acid aldolase and 4-hydroxy-2-oxovalerate aldolase.
QTQR01000002_34	MDTIATRLKALKTLAHAAPHVPPENWADTPHAQFERWLDEAVTAGALEPQVMTLSTVHPDGRPDARSVVLLNVDARGWHFAANARSPKGRQLANRPYAAMTFYWPAIASQIRLSGPVERLPAAEGRADFAGRPERSRASILAGRQSERLDDPDDLTRAIDAQLERLAADPALVSDDWHLYTLAPDEAEFWRADSARRFARQAYRRAGQHWERCALWP	217	QTQR01000002						pfam01243	Pyridoxamine 5'-phosphate oxidase. Family of domains with putative PNPOx function. Family members were predicted to encode pyridoxamine 5'-phosphate oxidase, based on sequence similarity. However, there is no experimental data to validate the predicted activity and purified proteins, such as yeast YLR456W and its paralogs, do not possess this activity, nor do they bind to flavin mononucleotide (F…
QTQR01000002_35	MAVKSVEPPSPPRDGPHDRLQDDTRLAHAGRDSAAWHGFVNPPVYHASTVLSPTVSDLLNRTQPYIYGRRGTPTTDALERAVTSLEGGAGTVLCPSGLSACTLALLSCLKPGDHLLMTASVYGPVRHACEGVLARLGVETTWYDGSTPVAAAFRSNTRALYVEVPGSYTFDMHDVPALVRLAHAHGARVIADNSWATPLFLQPHALGIDLSIQAGTKYLVGHSDAMLGTVSANERAWPALKQLHGDLGLCAGPDDVYLALRGLRTLGVRLRQHQRNALAVATWLSTRAEVQRVLYPALPGDDGHALWRRDFRGASGLFSVVLQPALPHAIDAFLDHLALFGLGYSWGGYESLALPFELDAHGLAQRWPPGSRGVRLHIGLEDPDDLIADLAAGLDRYAA…	412	QTQR01000002				cd00614	CGS_like: Cystathionine gamma-synthase is a PLP dependent enzyme and catalyzes the committed step of methionine biosynthesis. This pathway is unique to microorganisms and plants, rendering the enzyme an attractive target for the development of antimicrobials and herbicides. This subgroup also includes cystathionine gamma-lyases (CGL), O-acetylhomoserine sulfhydrylases and O-acetylhomoserine thiol…	pfam01053	Cys/Met metabolism PLP-dependent enzyme. This family includes enzymes involved in cysteine and methionine metabolism. The following are members: Cystathionine gamma-lyase, Cystathionine gamma-synthase, Cystathionine beta-lyase, Methionine gamma-lyase, OAH/OAS sulfhydrylase, O-succinylhomoserine sulfhydrylase All of these members participate is slightly different reactions. All these enzymes use P…
QTQR01000002_36	MLTVWGRRTSFNVQKVLWLIGELGLPYRHIAAGGEHGTLQTPAFAALNPTCRIPVIDWDGDVVWESHTILRYLAARVPNNPFWCRDTYARSRAERWMDWSQTALEPDVMTGLFWALVRTPPERRDDAIVLDKAARSATHYRLLDRLLSTQPFLGGATPGLADIPAGATLFRYFSLDVERPPLPHVEAWYARLCRRPAYREQVMVSFDALRGQPG	214	QTQR01000002				cd03180	C-terminal, alpha helical domain of an unknown subfamily 2 of Glutathione S-transferases. Glutathione S-transferase (GST) C-terminal domain family, unknown subfamily 2; composed of uncharacterized bacterial proteins, with similarity to GSTs. GSTs are cytosolic dimeric proteins involved in cellular detoxification by catalyzing the conjugation of glutathione (GSH) with a wide range of endogenous an…	pfam02798	Glutathione S-transferase, N-terminal domain. Function: conjugation of reduced glutathione to a variety of targets. Also included in the alignment, but not GSTs: S-crystallins from squid (similarity to GST previously noted); eukaryotic elongation factors 1-gamma (not known to have GST activity and similarity not previously recognized); HSP26 family of stress-related proteins including auxin-regul…
QTQR01000002_37	MTHSALRPILIVLHREQSSPGRIGRLLAARGHPLDIRRPPLGDPLPATLAGHAGAVVFGGPMSANDGDRWIRDEIDWIGVPLRESAPFLGVCLGAQMMIRHLGGRVTAHRDGRAEIGYWPIAATHAGRRLGSWPSHVYQWHREGFERVAGLEILATGEHFENQAVRHGQRAYGVQFHPEVSFPMMRRWSTAAAHKLAAPGAQDLATQASEGRRHDRATAAWLSAFLDRWLDDAPASGRHRHVGDTDQPPLDRAQHGFMPT	260	QTQR01000002				cd01741	Subgroup of proteins having the Type 1 glutamine amidotransferase (GATase1) domain. This group contains a subgroup of proteins having the Type 1 glutamine amidotransferase (GATase1) domain. GATase activity catalyses the transfer of ammonia from the amide side chain of glutamine to an acceptor substrate. Glutamine amidotransferases (GATase) includes the triad family of amidotransferases which have…	pfam00117	Glutamine amidotransferase class-I.
QTQR01000002_38	MKGLDCLKWLVPGDTDASWQRMTDAAAGMGFDKVVLIVLPFTGASFDLARKWSSGVPGWTALYRQRQFDRVDPMLRHCFRSALPLVWDDALFAQPGQRPCYEAAAAYGMRSGVVLPVRGAKGEVGMLSCASADDLAATRERCDRHLAALTLLRDVACEAIAGTPCHAPPDSVPRLSRREVECLRWHAAGKTSWEIGHILNVTESCINFHFMNIRRKFNVSRRHEAVLRAVEWGLISISDVTVPT	244	QTQR01000002				cd06170	C-terminal DNA-binding domain of LuxR-like proteins. This domain contains a helix-turn-helix motif and binds DNA. Proteins belonging to this group are response regulators; some act as transcriptional activators, others as transcriptional repressors. Many are active as homodimers. Many are two domain proteins in which the DNA binding property of the C-terminal DNA binding domain is modulated by mo…	pfam03472	Autoinducer binding domain. This domain is found a a large family of transcriptional regulators. This domain specifically binds to autoinducer molecules.
QTQR01000002_39	MKRALRGPFRPMLFNSMEIDPMPTSHAGNTPPELATLAVFDVTEFPLVVVRNDAIASGGYAQRWLDDMHALMRHGEPFVMIFPPARPDEPHDDRKERGMWLKQNRAALAAVCRALVSVEPDPTEREAAIANASGIEKAFGIPFDVTASLDDAKHAGRRRLTEAL	164	QTQR01000002
QTQR01000002_40	NLRLFAHRNFAAGTLTLVLAYSAFFAVNVIVPQWLQRTLGYTAFWAGLAVAPMGVIPVLMTPFMGKYAPRFNMRVLVCCAFAILGTSSFLRAGFVPDIDFTHIALIQLLQGLGLALFIMPINSILLSDLKPDEIAAGSGLSTFLRTLGASFAVSITSFLWDRRAILHHAQLSEHLSGFDPAVRAEVARLGGGDPQRAATLLGNLVDAQAYQISFNDVSFALGCVYLAVIAVVWLARPPFGPGAAAKR	247	QTQR01000002				cd17503	Bacillus subtilis lincomycin resistance protein (LmrB) and similar multidrug resistance (MDR) transporters of the Major Facilitator Superfamily. This subfamily is composed of multidrug resistance (MDR) transporters including Bacillus subtilis lincomycin resistance protein LmrB, and several proteins from Escherichia coli such as the putative MDR transporters EmrB, MdtD, and YieQ. MDR transporters …
QAIH01000094_1	MRSKIVRGPRGVQMEEVWAAADTVLGLGERPTIERVRQQLGRGSPNTVGPMLDGWYGSLAKRLQSPVDAIEQDDGVEVPLPAPVVRAAKAMWGRALQHADERATTQFAEARKELSVQAEALRQAQDVLVLETQRLADRSGAYELAMQARDAQIAEMGRLVQELQQQLAASQEMLAASRSESIQLRLAADAERRRQEAREVDHLDERTRLEERAQAQERRLNAEVDRARQESKRLALKLEGDARESAKSLLASLEKARELEALVGTLQAEKAGLIKDLQASRDETKDLQAKLDHRSTEMFDVLSELRDRLPTIPSNEPVQPTGKTRKTRTRTSNHSA	336	QAIH01000094			rep			pfam11740	Plasmid replication region DNA-binding N-term. The broad host-range plasmid RK2 is able to replicate in and be inherited in a stable manner in diverse Gram-negative bacterial species. It encodes a number of co-ordinately regulated operons including a central control korF1 operon that represses the kfrA operon. The KfrA polypeptide is a site-specific DNA-binding protein whose operator overlaps the…
QAIH01000094_2	MFEAHMNRVSILVPIKNFQNVATPSSDSYASVADSAALLGAGDKFRRDRMEAADMISTDEAASLLGVGRCRVNAWVESQRCIGISNPDDGYRLPRWQFEHQMWPMLQLVASALGAADGWQVLAFLEAPARGLGGHTPRSAIEQGVPVQRILAIAAAESH	159	QAIH01000094
QAIH01000094_3	MFHAAHDTSKASIRTRLGVRMRSQLANTYKVRGHSTGKIWLQYSAKACRDIAFASEIDYLHFLYVESSFDVVSVDYTPELKVQRAVGSSFVKYINAEIVTTNGDAVWRHVCEANKVESARYRQRQLQTLLQSFDMPDGAQTPRVEILTHEDMLAAPHRIRNWHSVAAWLAAGRDWALTEEQLEVAALIRSKKRVEFQEVLGLGKGTDHDDLYGVAIFRSMQAGAYSSNLFDTPFSMRTFFSEKQGSV	247	QAIH01000094
QAIH01000094_4	MSRRRLTFKTISPELRDTSKWPEVDLSSMAFDDLARFERLMPAVESYLRNGKLRAAAKTAQMSEDALLDQVNRCLMPHSDGGIVGWAGLIHRLRLSGYARTSPLPQGLNASRRGASGAFHLFLDENLTIKKALDEAIRKGTGRGKAKAAFTPHKAIWKKFVELVESFIPPDHYPRNQKSFARRSVERYVTNMIANDAKARSLAVGQVAKTSGQVGNGLSSFELIRSPLDLVGADAHHVDCFGMIEIEGPAGPQLVPISRVWIYVVVDFESRAVCGYAASFRTEPTATQIELALDMATKPWQPRVLNMGAVRYKEGAGFPMGCVDGFVFAPAALRMDSAAQSFANRIVHRVRRRFGCAVSWSAVGAWYHNDVVERFFGSLERFGLHRLPTSVGSGPADPR…	651	QAIH01000094
QAIH01000094_5	MNSRTLTIDDANRLALRKHALFDGEMRQAHYLSHPVVTDSLHLATEPVKEVFEVVQHLIIHRFPGSPFIGAFRMGKTHTIQILCDELRRIFPKLAIGTLIAKKHDKPTEKAFWGDALDDYEHGASLYGTAPERRRRFMSMIVSAVLSVNGDQYVFFVDEGQCWTLSEWVWMRDLTNDLKRRGIRTTTIVFAHEELNVLRDMLISTGRTDLIGRFFHTPYVFRGLRNESELQSMMQCLDDPSKHEHPCGSGICMSEFFLPAAYCAGWRLATEAPHLWAAFGQVAARQGRIAKDIGMQWVMSSIRAWLFIVANYDSADFKSPPDSWVEAIGASTYQASLQ	338	QAIH01000094
QAIH01000094_6	MTSHKSLGALRMADGLFFCDSWFLPGEGPFTVLAKLAIANVLNANRICRVFGVRSTPTRDASPHGRSLLHLEWLARSRSAPLLAAKLWSRSLLSLSPRWGQSVASDRALRYCPTCLSMGYQSSLCQIEGLVRCPQHNDLLLDHCKKCNAPTPPYAVTAEAFDEPLVCIYCGNAYAPIWASVRGDLFQKQVDDESAYCHLGEWFGRVETLNIQWPDSVAWLADPRAPAQAAKANKRIQMLVTLSNIVTWTEPAALRRSEVWVGRWPLSSGAPQTHARSGADLDEITRARVAIYKSIRRHHATRIGMKVQSHIKGDRERLIEINEGMVMPCNEHVNPVAHGFLAWRLRFESKVGEEGRTRGLSLFSVLLFWPVDWSASDVAWGHFVYRCLLLDIKTALELN…	471	QAIH01000094
QAIH01000094_7	MNAERQLHTPSITTLERFVSPPGLDGSDGVNRLAPERKSIDVDTDVEAVRAWISSLNDVSDVTISSYRTAAEKLLNWSCFARGKPLSSLNVADLEAFVEFLAAPYPPLDWICRTRARDSQDWRPFASPLSQASIRMVISAMSSLFRWLSVVGYASMPSISGKRSVRDGSADHGLTLNISAAGISRTFSREAWAWIKEVLIGGVDFRTRLTIELLYFANLKLEEIRRLRLADCVAPSCDCVAWRVQVDSMTNCLRCVYALPPLGDSLSQLFEMQSMSASTSLLALENRQKSELLFDSGQWMRPTVTRVLRRSADLAEANGDNQSAKELRDSTLMYFRGALESHSGGDSAFVLGFVANARGCRSIAAQYLRRTVLDNEATNAGWMRLAEHWRPYSERLSLE…	415	QAIH01000094
QAIH01000094_8	MLKVPRVGGAAQLRLFVEEIGFARACKVLRIHEATMRRWLRDESPVPAAALQALYWLTSWGFADACSEAHWSHQFLLGKIRELEAAANWRAPAAWQAANEPDYRAPGALVVLQLV	115	QAIH01000094
QAIH01000094_9	MKAFLPTPAEFGREALILIGGALIAAFLMRQLPGVRKYIREAWGEPGAHT	50	QAIH01000094
QAIH01000094_10	MNFDILLQLAGPLGVGVGVYAAIRSDLARLGLLAQHAHDSAAKAHERIDRINSK	54	QAIH01000094	PM2_21	P17
QAIH01000094_11	MKFTSTLQLERLEDTSRDGRGTWRLLAALGYDSDLIGHVDVPQGFVTDLASVPRLPLAFFLAGGLAHAAAVLHDWLYTTHQTDRATADAVFREAAQACGVSPWRAWVMWLGGRAGGASSWGADGPAQPPGVSIQIQQEGLLP	142	QAIH01000094						pfam07087	Protein of unknown function (DUF1353). This family consists of several hypothetical bacterial proteins of around 100 residues in length. The function of this family is unknown.
QAIH01000094_12	MKKTAIALAIAALCASLAGCGGLHVSWVATASYNADAITQSQVQHQDESKK	51	QAIH01000094
QAIH01000094_13	MKIAPVSADLLIKLALVAGGLLAVAFVVRKVSTAASDAAGAAWDATSQAVRDGAWAVTPWNNNNVVYRGVNSTLFPDGSETLGTWIYGVTHPEPRPENTGDNWAFYVPSGWDVTPQGPNGPRYNNPSAYIAPVGAHSIYR	140	QAIH01000094
QAIH01000094_14	MDRKIVMGVAAVAGIGLLLYLRKSGDAGAIGSAGTLVGAASAANNWATQPIVINTKAPPVVADATAKSPAPATASGAAWGGSTGTGPQTGSSEGVGQYGKPGPNGTWMWPDGSSTAPGVSSSAALSVMGY	130	QAIH01000094
QAIH01000094_15	MSAASSPGPNNLLLLAVLGIGAYYLMTRRAVAQPMYQNPQANRTAQNASLMGAGLGALGNLFRGSGGGSTVPYLGTYDGRAAQPWDVTPQGADGPRYNNPSAYVAGGNDGLPINPPFSSAYDFSNEYWY	129	QAIH01000094
QAIH01000094_16	MNRLLTLLAGVVVVLVAVELASRRAGQGAPAWDGILPDGWQGLAPDWAGGEPDQTTTIFEDVIVSLTPSTYAPSNVAPDVAAANVRAFLDMIAYAEGTASYPNDGYSTLFAGGQFEGFADHPRVYVPFRNTTSSAAGRYQILARTWDGVRGKLGLSDFSPASQDAAAVELIRERGALADVQAGRTVRAIGKVAKVWASLPGAGYNQPERKLSALLSAYASAGGTTTEA	228	QAIH01000094	endolysin	lysin		cd00736	Bacteriophage lambda lysozyme and similar proteins. Lysozyme from bacteriophage lambda hydrolyzes the beta-1,4-glycosidic bond between N-acetylmuramic acid (MurNAc) and N-acetylglucosamine (GlcNAc), as do other lysozymes. However, unlike other lysozymes, bacteriophage lambda does not produce a reducing end upon cleavage of the peptidoglycan, but rather uses the 6-OH of the same MurNAc residue to …	pfam00959	Phage lysozyme. This family includes lambda phage lysozyme and E. coli endolysin.
QAIH01000094_17	MPVSQGSAGGVTGMNLKAWVVFTSAGAVVKQLNVAGVVRNSAGNYTVTFSAAMSGVSYLCRSSAFDYVGANATATTSAKTAAGVTLQLNWSGAGTDMGALLEFYE	105	QAIH01000094
QAIH01000094_18	MKPSKIYTFAIAAGSVYQLDVIGDYFKILSADGALDIKAEWGELKGLIAGQGLEETPFSRLTITDASGASNNVRLYIGDEKFIDGLAGSVSVSQAVVPRTSAFANLQKTVTNASGQLLAANAARQYLLIQNKDTAGNLFVGFGAGAATVANGVRIIPGGALELVGVCTTQAIQCIGDIASNANVVAVEG	189	QAIH01000094	cons_s	P1_spike
QAIH01000094_19	MSSSRSSTAQQTWQQDNRRVIGERGVSAEGGSTVTINALDGDVVNRAFAYGNDVGGKAFDLAGESVNAVLGFGGKAMAAALDAQADALAFADSNATRNTTAAYNFSSDALGEAFSFGGNALNKAFGAAENATALVKDAYADAKGRGALTDKILIAAVGAMALVAFAAVKK	170	QAIH01000094	cons_r	P10
QAIH01000094_20	MVSPQKVTPVQHWTPEHVAALLPSVEASPWGPLEGPTDVLGGSFLFEIEQGGAHALMAVRPVRLQLGARLDVVGLVSLGDRMPSGAIDAMACQAARQLGAQQLAMCTKHEHVVRQSARHGWIQTGVVMTKGLYVQQ	136	QAIH01000094	cons_q	GNAT
QAIH01000094_21	MAAGLSLSLPFGGGAGGVGFGMGLPPIGFSSSASSGMDQRGASIGASNGDFIVNMGGSGTALQGASGGLNWWLIAAGVAAWYLLKK	86	QAIH01000094	cons_p	P8
QAIH01000094_22	MTEQELIQRQDALRPLRQFVGAFSGALAGYDQALAGQDGYSWSVPGQYQVVGPYGVAIEGQPVTISRGGGLYISPMLVLVGIGAAAVLLLKKG	93	QAIH01000094	PM2_P3	P3
QAIH01000094_23	MNKQIALDPFQNVVASGIAISDLNKLLGSVLEKITLTLGGTFTRSMITKIELKANAKVIWESDGSKLEASNLYNGATTDVTILKIDFMDRKAVTPNARQVGSIDLSAGSGIQTLRLEVTIAGATSPTLVGVADVSPPTGDPAEQLIRGLIARRHRTTQVIGGAGTFALLLPHIDPVGGGSNYRRVYIYSANMTAFKTVREGVTEHELTKLQNEALQKDNFKVPQANLVVFDPCQDGQLSGRTWDTRLGAGVRSAIFYGTFSAGETITIETDELIPYAMY	279	QAIH01000094	MCP	MCP				pfam18628	Viral coat protein P2 N-terminal domain. P2 (30.2 kDa) is the major outer-coat protein of the marine lipid-containing bacteriophage PM2. Each sub-unit of P2 is composed of two beta barrel jelly rolls, disposed normal to the surface of the capsid, which lend pseudo-6-fold symmetry to the molecules, facilitating their close packing within the capsid. There is a Ca2+ ion located between the two beta…
QAIH01000094_24	MNLTTSQLTKIAIALGGCFAAYKFVDHPAARTMALGVAGVIVARQVPYIQDALN	54	QAIH01000094	cls_1049	0
QAIH01000094_25	MKPFRWAAFGATATGKTAWVVQQLQKLKPRRLMVWDPKHDDMLNGVGEPFTEWAAFVRACKGKAFQARYLMNHDFNQHEQFARFCELAWREGNVVLFVDELAEVTKASHAPAAWKKIVNVGRRYENGTKSISIIGASQTPTEVDKSFLNNCDLIHTGRLGNVAAAKTFAQQWGINVTEITGLQPLQWLEKRDTSPEISRGMLKFSGRQQAPKRAP	215	QAIH01000094	ATP	ATP
QAIH01000094_26	MTTKPEAIDPLEQVTFTPVDAPAGPAQAQQQAEADEAAQQEAAMLQQVSLGISRIVFAGLRAVRSAIAKSMPEIMEEWPDDVLRGPADAAAPVLQRYMTRITELAGRNPEVAMLVISLVPLAMGYVTALEKHGRTIEAAPVKESA	145	QAIH01000094
QAIH01000094_27	MARKSERVGRGKCPMCGDRVTFHRTAGGALNYECEADDCGHSAYAHRGSACERDWLASIERAAAPAPVPAVEPMTPEKANAIGQEYDKHQARLGKTRPALLIG	103	QAIH01000094	cons_c2	P14_TF
QAIH01000094_28	MNRFAVWTAVQVKNEEHPRFGQAGIVYGTNPATPDEVAVKFDADNIVVVVPCDDLKAL	58	QAIH01000094
QAIH01000094_29	MASSTTTAADAVLRYPGGKNGAGVYQTIISAIPRHHTYVEPFAGSAAIARRIAPADTTILIERDPAMVATLQTALPAATVIAGDAVPVLMNLASGDGLDGWFFYLDPPYLHSTRKDLSLYKFELDDAAHLHLVASVLPALSAAGARWALSGYRSAMYDEAAASSGWHRLDFTAMTRRGPATESLWTNYEPSTIVPHDLRYIGGSFRERERIKRKASRWVAKILAMPDLERQFILASLAGADGGIPSPAEAMQA	253	QAIH01000094
QAIH01000094_30	MSRYTREIHTHGGDLQGRLDTQRQGLKRRHTALRTSQSILFVKNLEPKAQHRTVWCHRHVIDDVAMPVFRKFDGARARLGKVKTCGSVWACPVCAAKVAEQRRRELQHAMVAHVAAGGHAYLLTFTFPHYVGQPLAELMEPFGKARQSFQNCRKWKAVMEHANKIGVVNSLEVTYGGANGWHPHLHMLVFCDAGAFAEGPADDAGRLTSPAIEHLRGHWVRLLEKRGLVDASNRNWAGQYALDVRGGKDAADYIAKWGHDETWGMSSELTSSHAKIGKRDNWGAREHYTPFQLLELARGGDGHAICAFREFVAEFDGRRMLTWSRGLKDHFGIDEIDDDEAAAEPELTLDDEHQVGAIEQEQLQVLTRFGRLGDFLAFVAEHGHREEPQQLIDDWIDAV…	432	QAIH01000094	rep_d	rep_d				pfam01446	Replication protein. Replication proteins (rep) are involved in plasmid replication. The Rep protein binds to the plasmid DNA and nicks it at the double strand origin (dso) of replication. The 3'-hydroxyl end created is extended by the host DNA replicase, and the 5' end is displaced during synthesis. At the end of one replication round, Rep introduces a second single stranded break at the dso and…
QAIH01000094_31	MGYINPLLDLPAGRALLALPPKDRRAIATLMRDLRHQANAEAESAWKRRKGPMAAYWRAVSTYARHTAHALEINHSEAV	79	QAIH01000094
QAIH01000094_32	MNTPATTRPQAGKPMFPQLPPEDLQMALQMATTAHGWLQEAYRLLEGHYTLRIQCETAGKSAKHLREMLAARAKGQM	77	QAIH01000094
QAIH01000094_33	MSGAPEAVGRVVRNGALAAAWVVSRVYRPGTYWVSVFGEWPGRRWVQGFSCYAAVVDDHGNLVAVP	66	QAIH01000094
QAIH01000094_34	MATTIKTAPGEQVTVAPMLIPVLGGVPEARVQLILRRGPIVIDRKLSPADAYTLGMALCAAAGDLAP	67	QAIH01000094
QAIH01000094_35	MGMLVPGNGNSCAALQDTSMGTVPGTTPGAGALAPAPEVTTFDRENLKTLLFMERQDADAVDCLRKIYKRSKSSNALSWALSALIISWEDRVILIRRRGGLLHIGAGV	108	QAIH01000094
QAIH01000094_36	MKTVEMLDAVKQRHSLTSDYKLAKLLKTSPQKISNWRAGRTLPGTLSCFAIAEALGEQPAGIIALVELERAENGEENADAEEWKGWVKKFSGAAASILLVMGLGGFSNADARLVNQADTQTIYTSYLLFRGCIAAAMICAPGWISPANSRPCIAAWAWTCPSARSFFM	168	QAIH01000094	PM2_04	P16_TR		cd00093	Helix-turn-helix XRE-family like proteins. Prokaryotic DNA binding proteins belonging to the xenobiotic response element family of transcriptional regulators.	pfam12844	Helix-turn-helix domain. Members of this family contains a DNA-binding helix-turn-helix domain. This family contains many example antitoxins from bacterial toxin-antitoxin systems. These antitoxins are likely to be DNA-binding domains.
QAIH01000094_37	MVVTPGASSAWLSGVEDQSFVRDMLDDERDRALVRGIVSLAHAFNRKVVAEGVETPSHAEALRDMGCDGLQGYGIARPMPLSDLIAWIGAWQPPAWVGVQRPVR	104	QAIH01000094				cd01948	EAL domain. This domain is found in diverse bacterial signaling proteins. It is called EAL after its conserved residues and is also known as domain of unknown function 2 (DUF2). The EAL domain has been shown to stimulate degradation of a second messenger, cyclic di-GMP, and is a good candidate for a diguanylate phosphodiesterase function. Together with the GGDEF domain, EAL might be involved in r…	pfam00563	EAL domain. This domain is found in diverse bacterial signaling proteins. It is called EAL after its conserved residues. The EAL domain is a good candidate for a diguanylate phosphodiesterase function. The domain contains many conserved acidic residues that could participate in metal binding and might form the phosphodiesterase active site.
QAIH01000094_38	MNHPSPALSHPSSVHFGHQGRVCIVTGGAQGIGEACVRRFAAEGAKPVIVDVDDVRGQALAAELGALYVRCDVGDKAQVDALVAQVLAAHGRIDVLVNNAGIFRAADFLEVTEADFDAVLRVNLKGSFLVGQAVARAMASSGGGAIVNMSSVNGVLTIPNIASYNVSKGGVNQLTRVMALALADRNIRVNAVAPGTIATELAAKAVLTSDEAKNKIMSRTPMKRLGEPSEIADVVAWLASDAASYVTGEIVTVDGGRMTLNYTVPVQ	267	QAIH01000094				cd05333	beta-Keto acyl carrier protein reductase (BKR), involved in Type II FAS, classical (c) SDRs. This subgroup includes the Escherichai coli K12 BKR, FabG. BKR catalyzes the NADPH-dependent reduction of ACP in the first reductive step of de novo fatty acid synthesis (FAS). FAS consists of four elongation steps, which are repeated to extend the fatty acid chain through the addition of two-carbo units …	pfam13561	Enoyl-(Acyl carrier protein) reductase.
QAIH01000094_39	VLHALAIAAVFALVFTVGVVGGGRWLYTCMGGTGGALEAALVYSNWVFAGAVLVWLFNTLSAVIRGTGNMAVPAYVTVLGAVVLVPLSPLLIFGWGPMPGLGIAGGAIALMAYYAVGSAVLAAYLWSPRSLLRPSLAHIRFRWVLFKDILRVGLVGTVSTVATNLAIGVTTALVGGFGTAAIAGYGTASRLEYLLVPLVFGLGAPLVAMVGTCIGAGQRERALRATWIGAAMAFAMAEAIGLWAAAYPATWLRLFNSDPAMLESGALYLRTVGPVYGFFGLGLVLYFASQGAGRLMWPVIGNIARLAIAVAGGWLALRWGGGLQAVFAAQAGALVLYGLINAWAVAGGAWFGRVGWPRSMSGLLRRVAQA	370	QAIH01000094				cd13148	Uncharacterized subfamily of the multidrug and toxic compound extrusion (MATE) proteins. The integral membrane proteins from the MATE family are involved in exporting metabolites across the cell membrane and are responsible for multidrug resistance (MDR) in many bacteria and animals. A number of family members are involved in the synthesis of peptidoglycan components in bacteria.	pfam01554	MatE. The MatE domain
PTXL01000001_1	VPAADDLFGTAVRIQNYPTGDRQGGHATLRLDAVEIKDYWHFPFNLEVALGEEITLIAVYDAGRVDAAVAEALLADYARLLESVAEAPPAGPLANGAPAHGTGAGHD	107	PTXL01000001				cd19543	DCL-type Condensation domain of nonribosomal peptide synthetases (NRPSs), which catalyzes the condensation between a D-aminoacyl/peptidyl-PCP donor and a L-aminoacyl-PCP acceptor. The DCL-type Condensation (C) domain catalyzes the condensation between a D-aminoacyl/peptidyl-PCP donor and a L-aminoacyl-PCP acceptor. This domain is D-specific for the peptidyl donor and L-specific for the aminoacyl …
PTXL01000001_2	MTERGLYLRPDVVSVPRVAHWYAWTYLISPATLALYLANRYVRIMASYVDAPELHAEAVRNPNMRGGAFMDWPLERLDEVRALLETTRSRHAGQLAFAAAIGRAWEVLASRADGHSMADLYPALPDELRGFVELVYTLRNGSDLRLIEPLLYRSKLYDASAQTALVYRTRGDRRAFALSSPQLAGDDAVELDFPFASPVHDFLAQLRFRPQSWPAIVDALRLDAAQAERFRHFVTDEAPPARRTERLEAARWRYFGHACVLVETPSGKSVLIDPVIPYETGTSPERFTFADLPEHIDYVLLTHNHQDHVLLETLLALRPIVGQIGVPAGGGSLVDPSLKLALEAAGFGPVREFGVLDEVLDGDLRITALPFLGEHADLDIRTKAAWLVDAAGCRMLFAA…	530	PTXL01000001				cd16283	Enterobacter cloacae RomA and related proteins; MBL-fold metallo hydrolase domain. Derepression of the romA-ramA locus results in a multidrug-resistance phenotype. Members of this subgroup belong to the MBL-fold metallo-hydrolase superfamily which is comprised mainly of hydrolytic enzymes which carry out a variety of biological functions. The class B metal beta-lactamases (MBLs) from which this f…	pfam18456	Diiron non-heme beta-hydroxylase N-terminal domain. This is the N-terminal domain found in Diiron non-heme beta-hydroxylase (CmlA). CmlA catalyzes beta-hydroxylation of the precursor molecule l-p-aminophenylalanine (l-PAPA) to form l-p-aminophenylserine. Structural analysis indicate that the N-terminal domain facilitates dimerization and has a mixed alpha-beta topology. Furthermore, a projecting …
PTXL01000001_3	MNPVDEDASQYVVVVNDEDQYSIWPHARALPAGWRPAGEPASKAQCLARIEAVWRDMRPRSLRQAMDGNAPSAAERA	77	PTXL01000001						pfam03621	MbtH-like protein. This domain is found in the MbtH protein as well as at the N-terminus of the antibiotic synthesis protein NIKP1. MbtH and its homologs were first noted in gene clusters involved in non-ribosomal peptides and other secondary metabolites by Quadri et al. This domain is about 70 amino acids long and contains 3 fully conserved tryptophan residues. The structure of the PA2412 protei…
PTXL01000001_4	MSDTEQVKDATEPGHEAEVADEALTPQERHHAGLHTIKNHAITAMGIGILPVPGLDLVALTGVQLNLLRKLGGLYGFTLTDELGKKLLSAVLGGYLPLAVAGPASSLLKFVPGIGIAAGVFAQSTLAGATTYAVGKLFFEHFEKGGTLLDVKPADMAKKLKKTVEEGKSFLKQKGVNAS	179	PTXL01000001						pfam05128	Domain of unknown function (DUF697). Family of bacterial hypothetical proteins that is sometimes associated with GTPase domains.
PTXL01000001_5	MTRNDTVPNRASHRAAARRSLRRLTAWAALAVGLAGAPVAVAQDDINPLGTVAYVPNEPLQELLKARRPKGPIFLSIPRAFAITPAGPGAKIACVPQILATNASNETLGLLMVGIRYRKPDGKEAGSTLSRFDFVKIGKEEINRFANPLAADACTGITGSVEVIRCTYDTGDSCLHDVTAIGFGAIPLKIKDWN	194	PTXL01000001
PTXL01000001_6	MPMALFIYLVLCLMVAFLGRKSRVGFVRTLLLSFLLTPLTMLIYLLLFASINDEGNSPVRDRSTGR	66	PTXL01000001	cls_814	cls_814
PTXL01000001_7	MHLLQLLFRDTRISLRRLGLMALIAGAASTGILAVVNTTAQHVSTHGNARYVALFGVGLLIYIFSQRYVLATTTDEVERIVDERRRRLIRKLADCELLGVEKIGHGGIFTAINSDTQTISQTAGSLILGAQAFMMIFWTSIYIATLSLPALAVAAGVVLIASRVYRKRGEQASHDLRRAHEKVAALHEMVEGLLNGFKEVKLSSKRAADLIRDAVAVSEHAAFYRSMAQRTLGMNFVFSQTAIYVVLGALVFVLPALSPTFAGITVKVLTAVLFLVGPVSGVVSAAPQITVANAAAENLLSIEQLFDEHLEEGAVEARKRERMLYGEFDEIRLRHLLFSRGEGSERFTVGPIDLSIRRGETLFVTGGNGSGKTTFIKMLTGLYPADSGEILVDDRLVTR…	546	PTXL01000001	ABCtrans			cd00267	ATP-binding cassette transporter nucleotide-binding domain. ABC transporters are a large family of proteins involved in the transport of a wide variety of different compounds, like sugars, ions, peptides, and more complex organic molecules. The nucleotide-binding domain shows the highest similarity between all members of the family. ABC transporters are a subset of nucleotide hydrolases that cont…	pfam00005	ABC transporter. ABC transporters for a large family of proteins responsible for translocation of a variety of compounds across biological membranes. ABC transporters are the largest family of proteins in many completely sequenced bacteria. ABC transporters are composed of two copies of this domain and two copies of a transmembrane domain pfam00664. These four domains may belong to a single polyp…
PTXL01000001_8	MSDQEVLDVASAAITRMRRRLRFFGNDLVIVAVVLVLLVIFLLPSMVVAIPAGHLGVLWKRFGGGMVLDHNYQEGTTLIMPWDVMVIYDARLQSVEEEFHVLSSDGLQLTVTLAWRFRVVPEHLAELHKYVGPNYRTTLVEQSVGSRARDVIALYQPDDIYTSHRLEIQNQIAQSVRYDIAHRLQQLNPGKQDWVAIEDVLIKRIALPPGIEDAIVRKNVARQDVERYALIVEKETQESERKRVEALGIRNFQEIISGNMSDAYLRWRGIEATLELARSENAKVVVIGNGKTGGLPLITIDGESTGRADKGGARAKVAGDNAAGADSGPTPSAPKPMALAKAGETTPGHPPRAGRPSPVPDAPAGARPAK	370	PTXL01000001				cd03401	Prohibitin family; SPFH (stomatin, prohibitin, flotillin, and HflK/C) superfamily. This model characterizes proteins similar to prohibitin (a lipid raft-associated integral membrane protein). Individual proteins of the SPFH (band 7) domain superfamily may cluster to form membrane microdomains which may in turn recruit multiprotein complexes. These microdomains, in addition to being stable scaffol…	pfam01145	SPFH domain / Band 7 family. This family has been called SPFH, Band 7 or PHB domain. Recent phylogenetic analysis has shown this domain to be a slipin or Stomatin-like integral membrane domain conserved from protozoa to mammals.
PTXL01000001_9	MQARDIVLRHAAAAAASSAIPVPLLDLAAGVSIQIRMARQLCALYGVRFTPHVVRQVVTGIVENVPANDLSGPVLRYVSFAGYFTGPLVSGGLTAAYTYVLGEVLIERLASHQRIDVPAPSERTPPHPSGQT	132	PTXL01000001						pfam05128	Domain of unknown function (DUF697). Family of bacterial hypothetical proteins that is sometimes associated with GTPase domains.
PTXL01000001_10	MSDKPVLAAGAPCDRTASTFPLMALACLLVFMSQMATTVYLPSLPIVMRELKMTQGAAEFSISAYVIGAALPVPFWGAAAERWGRRGPLLISLLLFVASSLLLANCTLAPALLALRAVQGIAGGGAAIIARIIVRDNWRGDELARRLSVLSIAFITALGGGQFVGGLIGRYSHWQAGFVLMAVTAALAIGMSYALPLKAGRRSAVTSGLAGTYWILLRRPGFLWPACAGGLGFATTVTLQEVSPFVFQEHFGLTVTSFGSIGLLLGVAYFSGAMLVNRLVSRLGGVRLMHAGAVLIALATTLMLASWLGGLLTHFAGMWIFIALYCLMTFGQAVLFPNSMATAVSDAQEHGAHAMALCGFLAQVLAGVAATVALVLHHDGAWTLAVFVLGALTWLLVTS…	406	PTXL01000001				cd17320	Multidrug transporter MdfA and similar multidrug resistance (MDR) transporters of the Major Facilitator Superfamily. This family is composed of bacterial multidrug resistance (MDR) transporters including several proteins from Escherichia coli such as MdfA (also called chloramphenicol resistance pump Cmr), EmrD, MdtM, MdtL, bicyclomycin resistance protein (also called sulfonamide resistance protei…	pfam07690	Major Facilitator Superfamily.
PTXL01000001_11	MSAFVPRKLSGRRLSGAGSFDGGSEHRWFEERAPQCTLLVYVDDATSRLMQLHFTATESTFSYFEATRAYLERYGKPVALYSDKASVFRSTKASKTGCSVSADRSTAVTSATVKGP	116	PTXL01000001
PTXL01000001_12	MKTTAQWLDALKAHLGLPSDYAVAKALGVTRGAVSHYRTGRSAFDDVTAVRAAELLGMDPAEMLASVQYERAKNDDVREAWASLLEKFSEGFRTLVLRANACGARLSQV	109	PTXL01000001	PM2_04	P16_TR		cd00093	Helix-turn-helix XRE-family like proteins. Prokaryotic DNA binding proteins belonging to the xenobiotic response element family of transcriptional regulators.	pfam01381	Helix-turn-helix. This large family of DNA binding helix-turn helix proteins includes Cro and CI. Within Neisseria gonorrhoeae NGO_0477, the full protein fold incorporates a helix-turn-helix motif, but the function of this member is unlikely to be that of a DNA-binding regulator, the function of most other members, so is not necessarily characteristic of the whole family.
PTXL01000001_13	MRNKTLQTRRAALGGYTIEGPYTRSRTESVRRALRAKLAALLAVIVAACGQAHGDAGAKASEPAPAASICQHYDPLRGFAQANIACVH	88	PTXL01000001
PTXL01000001_14	MRALTGAAMERSMAYQAGQADYARGCDQSDNPYPMLSSDWHDWDAGLCDAYNDDDRCPDYEEAFPQ	66	PTXL01000001
PTXL01000001_15	MTRPSTAFLDLGYSEPTTPRQPRGAAPTPVYHQQAPADRSPAAAALRRMRETLDAGKGYLPSDQGVRPGDDPFARAQLTAAYDRLRSALAVYNLYAADLGVPAARAYTGDVEVQEAGR	118	PTXL01000001
PTXL01000001_16	MTSMGGKCRRCGGRWINAARCPRCGRITRMGAMGRAFRMGRRAR	44	PTXL01000001
PTXL01000001_17	MTHPAKSPSGFLGINAKSIHAPRTPNTDAVSRAKAKSRLHELLRVSQATIYDPEAAKEAQHRTCWCQRALTAPGETLGVRRNVDGSGASLAGVSTCGSVWACPVCSLKVCMQRQGEVADGMKAHVGNGGYVWLMTNTFPHEAGERPLAAMLELQAKAMQKFQNCRTYKRILGKGVRAGSIKALEITLGAHGWHPHTHSLVFATPEAFGDVREGDDGRMASRLIDELKGAWYAALLKVGLCTPAQMSDVLDHGLDVRGGQYAAEYVAKFGRDTKWGLSRELTMNAAKTGGGLKGAHPFQLLEWAAKGDGQAAAQFREYVAAFTGRRMLTWTPGLKAALGLHEREESDEEVAAAALPEEEVVGAITAEDLSVLTARNMLGRFLAFVSEYCYDPSTAQADID…	437	PTXL01000001	rep_d	rep_d				pfam01446	Replication protein. Replication proteins (rep) are involved in plasmid replication. The Rep protein binds to the plasmid DNA and nicks it at the double strand origin (dso) of replication. The 3'-hydroxyl end created is extended by the host DNA replicase, and the 5' end is displaced during synthesis. At the end of one replication round, Rep introduces a second single stranded break at the dso and…
PTXL01000001_18	MDQQTKQKVDAVHAEVKALPVYIKGPGGKVFAALLDVIDHLAKRVGQLEQTSIDRDFSR	59	PTXL01000001	PM2_21	P17
PTXL01000001_19	MKLSDILSDALGVIDLLKPHVRDDGDQYHAQLVNNLTAAHGAAVESEATAAAPVADPVLTAIAALGTTIEQLAPSTAPVLEAIEALGSHLSDLTATVRDVRAALTAQPAQATQPPAA	117	PTXL01000001
PTXL01000001_20	MSAPDKSCVCPVCGGRARWSLMKTGRVSITHAGDACGVQIFARSDEADELIRDRFIAGKETNVRNVQAPEGGEPVTYVTDGEGFSVWAK	89	PTXL01000001	cons_c2	P14_TF
PTXL01000001_21	MGEVIEWDLVERRAASMAFQAQEAAAAPMPGEPEPIDPVEELFDMLKMARDYVAPLAPYVPPIYTDEVLHELAAKTVPVLDKHGWSLSGVGDLFGPELRLLAFIAPLLYVTYLAAKAHKAAQLAERTVDAAPVAPAPVEPVRAVVPVRDTGGQLQPLGA	159	PTXL01000001	cons_a1	ORF_h
PTXL01000001_22	MADGSKNNAPVIAVMGARGSGKSAWIKQQLRAGNPRRLLVWDPQDEFGAFGRPVTDPADLVRSVRGAGEGDYKLVFQPGKLMSTYSDKFDLFCEISYLSGDHCVVIDELGDVTEPSRAPDGWSVLSRKGRHRNVMMFGAAQRPANIDKDFIGNSTLVHCARLSYETDIKVMANALGVPVQEVRDLKADPDTVDFDFIERNMQTGAVRRAKLTF	213	PTXL01000001	ATP	ATP
PTXL01000001_23	MNVKGIIKTIGVTLVTMIVINNGVKYLPSSVQRIVKGQ	38	PTXL01000001
PTXL01000001_24	MSEIKTALKTTGMVLAVIFVLRQLPITSQLVGVALTGNTNAQ	42	PTXL01000001
PTXL01000001_25	MAIIQQLPAFQNVQATGVATLLVPKYSNTLTRIVLDLGGTTLTKAMITDIKVKIGVRTVYNCSGSVLDTINQYKGIAATANQLTIDFTERDAPSIDGKEIGGYDMSALPDQIKIEVTISGATAPTLAAWAFLTAPQGQAGALVHKLLYFPASTTVAGKFPVNFNPMGALIKRIHHFYAGSSWAGNGDGNVNRVEIKKNGIVIMDMADHVRRFVQNEYRKVPQAGHFVTDFIVDNNQSGMLITQDAKSFECNTYLTAGDTIGTYVEMLDLPYNA	273	PTXL01000001	MCP	MCP				pfam18628	Viral coat protein P2 N-terminal domain. P2 (30.2 kDa) is the major outer-coat protein of the marine lipid-containing bacteriophage PM2. Each sub-unit of P2 is composed of two beta barrel jelly rolls, disposed normal to the surface of the capsid, which lend pseudo-6-fold symmetry to the molecules, facilitating their close packing within the capsid. There is a Ca2+ ion located between the two beta…
PTXL01000001_26	MYTYDANGNLVWTDTSSVTTQPASMWSDPVSTQNAVNSPSELNPSAGTWGDVLAYGLTRAIDVGTIKALSPDNNMPLMPGTASVNMNGRPVAQIGVSRSMLLLMAIGAVFLLVEERK	117	PTXL01000001	PM2_P3	P3
PTXL01000001_27	MSLTPAQAALLGGVNGGLNGYVASQGGGGAAGGMMAGGMSSLAYSNPYSAAAMAATQLGTALLSGPDPSVNSAASGYRNAVDSHLDGSGWTVSTGSSRASAVPTLTSAAQNVATTAAQAMQNPMLLVAAVLLVAVWRNHG	140	PTXL01000001	cons_p	P8
PTXL01000001_28	MAQSRLTTIECRPEALDGERFQEIRAALDDDPVMRAKTDTSGGTVGADEVAGGGAFFRVYADGEPVAWYVLTERRDCELCIALAFGRAHFDLVAHVLPVIERQCATFGGLWIETKRRGLAKKLRAAGYREVAQLRDGVQLRKAL	144	PTXL01000001	cons_q	GNAT
PTXL01000001_29	MIKRPEQIKLLALGLPDVPANRSSDSQSSSAQTTNTTTNVTDRRFVNDGGGAGVAGDNNAVWNSISTTNFTTDLGAIAGAMDLAKTGIQTSHNDLTTAAGLANQTFNKATDANQAMFGQNADLFRSNQDAFGKVVNANDNLFTANADQLSANRSTLMDGFSKLIDASKTVMQTAQDVNRTATQDVQQAYANAQEISNGQKFLVAGGLVIAGIVAVTAMKGKVL	223	PTXL01000001	cons_r	P10
PTXL01000001_30	MIQSYDIQIPAGGTQLLEVGAQIFDFLSSGSAFDQIQVLPEFQQGNVTLKLGQGFDAGKVVNRWFVKNPGATAINGTVVLSTAGFRNFRISGDVNVLDGGKSRTLSGLAMMAYGGVSAVAAQYSRIQLWNPLASGKRVVLEQFIPQSGAGAEGVTLFFSQVALTTTLGNGFSKLAGGAASAAAINIDTTAAAPPGGTSLEGAVMASATQAVVSLREPMVLPPGWGVHLYGSNVNTALSCTFEWYEEPNT	249	PTXL01000001	cons_s	P1_spike
PTXL01000001_31	MDRAAFTAVIAGIAGGTIYYLWRVAQDVAAMTGDDPSLVDAVGTAMDDFSSAMDNMNTTIDNTTPADPNVQAFLTLVRTGEGTTGPNGYRTLFGGGLFDSFADHPNIAVTRGTLTSTAAGAYQILYRTWLEAKAALGLTDFSPASQDAAAAWLIQRRGALADVQAGRFDSAIRKCNKEWASLPGSPYGQPTLTLSRAHSLLLASGGSPTDGVYA	214	PTXL01000001	endolysin	lysin		cd00736	Bacteriophage lambda lysozyme and similar proteins. Lysozyme from bacteriophage lambda hydrolyzes the beta-1,4-glycosidic bond between N-acetylmuramic acid (MurNAc) and N-acetylglucosamine (GlcNAc), as do other lysozymes. However, unlike other lysozymes, bacteriophage lambda does not produce a reducing end upon cleavage of the peptidoglycan, but rather uses the 6-OH of the same MurNAc residue to …	pfam00959	Phage lysozyme. This family includes lambda phage lysozyme and E. coli endolysin.
PTXL01000001_32	MTKKNTDVLLIGGLALAAVFMMGRTRTAAAAGTQGVARPVRTTGGLPWGFTGLPSGRVIGAITGGSNSPDLVAGATPGGSTGGFFSTIDAVDNASAAVQSQYSPLLSGPVGLLPGGSNWLNAVGGAQSTFYLPDLVNPMQDAYAGFDNPNNYG	153	PTXL01000001
PTXL01000001_33	MAMSDDLKFKLIVTAVGAALVYVAARKVGNGLSSAGQGAIDTLSSWATDAGNAVSSAVNSVENAAGEGVTFIANLPDMTWQNMQAYADQRLQNDLTRQPSRMPFQQSAWDGVPMGL	116	PTXL01000001
PTXL01000001_34	MSFLDRLKEPSTGAGLAVLTGAAAQLGANPSKVGAIAALIQALLGAVAVFVPEKAGS	57	PTXL01000001	07hyp	holin
PTXL01000001_35	MDGAVLVQIVTAVCSSGAVYAGIRADIRAMKDHNARQDREIERAHSRIDRQLEGRKHHGNAQAAHAGS	68	PTXL01000001	PM2_21	P17
PTXL01000001_36	MKFPNLRYGNPAEFRHYASGRTLKQLARALRRSERCIHDWLTGRARLPFWVPELLRLREFEHWHRVREMTWAIRDARASVRVCAMLAAATPCAANDPIIQYPALAQLELNILTEVAPRRSA	121	PTXL01000001
PTXL01000001_37	MKKEQCGIMRRSILGIASVLLLACSSLGAGAATTTTPSAVSSRASATTSPGRAGTGVAPAFLYSPYKDVGISLNWNTNVISSNVTGQFSPVLSVLPAKTRALTLAFATGECGSENWAGVDGGSMAAANVPLFAAANVNYVISTGGAAGSFTCGTDAGMATFINRYASNNLVGIDFDIEAGQSQQVINDLVQRVAVAQKNYPNLRFSFTLATLAPSQQGAVTAGSWGPSAPDSFNIYGDWVMQAIQTYGLKNYTINLMTMDYGSASSWNCVVANGTCQMGQSAIQAALNLHDHWGVPYSQMELTPMIGGNDVAGETFTPADVDTVSAFVKQNGLVGVHFWSLDRDVDCPPGAASSTCNSIGGVGTLGYTNRFANDLR	376	PTXL01000001				cd06543	PF-ChiA is an uncharacterized chitinase found in the hyperthermophilic archaeon Pyrococcus furiosus with a glycosyl hydrolase family 18 (GH18) catalytic domain as well as a cellulose-binding domain. Members of this domain family are found not only in archaea but also in eukaryotes and prokaryotes. PF-ChiA exhibits hydrolytic activity toward both colloidal and crystalline (beta/alpha) chitins at h…
PTXL01000001_38	MNTLNTSRPLATAADRIRRRFDRFLHAAELAGLVVIGLATSFAMGQEAWKVVVAGEVSLTDLLLMFLYLEVLAMTVRYLRLGRLPVRFPLYIAMTSLARDLILRGVTDSPEHMLMTTIGIVLLAVGVLILRFGQHRFPAEADEADDVPGGR	151	PTXL01000001						pfam06146	Phosphate-starvation-inducible E. Phosphate-starvation-inducible E (PsiE) expression is under direct positive and negative control by PhoB and cAMP-CRP, respectively. The function of PsiE remains to be determined.
PTXL01000001_39	MQIHPPSSQNVHSPPTRNAIFLVATVNPGADHADTIRAWCGDIAALVRSVGKRVPSGNLSCVCGFGADAWDALFGSPRPTALHPFREFGAGQRVAVATPGDILLHIRADAMDLCFELATQLVGRLGSAVKVVDEVHGFRYFDQRAMIGFVDGTENPSGGEAVDFTVIGDEDAEFAGGSYVIVQKYLHDMAGWNALPVETQERIIGRTKLSDIELDAAVKPSSSHSSLTTLVENGEEVKILRDNMPFGRPGAGEFGTFFIGYARSPAPIEQMLENMFVGRPPGNYDRLLDYSRAVTGSLFFVPSADLLDALATRAAPAAGADEPPSPSTEPPSNGSLNIGSLKGAHPYE	348	PTXL01000001						pfam04261	Dyp-type peroxidase family. This family of dye-decolourising peroxidases lack a typical heme-binding region.
PTXL01000001_40	MNNLHRELAPISSAAWSQIEEEVARTFKRSVAGRRVVDVDGPGGTELSGVGTGHLLDLDAPREQVGARLREVKALVELTVPFELRRDAIDSVARGARDADWQPAKDAAQRLAFVEDGAIFDGYAAAGIAGIREASSNRTLTLPADVRDYPAAIGEALEALRLAGVDGPYSVLLGADAYTALGEAREHGYPVIDHIKRIVSGEIIWAPAITGGCVLSTRGGDFALHLGEDVSIGYRSHNDDVVRLYLRETFTFLMLTSEASVAVAPQPAA	269	PTXL01000001						pfam04454	Encapsulating protein for peroxidase. The Linocin_M18 is found in eubacteria and archaea. These proteins, referred to as encapsulins, form nanocompartments within the bacterium which contain ferritin-like proteins or peroxidases, enzymes involved in oxidative-stress response. These enzymes are targeted to the interior of encapsulins via unique C-terminal extensions.
PTXL01000001_41	MPALCDICHARPAVARATVMQDGERKSISICDYHFRQLMRHQSMSNPFDSLLGGSGLSPMFGDADEPLSAEIPRESVDPTDAFSEQTLELLQRAAEKAHALRRNELDTEHLLYVLADTDVCAALLKELKLSPQDIKAYIDEHAQTGSADPDASIDRMSISPRMKKAIQFAFQASRDLGHSYIGPEHLLIGLAAVPDSIAGALLKKYGVTPEALRQKVVKVVGKGAEDGRVDTPTGTPNLDKFGRDLTAIARQGKLDPVLGRAQEIENTIEVLARRKKNNPVLIGEPGVGKTAIVEGLAQRIVNGDVPEVLRDKRLVEVNINSMVAGAKYRGEFEERAKQLIDEVTAKQDELILFIDELHTIVGAGQGGGEGGLDIANVLKPALARGELSLIGATTLNEY…	893	PTXL01000001				cd19499	Chaperone protein ClpB/Hsp104 subfamily. Bacterial Caseinolytic peptidase B (ClpB) and eukaryotic Heat shock protein 104 (Hsp104) are ATP-dependent molecular chaperones and essential proteins of the heat-shock response. ClpB/Hsp104 ATPases, in concert with the DnaK/Hsp70 chaperone system, disaggregate and reactivate aggregated proteins. This RecA-like_ClpB_Hsp104_like subfamily belongs to the Rec…	pfam07724	AAA domain (Cdc48 subfamily). This Pfam entry includes some of the AAA proteins not detected by the pfam00004 model.
PTXL01000001_42	MTNRREVPGIRKYDGPAGGWGALRATADAVRTQMDAIEAPIILMRTNQPDGFDCPGCAWPDKEHKSTFQFCENGAKAVTWEATSKRVPPEFFAANTVSSLLRMSDYELENMGRLTHPLVYDRASDTFRAVAWDDAFARIGEVLRGLSPEQVEFYTSGRASNEAAYLYQLFAREFGTNNFPDCSNMCHEPTSVGLPQSIGIGKGTVSLEDFDHCELIISIGHNPGTNHPRMMGTLHECSRRNVPIIVFNPLRERALERFADPQDMIEMASFGSTRIASTYFQVDAGGDAAALKGIMKALFALDAEQGNVLDRAFIDEHTSGFDAFSADLDTTSWDDIERASGLSQAQLEQVAIAYAKSNATIVTYGMGVTQHNKGTATVRLIADLLLLRGNFGKPGAGIC…	443	PTXL01000001				cd02767	The MopB_ydeP CD includes a group of related uncharacterized bacterial molybdopterin-binding oxidoreductase-like domains with a putative molybdopterin cofactor binding site. These members belong to the molybdopterin_binding (MopB) superfamily of proteins.	pfam00384	Molybdopterin oxidoreductase.
PGES01000001_1	MTAFNYTKQTVLITGASSGIGRVFAETLAARGAHLLLLARSGAVLDGLARELSQRHGIRAHALVADLSLPGAAAQAHAQACALGMPPDVLINNAGFATHGRFESIDLARQAAEVTVNCTALMEMTHCVLPHMLAKGRGAIINVASTAALQPDPYMAVYGASKAFVLSFSEALWAENRSRGVRVLGLCPGATETAFFDVVAAPEAAVGKRMDPQAVVDEALRALDQGRSSHVAGRPNRLLAWLPRLLPRQTVLGIVEGMLKPKTA	264	PGES01000001				cd05356	17-beta-hydroxysteroid dehydrogenases (17beta-HSDs) types -1, -3, and -12, -like, classical (c) SDRs. This subgroup includes various 17-beta-hydroxysteroid dehydrogenases and 3-ketoacyl-CoA reductase, these are members of the SDR family, and contain the canonical active site tetrad and glycine-rich NAD-binding motif of the classical SDRs. 3-ketoacyl-CoA reductase (KAR, aka 17beta-HSD type 12, enc…	pfam00106	short chain dehydrogenase. This family contains a wide variety of dehydrogenases.
PGES01000001_2	MHTDSGRAHAARQQADPSDTWLGKLGPGLITGAADDDPSGIATYSQAGAQFGFGMLWTVCLTFPLMLGIQVISAKIGRVSGHGLATNIRRHYPRSLLYAIVGLLLLANVINIAADVAAMGDALTLIIGGPTHLYAVGFGLLSLLLQVFIPYQQYVRILKWLTLGLLAYVATVLTIHIPWREVALRTVWPQFSWSAASVTMIVAVFGTTISPYLFFWQASQEVEDLQADASAQALRRAPEQAPRQFQRIKMDTAIGMGFSNLVAFFIMLTTAVTLGAQGITHIDTSAQAASALRPIAGEFAFALFSLGIIGTGLLAIPVLAGSAAYAMAGAFHWKNSLELAPKAAKKFYGIIVTATVIGAALCFTPLDPIKALYWSAVINGVISVPIMALMMVMASRPAI…	433	PGES01000001						pfam01566	Natural resistance-associated macrophage protein. The natural resistance-associated macrophage protein (NRAMP) family consists of Nramp1, Nramp2, and yeast proteins Smf1 and Smf2. The NRAMP family is a novel family of functional related proteins defined by a conserved hydrophobic core of ten transmembrane domains. This family of membrane proteins are divalent cation transporters. Nramp1 is an int…
PGES01000001_3	MNNLRKLDLNLLLTLNALLIERNVTRAAARLHLSQPSVSVQLGKLRAAFDDPLLLPGPRGMLPTARALALFAPLQAVLAQLEQVLQPEQPFDPATAQVRWNLAAADATEYAILVPMLPALRAQAPLSRMAVFEAVPARMAQDLENGQVDLGFLAQEEAPPGLRHRTLFKEHYVLAGRRDHPQLQAPPDLDQFCALEFIVVSPNGGGFRSNVDTALELLGRTRKVVLSVPHFLIVPPLLAASDMVALLPSRLLKNALGDLRTWEPPVSLPDYEMAMVWHERMHLDPAHRWLRERIMTAL	298	PGES01000001				cd08461	The C-terminal substrate binding domain of an uncharacterized LysR-type transcriptional regulator similar to DntR, which is involved in the catabolism of dinitrotoluene; contains the type 2 periplasmic binding fold. This CD includes an uncharacterized LysR-type transcriptional regulator similar to DntR, NahR, and LinR, which are involved in the degradation of aromatic compounds. The transcription…	pfam03466	LysR substrate binding domain. The structure of this domain is known and is similar to the periplasmic binding proteins.
PGES01000001_4	MQLHEYTSFDGLGLSQLVRDGIVSAAELHDAAMRACAAVNPHINAVVELWPADVAAIDHTAPFAGVPFLIKDVAVTMAGQRTEAGSRLGAGHVAALDSHLMTQFRQAGLITFGRTSTPEMAFATTTEPVLYGVTRNPWNLALSAGGSSGGAAAAVAAGIVPLAHATDAAGSIRVPAASTGLFGLKPSRGRVSNGPAMDEIFSGLGVQLGVSRTVRDSAALLDCVQGVLPGEPYVTAAPGHSWLSQVSVAPGKLRIAVQRAACNGAHPVSAINAALDATVRLLESLGHHVEEVSPALGVSWEAFVHANASIWCANLVLWIDALARESGRAVSPDTLEAATLACYRHGQTVSAVDFVAALDVRNIVTRQAGALFGQYDVLLTPTMPDVPWQLGRYGEDEEK…	479	PGES01000001						pfam01425	Amidase.
PGES01000001_5	MFTAIKTFSQVCTHMSVAFGLAYLLTGSLALGGLAAIIEPIINVALLPWHEKAWHAIRRRYAASRLGFAALAGEKLSQTALHMGVAFGVMYWATGSMAFGGLLAVVEPICNVIVLPLHDRLWEKARFRLDGRGTAPLATLPT	142	PGES01000001						pfam09834	Predicted membrane protein (DUF2061). This domain, found in various prokaryotic proteins, has no known function.
PGES01000001_6	MNRTVMNTLIITLFGGTLAACGGGGDGSSAGASQLLAGATQAVACYTPWNSGTAYNGGGQASYNNVNYTANWWTQGNNPSTSSGGAGSGQPWTAVGDCGTPTPTPTPTPTPTPTPTPTPTPTPTPTPTPTPTPTPTPTPTPTGLAKHALIGYWHNFTNPSGATYPISQVSDDWDVIVVSFGDNAGGGNVSLTIDPGAGTEAQFIADVAAKRAKGKKVILSLGGQNGSVSVGNTAEATNFTNSLYAIITKYGFDGIDLDLENGVAQGAAIQTYLPIAVKNLKAKVGNSFYLSMAPEWVYVEGGYTSYGSIWGAYIPIINALRSELTVLHPQYYNNGDIYTPYATGAIKAGSADQLVATARMLIEGFNYGSNTFAGLRPDQVGFGVPSGRSSAGSGFTTNA…	452	PGES01000001	glycosyl_hydrolase			cd02871	GH18 domain of Chitinase D (ChiD). ChiD, a chitinase found in Bacillus circulans, hydrolyzes the 1,4-beta-linkages of N-acetylglucosamine in chitin and chitodextrins. The domain architecture of ChiD includes a catalytic glycosyl hydrolase family 18 (GH18) domain, a chitin-binding domain, and a fibronectin type III domain. The chitin-binding and fibronectin type III domains are located either N-te…	pfam00704	Glycosyl hydrolases family 18.
PGES01000001_7	MKTLRLLILWLCAIAASAMLAGCASLTPELTPQQKKLVGNAQGSCPGITGKDGRLAFQLKPVIEGKEMNPITSRWSSTGVGDEALVKTLFAQRLCILEELAARPDQAAMTQVHERYMEEISRGINAWPAYDATQYEQQLARLSEQKKAHKAAVNASFSNKLHELDSVVLVAAIPYYDFLHIKEVDVEWNKGSAASGTKTVSPAAKVCLTKDDFSVAIRPALDQTRAIVIGLGMGKYDEAQALRLMLEQIYEAGGQRLVNARDASKHVPAVTCTVSGGENAVTAGPAIK	288	PGES01000001
PGES01000001_8	MSPYLEVIIPAALALYAGFQHEGRCNIEPAVHPLAENMCQGLRAAFEDGCKTLLEVPLGKTGIYLAGSYSIKPVAFAPLVREKVQEGYSACVGFWSGSIDYDTYQMALEQKASVLHAMFKAVGKPGSAAPVLDAAVANGARRDDVMDAKLAAGDLRQDCMGPATIKCGLITPPPTDPVFIPPDPQTVNRLSAAVADLAQEIKRQNERDRRMVEKWTMAAEISFATGSSTPRQEDCARLAANVTKASPNAQRVQIAGAADERGTPAGNNALSLQRAASAAQCLATHAPSKRWSIEIAGAGSLATSPAEYARARRATVFVLEQRP	323	PGES01000001				cd07185	Peptidoglycan binding domains similar to the C-terminal domain of outer-membrane protein OmpA. OmpA-like domains (named after the C-terminal domain of Escherichia coli OmpA protein) have been shown to non-covalently associate with peptidoglycan, a network of glycan chains composed of disaccharides, which are crosslinked via short peptide bridges. Well-studied members of this family include the Es…	pfam00691	OmpA family. The Pfam entry also includes MotB and related proteins which are not included in the Prosite family.
PGES01000001_9	MKNTIYFLDAVKEKLGITSDYALAKQLGFSLSTVSNYRTGRRVLDDDAALTIADALKLHPLSVIAAANAERAKTPEQRERWSGVMEKFSASFNSLLLGASPRQASFLTR	109	PGES01000001	PM2_04	P16_TR		cd00093	Helix-turn-helix XRE-family like proteins. Prokaryotic DNA binding proteins belonging to the xenobiotic response element family of transcriptional regulators.	pfam01381	Helix-turn-helix. This large family of DNA binding helix-turn helix proteins includes Cro and CI. Within Neisseria gonorrhoeae NGO_0477, the full protein fold incorporates a helix-turn-helix motif, but the function of this member is unlikely to be that of a DNA-binding regulator, the function of most other members, so is not necessarily characteristic of the whole family.
PGES01000001_10	MSVTQNYKTFKLSASNDVIQYIVKAVMQKLFADQDRIRITDSPALVSFLSRDIAFGSDALTALNCRSMRYQAIEGEMLDTVLLALRNQRGAAIQNLEMMRRMFSEYQAGKLGAPWVHQGDVDRKQVAISDIDAALLFLENLK	142	PGES01000001
PGES01000001_11	MSGHVRRWRHVYAAAAFLICVPAASAVIVIALQYFAPVVACK	42	PGES01000001
PGES01000001_12	MRHLAHELVAVAAVAGPQLTPLELETKAFLAEMDVISAQINATPREQRMERGAAVLATIATPADVEAVRAAYWMRLPMAARMVAVMSARMPKERASDALCKFDALERGRIWCEVAKLRANLEVVQKCMNGGRMPELSGKVH	141	PGES01000001
PGES01000001_13	MLSMGIPSRMASAVQSMFGGLNVSRQRVVDAVLADDQRLPLADSNGAMTGQGAISVAALQAARECYEVCSSLHDEHAIKARIDAICSRRGVRPPVAATIGGYIARAADHAWWRRALRKELMRRFEHTSIQLGLTYVRADPYVSRETCLAQAAQNEANKKALAAVTATNENGDVYSLAELAELGMGNKTLRRGELMLRIRGFEEVADKMRHVGMFWTITCPSKYHSVGGTNAKYAEFGSPTPRAAQAYLVKVWSAIRSALHRRGIQPYGFRIAEPHTDGCPHWHMLLFVAPEHQATMEAVIHAYAMREDGDEPGAIKNRVKLVRIEAGKGTAAGYIIKYVCKSIDGAGVGDHKAFEDGRTYVIVPDMFDKKEFTASQRVTYWAQVHGIRQFQQIGGVPVG…	590	PGES01000001	rep_a2	rep_a2				pfam05840	Bacteriophage replication gene A protein (GPA). This family consists of a group of bacteriophage replication gene A protein (GPA) like sequences from both viruses and bacteria. The members of this family are likely to be endonucleases.
PGES01000001_14	MHEKLKEAFSRLSALAGAYLPAGFKGTLLEMAMEIDRLRAEVDELKGK	48	PGES01000001
PGES01000001_15	MYQVYTAVKVVDDELERHGQVGVVVSASPDGTPITVKFDDADSDGALSSEFTLDQIRGL	59	PGES01000001
PGES01000001_16	MEELDSLAMQAANLDGEVARTTPGAMLEQQEQAAVISMAEQNSRGVSMIMALAVPILSKLYPSLEGVYTPEACGQVAASLGPVLAKYGVNLEEWGGRYQEEIAALFVCGPIAWATVQGVKADIASRAPAKAVQMDKAQQRVPVTPPPVMDHAVLGTATA	159	PGES01000001	cons_a1	ORF_h
PGES01000001_17	MKTDQSNSAEVIAVIGATGSGKGVFIKQYALKKSDKRLLIWDYMREYGAFVDVITDKLGVAIQALKAGQFRIAFQPSFDDKIRAQQFDMFCRAAVHAGNLRLVIEELAFVTSATHAPAGWKMATSVGRHKGLRIIGASQRPAQVDKAFWSNCTEIHCGFLNFEADQKVMASSLCVTVDDIKGLKPLQYIHRNVRTKENVMGRVKFS	206	PGES01000001	ATP	ATP
PGES01000001_18	MTQDDLKTLGIALGICYAAYKFVGNPMVKGAAVAVGAVVVAKKVPYLSASLA	52	PGES01000001	cls_1049	0
PGES01000001_19	MGQRLKLLPFNNVVANGVATLDLNNLLGYTIERMTFVLSGTALTKAMLTSIQLKANGKIIWDSTGARQDARMQYRGISAAAGFLTIDFSEVRSKTELGQSLGAIDTTVGMQNLKLELTITGATAPAIQGYAEVSRPQVDGAELATRNLIARIHSTTITIGAAGTFSLPIPHVEVSSGGSLFKRWAIFSANMTGLLIKKNGIVIEENTKALNDFSQLEYRKVPQAGLFMQDFIVDDNQSQILNTRNAQTMEILGTFSAGETITIESEVLEPLDAF	274	PGES01000001	MCP	MCP				pfam18628	Viral coat protein P2 N-terminal domain. P2 (30.2 kDa) is the major outer-coat protein of the marine lipid-containing bacteriophage PM2. Each sub-unit of P2 is composed of two beta barrel jelly rolls, disposed normal to the surface of the capsid, which lend pseudo-6-fold symmetry to the molecules, facilitating their close packing within the capsid. There is a Ca2+ ion located between the two beta…
PGES01000001_20	MGETSDVGAWTLSKLGNVIDAYVDRTINRPQVVHDSSAAYGVDDNGNLYNLGQTNTRRSTVSVGMNPLTLALIAVVIVLMVKK	83	PGES01000001	PM2_P3	P3
PGES01000001_21	MAAGGIAQAAMQPGGPSSAGGNQYNNDYDGSAWSVSVGLGSGSTSAAATNAKTDSPVSSAAAGLFSNPLLLIGLAAALYFVLRK	84	PGES01000001	cons_p	P8
PGES01000001_22	MKFVALPHDEACRLMAGLALNPKTDTSGGIASISDFIGDGLSFLLTGRDGAPLAAFAVQVVQRERGRALEVCAAQHLGARGDLTRTILPEIERVFGVGCDVMNIYTRRPGLVRKLEQAGYAEVAKIMQKKLRA	133	PGES01000001	cons_q	GNAT
PGES01000001_23	MGGSSSSKTSQASTTQDNRQVITNTSSSYDLSNRSTNAYDLSDRSQTNSNNTSFNDLSDRSTSNLFDSSKTNSDNSYDLSNRSTSNLYDTSSTVSNSNNTTNTYNNSLDGGAIAGGLSVAADALSKMFGLSQSATSAATAATNSGYGFADGLFNSALDFAGANDARLAGAYDRASAVQSGAINQLQGAYADAKGTSAAQEKIILAVLVVAGIFAMSAFKKA	221	PGES01000001	cons_r	P10
PGES01000001_24	MQYDFNLPGNGGQVIDVKGRFVKYRSGTGYIRVRLSNGGYADLLPGQGIFNIAFDSLTIIDRTGLANAGTILAGDFDFRDDRIYGDVNVIDNSKGKVIAGSTFYRLRAVGGIAANYSFVQLFNPLTSGVNISLNRIMLSSDVTNLIGMTQTGAEAGASLAPANKCIGMADGLLKCNGGNVPGPAGGTAIGSFLISANLYTEVAIRDPIVLLPGRGVSFQTGSLNAGIYVSVDCEQFI	237	PGES01000001	cons_s	P1_spike
PGES01000001_25	MLGFMSRWTVNSSSSTAIAAALVVAAVAYVAYTMGPQEDESGETDQAPGLEDYAYQAISIFESEEMNNNVNAFLTALRVGEGTAGRDGWRTLMGGALFDSFADHPARLGWRGTPLSASMCAGAGFGPGCVSTAAGAFQINKPTWNRLADKLGLTDFTQASQEAAAIELIREKGALSDVAAGRVAAAVSKVRRVWASLPGAGYGQGEVALASFVNHYANAGGSVA	224	PGES01000001	endolysin	lysin		cd00736	Bacteriophage lambda lysozyme and similar proteins. Lysozyme from bacteriophage lambda hydrolyzes the beta-1,4-glycosidic bond between N-acetylmuramic acid (MurNAc) and N-acetylglucosamine (GlcNAc), as do other lysozymes. However, unlike other lysozymes, bacteriophage lambda does not produce a reducing end upon cleavage of the peptidoglycan, but rather uses the 6-OH of the same MurNAc residue to …	pfam00959	Phage lysozyme. This family includes lambda phage lysozyme and E. coli endolysin.
PGES01000001_26	MSSKDILVLAALGVGAVIYMQSRKKPAVVGGTNANNSNTKNVSDQLWTSLLGGAWTAIRDAKNPDGTMAFLKKNWLGQIVTSDGKPVGSQLAEMFPYAYGDGVQDSIDYGSTPNLIDGLFPSLSGTEWQ	129	PGES01000001
PGES01000001_27	MSIKSDVIVVGIAAIAALAAAWYLKKKAGEALEFMGGAAAGALDGASNFLGIPTTKETLTNDAECKAYMDQNGIWMASGKCAMPAFLRTVEFNIPWMPADTEPRRSTPMFDRQL	114	PGES01000001
PGES01000001_28	MNLSKIVPTVPEVAREGLIVLGGILIAAYVLSRFPKIRDWVAAQSITVKDSSGRTLY	57	PGES01000001
PGES01000001_29	MNRLKEPSTWAGFAALFQLAKLIVPTQYHIVVDGATAMAGALAGVIAEKGPVAK	54	PGES01000001	07hyp	holin
PGES01000001_30	MTPVDLFLCITSSGVMLQGLAAMRWAARIEARVEALEAA	39	PGES01000001	PM2_21	P17
PGES01000001_31	MRFPNLRYGNPTEFAHYAMGLPLADLARTLRRDERTVRDWLSGKQRVPWWVPEYMRLRQMEQADIRRQMNMTALGPRLGIVRGNVIELAVRRPKKEPQITDLRLDDFDQARIAL	114	PGES01000001
PGES01000001_32	MKKTTTRRKPKPPAAYFSYQLRQPAIDLFGEIAVIEDDLYDWVAAVAPLHLSPRAFANYVRGYDVAAKVRPAKLHDLFDAIKERPSRPRHARLAMNTIM	99	PGES01000001
PGES01000001_33	MSGAAETTYYTNGRVTVTNARFMVDGETHAISGITSVKLEVKKPNRVLPAALIIFELLALTSGKNLTNLSIWHWAIILLPGIIWMCFQRTHYTVTLASASGERRALKSKVKPFVSEVVEAINQAIVRRA	129	PGES01000001
PGES01000001_34	MPSSLPTPFPAHHPLAARLILAGLLIASVPPSVYAQAVAGVQNPLATVVVTGQAEADAGGQIAKSARSGMLGEKDLLDTPFSVNSYTSQRMLDQQALTLAEVLGGDPSTRFTGQIGGVTDSFFIRGFPLNEGNLSEVAFDGVYGVSPNYHLFTEYLQSVEVLKGPAALLYGMSPNGGVGGVVNAVPKRSLPRDLTRLTVDYGSGSQAGAAIDVSRRFGEERRFGIRFNGLHRQGHTPLDHQTSRAEVAAVALDYQGQRLRASLDVIEQYQWIDAPTRPFLVAARLPVPEAPDGRRNIAQSWGWWKSNDLATLGKIEYDVNDKVTVFADVGGTRSDVSRYSDQTPTITSAAGDMTVTPMNWKFRVRRASGDTGVRTRFRTGGVEHALVVMGNVYRDEFGS…	719	PGES01000001				cd01347	TonB dependent/Ligand-Gated channels are created by a monomeric 22 strand (22,24) anti-parallel beta-barrel. Ligands apparently bind to the large extracellular loops. The N-terminal 150-200 residues form a plug from the periplasmic end of barrel. Energy (proton-motive force) and TonB-dependent conformational alteration of channel (parts of plug, and loops 7 and 8) allow passage of ligand. FepA re…	pfam00593	TonB dependent receptor. This model now only covers the conserved part of the barrel structure.
PGES01000001_35	MKIGELAKRSGLAASTIRFYESRGLLKAVSRQSNGYRDYPLEAVAVLSIISDAQQAGFSLDEIKQVLPEDSSSWKHDELMAALKKKIADIESLEVRLAQNKAHLLSLIQLIDAKPDDVDCKDNAARVMESMGIGSKN	137	PGES01000001			HTH	cd04786	Helix-Turn-Helix DNA binding domain of putative transcription regulators from the MerR superfamily. Putative helix-turn-helix (HTH) MerR-like transcription regulators (subgroup 7) with a conserved cysteine present in the C-terminal portion of the protein. Based on sequence similarity, these proteins are predicted to function as transcription regulators that mediate responses to stress in eubacter…	pfam13411	MerR HTH family regulatory protein.
PGES01000001_36	MKPFTALTLPNGTVVPNRLAKAAMEENMADNDHAPSDELIRLYQSWADGGVGLMITGNVMIDRRAMTGPGGVVLESEQFGARFERWSRTARSRGAQIWMQINHPGRQMPAALAQETIAPSAVPMDLGNFSRQFSAPRAMTEADIADVKQRFVNSARLAERFGFTGVQIHAAHGYLISQFLSPLTNQRTDRWGGSLENRARLLVDVVNEVRQAVGKGFAVAVKLNSADFQKGGFSSEDAKQVVSMLNTLGVDLIELSGGSYEAPAMHGQTRDGRTLAREAYFLEFAKDIATVASMPIMVTGGIRRYQVVQQVLDSGIAMAGMGTALALAPQLPEAWRSDQSASPLLRAITWKNKVLSSIAYMAMVKYQLRRLSLGKHTRPNVAPALALLIQQWDTTIRNR…	409	PGES01000001				cd04733	Old yellow enzyme (OYE)-related FMN binding domain, group 2. Each monomer of OYE contains FMN as a non-covalently bound cofactor, uses NADPH as a reducing agent with oxygens, quinones, and alpha,beta-unsaturated aldehydes and ketones, and can act as electron acceptors in the catalytic reaction. Other members of OYE family include trimethylamine dehydrogenase, 2,4-dienoyl-CoA reductase, enoate red…	pfam00724	NADH:flavin oxidoreductase / NADH oxidase family.
PGES01000001_37	MNMKIAAAVSGLVLSIAASPSRAEHAVENRQLIIDIAGHAVPVAAGGLYDRFRSNPPLSVIASEAPELDLSWFKEMQKEKVSIGFDSYSPNFYYKNRKITAVFTADLARLKELMPEDILKQVQPLQVWPGRGAVALTAYAYEYCDNDSYNEISLAIVTNKPGTTSFGPFTLLGQSLSSDFWGYVLELPVNTELARVRGVVGYNLPKWLTGIEVKETDANVSFEVMDSVTGKLDFVFAGKKLADLSHTADVVSNSFTNKNGTGKLTYGYALSRQLSHASSTSAESVDLKLGDGSFSTYIKSLKLGKMMKYEYVPEFQSALYAPKSLRDLGVEK	332	PGES01000001
PGES01000001_38	MIRLATTADAAAIATIYNHYVSSSTITFEEQVVGSDEMAQRIAAVGAQLPWYVFERDDGILGYAYATPWRARSAYRFSVESTVYVAHECVRQGVGRQLYSVLIDDLRQRQLQVVIGGIAQPNNASVALHERLGFEQVAMFKRVGRKFDRWIDVGYWELQLQDE	163	PGES01000001			other_GNAT	cd04301	N-Acyltransferase superfamily: Various enzymes that characteristically catalyze the transfer of an acyl group to a substrate. NAT (N-Acyltransferase) is a large superfamily of enzymes that mostly catalyze the transfer of an acyl group to a substrate and are implicated in a variety of functions, ranging from bacterial antibiotic resistance to circadian rhythms in mammals. Members include GCN5-rela…	pfam00583	Acetyltransferase (GNAT) family. This family contains proteins with N-acetyltransferase functions such as Elp3-related proteins.
PGES01000001_39	MKILVFLGSIRTSAPPQPARLGERVAKACAAQCSQDGHDVVLIDPFDYDLGDVFKPHFSYAKGRAPLPLEHLASEIAGADGYVMVSPEYNHSMSPALAHLLNHFGSSLFAFKPSAIVTYSAGQWGGVRAAVGMRAFLSELGCLPVSAMIHIPAAHTVFAADGSFAPEVDSTRWVSYIERTFSQLTWWAEAARRERERSGGTGPSPAFLRDPSQRNAP	217	PGES01000001						pfam03358	NADPH-dependent FMN reductase.
PGES01000001_40	MHDLPNISAAHLDTPTLDKLAPPAVSTHAPRILLLYGSLRERSFSRLLTLEAERLLQHFGAETRVFDPQGLPMVDSVSPDHPKVQELRALSLWSEGQVWCSPERHGAVTGVFKSQIDWLPLEMGSVRPTQGRTLAVMQVSGGSQSFNAVNGLRVLGRWMRMVTIPNQSSVAKAYQEFDDNDRMKPSPYYDRLVDVMEELYKFTLVVRDRSDYLTSRYSERKESMPVDARALATAAMKHETPGK	243	PGES01000001						pfam03358	NADPH-dependent FMN reductase.
PGES01000001_41	MTPTTMKAAVVEQLGQPLVLREVPVPVPGPGQILVKTEACGVCHTDLHAARGDWPVKPSPPFIPGHEGIGLVVAVGTGVTEVQLGDRVGVPWLYSACGHCEHCLAAWETVCAEAQFGGYTKNGGFAEYILADPRYVAHIPAGLSAVQAAPIICAGVTSYKGIKETGARPGEWLAVSGIGGLGHLAIEYALAMGLRVAAVDIDDGKLEHARALGAEVTINARQGDPVAALREATGGGAHGVLITAPSLDAFQQGVAMTRKRGTCVLVGLPPGDFPTPLFDVVANCVTIRGSFVGTRQDMAEALAFAATGKVKADVELQPLSAINDIFSRLEHGKVAARVVLDFSGK	345	PGES01000001				cd08297	Cinnamyl alcohol dehydrogenases (CAD). These alcohol dehydrogenases are related to the cinnamyl alcohol dehydrogenases (CAD), members of the medium chain dehydrogenase/reductase family. NAD(P)(H)-dependent oxidoreductases are the major enzymes in the interconversion of alcohols and aldehydes, or ketones. Cinnamyl alcohol dehydrogenases (CAD) reduce cinnamaldehydes to cinnamyl alcohols in the last…	pfam08240	Alcohol dehydrogenase GroES-like domain. This is the catalytic domain of alcohol dehydrogenases. Many of them contain an inserted zinc binding domain. This domain has a GroES-like structure.
PDZI01000002_1	MKTARFSFRSGLLATALLFCASAGAADQAASSLPGHYYLQGVMEVGSELLLKKDGKFEWMLSYGNTDEQASGEWRVAGDLVTLVAGNGGQEPQFRLFEEDEMRIQKPAEAGVWVAIVGFPQLGPMAGVEVKFEAHSGKTATAVSVANGDAIVQMPASERWVRAGLRRQGSKADYQWLAVPPERAQQRLAAFA	192	PDZI01000002
PDZI01000002_2	MIPTTMKAAVVEQLGQPLVLREVPVPVAGPGQILVRTEACGVCHTDLHAARGDWPVKPTPPFIPGHEGIGLVVAVGAGVTEVQLGDRVGVPWLYSACGHCEHCLAAWETVCAEAQFGGYTKNGGFAEYILADPRYVAHIPAGLSAVQAAPIICAGVTSYKGIKETGARPGEWLAVSGIGGLGHLAIEYALAMGLRVAAVDIDEGKLEHARALGAEVTINARQGDPVAALREATGGGAHGVLITAPSLDAFQQGVAMTRKRGTCVLVGLPPGDFPTPLFDVVANCVTIRGSFVGTRQDMAEALAFAANGKVKADVELQPLSAINEVFSRLEHGKVAARVVLDFSGN	345	PDZI01000002				cd08297	Cinnamyl alcohol dehydrogenases (CAD). These alcohol dehydrogenases are related to the cinnamyl alcohol dehydrogenases (CAD), members of the medium chain dehydrogenase/reductase family. NAD(P)(H)-dependent oxidoreductases are the major enzymes in the interconversion of alcohols and aldehydes, or ketones. Cinnamyl alcohol dehydrogenases (CAD) reduce cinnamaldehydes to cinnamyl alcohols in the last…	pfam08240	Alcohol dehydrogenase GroES-like domain. This is the catalytic domain of alcohol dehydrogenases. Many of them contain an inserted zinc binding domain. This domain has a GroES-like structure.
PDZI01000002_3	MKSQQLAIQAALRGEHTMTRIARHCGMAGAVAVAALLSACGGGGGSAGEASVNGTLGVAITDAPACGFDAVNVTVNKVRVHQSATASDTDAGWTDITLSPARKINLLNLTNGALENLGQTPLAPGHYTQLRLVLDANAGSAMANSVIPSGSVNEISLDTPSAVQSGIKLISQFDVAAGQRVDLVLDFDACKSVVRKGNAGYALKPVVKVVPTVLNGIDGFIAPALLSQHVMVTAQQGGAIVAATAPNATTGEFFLARLVPGNYDVVITADNSATAVIAAVPVASTTSTTVLSSSSAPLALAAAATAPGVISGAVVLAPASSTEAATVSAKQSFAAGPSVTVKYQGVDIATGAYALTLPTVAPQLAAYSATLPLVFAAQANTLPGTGKYKVEAAATGYAT…	421	PDZI01000002						pfam14321	Domain of unknown function (DUF4382). This family is found in bacteria and archaea, and is typically between 142 and 161 amino acids in length.
PDZI01000002_4	MPACPPLSLPPARRLLALLPLLFACAAVQAQGHRPAMQSPMNPSMPRGIGIGNGNGLGLQRDPPGLLKQQNWLEPGNAARAAGADHPGDPGDVAGLQQSRARMVKNLLRQYRDVIEADPRGEPVLRRQLLAWSPPPAVLDAARADGFIVLGRRVLDGLGETLVMLGVPERYSTPEALDRLQALDPEGSHDFNHLYMRGGQAGAPPAPAHKQGADGAARPAAPGQVRVGLVDGGVDGAHPALQDAAIRRWGCDGRVVASAHGTAVASLLVGSAERFHGVSPGARLYAADAYCGSETGGAVDQIIGALAWLAQEQVPVVNVSLVGPPNQMLERAVQAMLRRGHLLIAAVGNDGPAAPPLYPASYPGVIGVSGADAQRRILPEAARGPQVMFAAPGSQMLAA…	475	PDZI01000002				cd05561	Peptidase S8 family domain, uncharacterized subfamily 4. This family is a member of the Peptidases S8 or Subtilases serine endo- and exo-peptidase clan. They have an Asp/His/Ser catalytic triad similar to that found in trypsin-like proteases, but do not share their three-dimensional structure and are not homologous to trypsin. The stability of subtilases may be enhanced by calcium, some members h…	pfam00082	Subtilase family. Subtilases are a family of serine proteases. They appear to have independently and convergently evolved an Asp/Ser/His catalytic triad, like that found in the trypsin serine proteases (see pfam00089). Structure is an alpha/beta fold containing a 7-stranded parallel beta sheet, order 2314567.
PDZI01000002_5	MTPPAASLHADIAALLPRLRRFGRAVTRNHEDADDLVQVAIERALRHAGQWEAGSRLDSWLFRIMKNAWIDEVRVRVRRDRLFAAEEEGQYVGDDASERQVHRLAVQQAISRLSEDQRMVVALVLVDGLPYKEAAHVLDIPVGTLTSRLARAREALQAQLSDTARIR	167	PDZI01000002				cd06171	Sigma70, region (SR) 4 refers to the most C-terminal of four conserved domains found in Escherichia coli (Ec) sigma70, the main housekeeping sigma, and related sigma-factors (SFs). A SF is a dissociable subunit of RNA polymerase, it directs bacterial or plastid core RNA polymerase to specific promoter elements located upstream of transcription initiation points. The SR4 of Ec sigma70 and other es…	pfam04542	Sigma-70 region 2. Region 2 of sigma-70 is the most conserved region of the entire protein. All members of this class of sigma-factor contain region 2. The high conservation is due to region 2 containing both the -10 promoter recognition helix and the primary core RNA polymerase binding determinant. The core binding helix, interacts with the clamp domain of the largest polymerase subunit, beta pr…
PDZI01000002_6	MMHFDDETLMAYADGELDPATSAQVRAAMAGDAAMAGRVARHRAMRDDVHASFAPVLDEAVPQRLRDALRQAQAAPASPAPAYARGPAANHSRWSLPVWGALAATLVVGVLIGKMAVPLFAAAGGKSAAAATVATVDGRLAAGGALARALSQQLASAPRRGQAVSIGITFRAADGQFCRSFTLRDGPPEASALAGLACRAPAGGDGWLIPVLVETRADTAAPATYRMAGSAAPAILQAIDERIAGQPLDAAAERQALQRNWRP	263	PDZI01000002
PDZI01000002_7	MHRKIAAAAVSGCILGTTAAPSRADTAAASTPLIIDIAGHEVPVAAGGLYARFRSNPPLSVIAAEAPELDLSWFKGIRKDKVDIGFASYSPNFYYKNSKITAVFTADLARLKELMPADILQQVQPLQVWPGRGAVALTAYAYAYCDNDSYNEISLAIVTSKPGTASLGPFTLLGQSLSRDFWGYVLKLPVNTELARVRGVVGYNLPKWLTGIEHKETEGSVAFEVMDSETGKLDFVFTGKRLGQLSHEAELVRNSFTNRDGAGALTYGYAVSRQLSHASSTSADAVDLQLGDGSFSRYIKSLKLGKMMKYEYVPEFQNALYAPKPLNSLDAEK	333	PDZI01000002
PDZI01000002_8	MQPFTALTLPNGAVIPNRLAKAAMEENMADKDHAPSKELIRLYQSWADGGVGLMITGNVMIDRRAMTGPGGVVLDSEQFGARFEQWSRTARSRGAHIWMQINHPGRQMPAAMGQETMAPSAVPMDLGNFSKQFSAPRQMTEADIADVQQRFVNSARLAERFGFTGVQIHAAHGYLLSQFLSPVTNQRTDRWGGSLENRARLLVDVVKAVRQAVGQDFAVAVKLNSADFQKGGFTPEDARQVVSMLNTLGVDLIELSGGSYEAPAMHGQTRDGRTLAREAYFLEFAKDIATAASMPIMVTGGIRRYPVVEQVLDSGIAMAGMGTALAIDPQLPRAWLADRSASPALRAITWKNKVLSSIAYMAMVKYQLRRLSQGRKTRPDVAPALALLLQQLETKVRNW…	409	PDZI01000002				cd04733	Old yellow enzyme (OYE)-related FMN binding domain, group 2. Each monomer of OYE contains FMN as a non-covalently bound cofactor, uses NADPH as a reducing agent with oxygens, quinones, and alpha,beta-unsaturated aldehydes and ketones, and can act as electron acceptors in the catalytic reaction. Other members of OYE family include trimethylamine dehydrogenase, 2,4-dienoyl-CoA reductase, enoate red…	pfam00724	NADH:flavin oxidoreductase / NADH oxidase family.
PDZI01000002_9	MKIGELAKRSGLAASTIRFYEAKGLLKAVDRQSNGYRDYPLEAVAVLSIISDAQQAGFSLDEIKQVLPEDSSSWKHEELMVALRKKIADIESLEVRLAQNKAHLLSLIQLINAKPEDVDCKDNAARVMESMGMVAKK	137	PDZI01000002			HTH	cd04786	Helix-Turn-Helix DNA binding domain of putative transcription regulators from the MerR superfamily. Putative helix-turn-helix (HTH) MerR-like transcription regulators (subgroup 7) with a conserved cysteine present in the C-terminal portion of the protein. Based on sequence similarity, these proteins are predicted to function as transcription regulators that mediate responses to stress in eubacter…	pfam13411	MerR HTH family regulatory protein.
PDZI01000002_10	MNTIEYLDAVKARRGITSDYALAKALGVSQPTVMGYRSARRIFDDEVALTIAHILGLNPLEVIAAANAERAKTPEMRARWMDIIQGFLTLLPHAKTVRSIALPR	104	PDZI01000002	PM2_04	P16_TR		cd00093	Helix-turn-helix XRE-family like proteins. Prokaryotic DNA binding proteins belonging to the xenobiotic response element family of transcriptional regulators.
PDZI01000002_11	MSALPEYQFENIWGAVVVVLCLVVLVQIYRERKAKAQIAAIYLDLAGGTLLCIVGIAAVIGMAVGK	66	PDZI01000002
PDZI01000002_12	MRSPNDSATMELPGIKPPPVTKRRGRPALHANAAARQRAYVARNGIVPMTVQLPEALHAEFMTWLTSKGKKQSTVIAHLIRTQLLRKR	88	PDZI01000002
PDZI01000002_13	MPAAAASSKNSRKEARITIWLLLPHPVRRLVLALADMPDTRSNDELTAFNRTERARITAALRSMMTHLSVAESCMNDSDVTTHTVTVLH	89	PDZI01000002
PDZI01000002_14	MPTIQQENGIRSVKGLPLRWGIPAYRELHAAQAGAIGAMPEGYKRLSAMLDEVTAGHLPPDSTEAQLTMLAEKCANECMNVALDTHDAQTLRVCVELIVRMYDMDVSTIKDDRQAVKRYTDPAWWRRNLRTVHGRASEHAAMRLGFVSSRKGKYCSDEAAKSRVGQRRRNKKVLQNTVLRNMETGQEFALDELADKSTANPKIRHDELMMRMDGVDEIAIENGHVGLFVTVTAPAAYHAVLESSSMPNPKYNGATPRETQLYLRGLWGRTRAQNDRDGIAPYGFRVAEPHHDGCTHWHMMVFMPADDIEIFKRNLRKFALQEGANDPGADKHRVKFEALDPAKGSAAAYMMKYTAKNIDAEDIKEDANGRDIITKEMRVNAWAGVWGIRQFQAFGQPPV…	596	PDZI01000002	rep_a2	rep_a2				pfam05840	Bacteriophage replication gene A protein (GPA). This family consists of a group of bacteriophage replication gene A protein (GPA) like sequences from both viruses and bacteria. The members of this family are likely to be endonucleases.
PDZI01000002_15	MHEKLKAAFSRLSALAAAYLPSGYKETLLEMAMEIDRLQAEVNQLKGK	48	PDZI01000002
PDZI01000002_16	MQFTQYQSVQVIDETLERFGQVGSYVGMDGTDYNLKFDDGVIESFEVTSIKGLF	54	PDZI01000002
PDZI01000002_17	MATAKQNLGKMPCPHCGDPVAVFKSSTGKLSYKCQDADCEASCFAEAHSGVARKWLALLPQRAPEAAPAPDVPPVASPPQKTPPKAGGFTLGGL	94	PDZI01000002	cons_c2	P14_TF
PDZI01000002_18	MSALEAMAAGAEALDDEAAAQAPEAVLAAQQDAQMVEQVGQTEGQLVMIIDMALPVLGNFFPSLLDVYTPPARRAVACSLAPVLEKYHINLAEWGTAYKAEIGALMVCGPIAYATVKAIKSDIAARAPKDDSLRQQEQPHALPAETVT	148	PDZI01000002	cons_a1	ORF_h
PDZI01000002_19	MKTDQSNDASVIAVIGATGSGKGVYIKNYALRDPVDKRLVVWDYMREYAPLVATSSDRLSDTIRGMGAKAFRLAFTPSYEDKLRAKQFDAFCRAAVEAGDLRLLVEELAFVTKATHAPAGWKMATSIGRHKGLRLIGASQRPAQVDKAFWSNCTEIHCGFLNYEDDQKVMAKALQVSIDEIQSLKPLEYIHRNVRTKENVRGFVKF	206	PDZI01000002	ATP	ATP
PDZI01000002_20	MTQSEMTKLAMAIGILFGVYKFVPNQLAKAAALGVAGVIIGKRVPILKDVL	51	PDZI01000002	cls_1049	0
PDZI01000002_21	MGLRLKCLPFNNVVANGVATLDLSSLLGTTIERIALQLGGTALTKAMLTSIQLKANGKIIYDTSGSRVDTRMQYRGITANAGFLVLDFSEIRSKTELGQSLGSLDTTMGVTSLKLEVGIAGATAPTLQAWAEVDRPQVDAAQSSTRGLIARVHMSNQTIGAGGQFSLSVPHFAVAEGGSIFKRIAIFSANMTGLLIKKNGVVVEENIKALNDYQQQEYRKVPQAGLYMMDFITDDNQSQALNTRDAQTMEILGTFSAGETIVIEVEVLEPLGVF	274	PDZI01000002	MCP	MCP				pfam18628	Viral coat protein P2 N-terminal domain. P2 (30.2 kDa) is the major outer-coat protein of the marine lipid-containing bacteriophage PM2. Each sub-unit of P2 is composed of two beta barrel jelly rolls, disposed normal to the surface of the capsid, which lend pseudo-6-fold symmetry to the molecules, facilitating their close packing within the capsid. There is a Ca2+ ion located between the two beta…
PDZI01000002_22	MDENDNPSAWLAARFGFAIDTWTDRQLRGGQSLSSNQAYGQDEFGNVYPLGQPYTPTRITSTPQMNPMFLLLLIGGIIFVASK	83	PDZI01000002	PM2_P3	P3
PDZI01000002_23	MAGMPVSDPYSAAFGAAAGVATKALDDKTNQTSSTSSSFGYDGSGWVVNTGSGSATNSQSRSELGNLMGMLSNPLVLGAICVGIYLWTKR	90	PDZI01000002	cons_p	P8
PDZI01000002_24	MKFAAIPIDHARQFVARMVKVDKWDWSGLCGVDDVIGGGVAYAALDADGKPTVAFVVEQVQYENGRELVVRVAHQLVRGRDLVGEVLPEIERVFGVGCDAVVIYTKRAGLVRKLQGAGYGEAAKIMRKAIK	131	PDZI01000002	cons_q	GNAT
PDZI01000002_25	MSIIQFWKALFLFAVAPLYFGGGKSQSTETKSSVTDSRSIVTNTLDGGAISGAFDFAGDMGKVLGNLAGAAVDSNTKTAGRALDYGDSLFTTASGAVAKTADSAMTKYADLFDQSLTAVTSGAKDSQKNYADLFDKSLGFVENSQKDLKTAYEKTASVQSAAMGQLQGAYADAKGTSDSQKQVIIGVLVVAGLLVLAPVLAKA	203	PDZI01000002	cons_r	P10
PDZI01000002_26	MQYDFNLLPGGALNLDVKGRFFKYRSGAGPIRVRASKGGYVDLLPGQGVWSLDYDSLTVQDRSGANNAGVLIAGDFDFHDDRITGTVDMVDGGRTRTLANTAFLADTAISPGASYATLQLWNPVGSGKNVMLEQMTISVDAGTAISMWDSTAPKLTPGQNPSPKLLGGAAGVARTFMDNPGVAYSGVRNGSVNCQANGTFVFPMREPIVIPPGRGFVVQSGTITTILRCMFEFFEEPL	238	PDZI01000002	cons_s	P1_spike
PDZI01000002_27	MDMRAIAIAGGAALLLLYLLDDGEDGESANSADLEDLGNQALDAGSEYFSEVDEMTAQANERAFLAAIRVGEGTSASNGYSILFGGATFGSFADHPAVLGWRGGSLSDAMCAAAGFGPGCVSTAAGAFQINKPTWLRVSRKLGLTDFSPASQDAVALELISEKGALADVRAGRVEIAVGKVRKVWASLPGAGYGQGEVKLAAFVGNYANAGGAVA	215	PDZI01000002	endolysin	lysin		cd00736	Bacteriophage lambda lysozyme and similar proteins. Lysozyme from bacteriophage lambda hydrolyzes the beta-1,4-glycosidic bond between N-acetylmuramic acid (MurNAc) and N-acetylglucosamine (GlcNAc), as do other lysozymes. However, unlike other lysozymes, bacteriophage lambda does not produce a reducing end upon cleavage of the peptidoglycan, but rather uses the 6-OH of the same MurNAc residue to …	pfam00959	Phage lysozyme. This family includes lambda phage lysozyme and E. coli endolysin.
PDZI01000002_28	MSNRDIVLVAALVVGAVLYMKRVKASPTTTVPKGGQVQTNNVQDQRWNAVIGGAWKFLKEAQNKDGSPAFLMKNWLGQVVTSDGKPVGEQLGDMFPYAYGDGVSDSIDYGETPNLIDGLFPSLSGQWWQ	129	PDZI01000002
PDZI01000002_29	MDNMEAVKLAAIIAAVAAVIYMVKKKGAAADVGAAVGGAIVDAAGGVATGILDGVSTAIGIPTTDETLTDTAACRSYMDANGVWSSMGKCGLPAFMRAADFWPAVSWMPKDTEPRRSTSMFDRQL	125	PDZI01000002
PDZI01000002_30	MNLTKIIPTGPEVAREAIIVLGGILIAAYVLSRFPKIRDWVAAQSITVKDTSGRQLY	57	PDZI01000002
PDZI01000002_31	MKALVNRFKEPSSWAGIAVLATMFGVPSGVAEVAVQAGVAICAVVAILAPEKAPAQ	56	PDZI01000002	07hyp	holin
PDZI01000002_32	MSVIEAIQIITSTGVLAGGLGVLKWALSMERRVMKLELTRATP	43	PDZI01000002	PM2_21	P17
PDZI01000002_33	MKKTTTRRKPKPPAAYFSYQLRQPAIDLFGEIAVIEDDLYDWVASVAPLHLSPRAFANYVRGYDVAAKVRHAKLHGMFDAIKEHPVRPWHARLAMHAIM	99	PDZI01000002
PDZI01000002_34	MAPARAALLSSRHRSRCLLHAGAALAVVAALSACASKPGPWPARALPPAAAVTVDATQFLSRKQLVDWQYDLDERLLRATGSPRHEGYIDALHERLARAGVKQLRFEPVSLRQWSVAPENWGLEVLDGDRPGVLRSAGYIAYSGVTPPSGIAGRIVYLAPGSRPDASLAGKLVLVEMPTVAWTGEVFHQAAVHVHDPRKAMGPDTPYARPFQMLGPFIALLDSLQAAGAAGVIVILDTPALSSDGLYAPLDGVVRQLPGVFIDHDRGQRLRDRVLAGTAPVLRLTMAATVRQVQTRNLVGIIPGKSGELMVLDSHTDGANGLEDNGPNAIVDMARYLARLPQDSLPRSVMLLLTGGHFAGGAGVEQFMDRHKDDGLTQRMAAMLTIGHLGALEEPAFTN…	524	PDZI01000002				cd03883	M28 Zn-Peptidase Plasma glutamate carboxypeptidase. Peptidase M28 family; Plasma glutamate carboxypeptidase (PGCP; blood plasma glutamate carboxypeptidase; EC 3.4.17.21) subfamily. PGCP is a 56kDa glutamate carboxypeptidase that is mainly produced in mammalian placenta and kidney, the majority of which is thought to be secreted into the bloodstream. Similar proteins are also found in other specie…
PDZI01000002_35	MNRTVMNSLIITLFGGTLAACGGGGDGAGAGASVLLAGATEAAACYAPWNSGTAYNGGGKASYNNINYTANWWTQGNNPSTSSGGAGSGQPWTAAGDCGTPTPTPTPTPTPTPTPTPTPTPTPTPTPTPTPTPTPTPTPTPTPTPTPTPTPTPTGLAKHALIGYWHNFTNPSGATYPISQVSDDWDVIVVSFGDNAGGGNVSLTIDPGAGTEAQFIADVAAKRAKGKKVILSLGGQNGSVSVGNTAEATNFTNSLYAIITKYGFDGIDLDLENGVAQGAAIQTYLPIAVKNLKARVGSSFYLSMAPEWVYVEGGYTSYGSIWGAYIPIINALRSELTVLHPQYYNNGDIYTPYATGAIKAGSADQLVATARMLIEGFNYGGNTFAGLRPDQVGFGVPSG…	468	PDZI01000002	glycosyl_hydrolase			cd02871	GH18 domain of Chitinase D (ChiD). ChiD, a chitinase found in Bacillus circulans, hydrolyzes the 1,4-beta-linkages of N-acetylglucosamine in chitin and chitodextrins. The domain architecture of ChiD includes a catalytic glycosyl hydrolase family 18 (GH18) domain, a chitin-binding domain, and a fibronectin type III domain. The chitin-binding and fibronectin type III domains are located either N-te…	pfam00704	Glycosyl hydrolases family 18.
PDZI01000002_36	MTTDTLKSQHILDAALAVFCRYGYRKTSMLDIAQAAGMSRAALYLHFKNKEDVFRAGSERAHATVMAQVTAALAVSGPVFARIETALLAFQQGLMAEISASAHGQELFDANMTLAADATLTARATLAASLAGALEQAEAAGDIALRRVDADAAQVAALLVATMDGIKHTQGGGEALRHGIALQMRVLGAALLRM	194	PDZI01000002						pfam00440	Bacterial regulatory proteins, tetR family.
PDZI01000002_37	MHDFNAALTEEQQMDLLRHTERRRLRALVAADTQAARALHADEFQLITPIGSMLSREHYLGAIASGHMRYLSWEPDAISVRLYGTAAILRYSAQLEIVFGGHGVPRARYWHMDSYEWRDGRWQAVWSQATAIR	133	PDZI01000002						pfam14534	Domain of unknown function (DUF4440).
PDZI01000002_38	MLTLRCAIDGLRTCLSARRLCAAGLAALCEFSLFALSWEDPLSYLAMAVFLPALAALLAYGVFERWPRRLPGWLPHWVLQVLGVALAIVLTLASLYLLNTGAGAPPFWQVPERLQSYVALSFLGLLLGPWTAMAALLRQRDARVREAERRRGELERLAQDARVRLLQAQVQPHFLFNTLASLQALLDTGSSHAAPVLAHLVTYLRAAVPRLSEAATRLEQELEMVRAYLVLMQLRMPDRLQFGMEVAPGCEKLQCPPMTLMTLVENAVRHGIDPCLDGGRIDVFITEAHGRCHIEVSDTGVGLQAGSPGLGTGLGSLRERLALMFGGAAALRISELAPHGFRVSIDCPAWP	351	PDZI01000002				cd16924	Histidine kinase-like ATPase domain of two-component sensor histidine kinases similar to Escherichia coli YpdA, YehU, Bacillus subtilis LytS, and some hybrid sensor histidine kinases. This family includes the histidine kinase-like ATPase (HATPase) domains of various two-component sensor histidine kinase (HKs) such as Bacillus subtilis LytS, a HK of the two-component system (TCS) LytS-LytR needed …	pfam06580	Histidine kinase. This family represents a region within bacterial histidine kinase enzymes. Two-component signal transduction systems such as those mediated by histidine kinase are integral parts of bacterial cellular regulatory processes, and are used to regulate the expression of genes involved in virulence. Members of this family often contain pfam02518 and/or pfam00672.
PDZI01000002_39	MNPTALIADDEPLLRASLRRQLAECWPELHVVAEARNGPEALELFERHRPAVCFLDVHMPGLSGVDVASQIGRRAHLVFVTAYDQYALRAFEHGVLDYLVKPVQLARLAGTVTRLRERLAAIEPGAASEPLLRQLAAYLQTGPAAAPVPVQAPLRWLRASVGAAVRLIPVDDVDYLKSDDKYTLVAWRDGGKPAEALLRQSLKELLVQLDPEQFRQIHRAVVVNLHAVRQVVRGAHETAEVSLKHRPDVLPVSRTFLHLFKAE	263	PDZI01000002				cd17532	phosphoacceptor receiver (REC) domain of LytTR/AlgR family response regulators similar to AlgR. Members of the LytTR/AlgR family of response regulators contain a REC domain and a unique LytTR DNA-binding output domain that lacks the helix-turn-helix motif and consists mostly of beta-strands. Transcriptional regulators with the LytTR-type output domains are involved in biosynthesis of extracellula…	pfam00072	Response regulator receiver domain. This domain receives the signal from the sensor partner in bacterial two-component systems. It is usually found N-terminal to a DNA binding effector domain.
PDZI01000002_40	MKQTICAATRQPPPLFASPLQAGRAVLQGRWLGLGLLCIFSLGIWSNFWLQEQVFAAPGFLSRAGGMPLQVVLIVMLGLLTALTGLAVAAALRGLYGEQQPLLSRCYVALVAAALATSLFEGALVLAMRSLSVAFLASGADGNAYEPARALLAGLRNGLHFPDKLLGGIGVTLMYLLLYRARAIPPLLALAGMLAGVLQWTAVARELFGLDVMHALLVPLGLVYPLTGLWLLLRGLAPRPAHG	243	PDZI01000002
PDZI01000002_41	MFTAIKTFSQVCTHMSIAFGLAYLLTGSLALGGLAAIIEPVINVGLLPWHEKAWHAIRRRHAASRLGFAALAGEKLSQTALHMGVAFGVMYWATGSMAFGGLLAVVEPICNVIVLPFHDRLWERVRSRMESRGAARLAAL	140	PDZI01000002						pfam09834	Predicted membrane protein (DUF2061). This domain, found in various prokaryotic proteins, has no known function.
PDZI01000002_42	PDYSWLSQVSVAPGKLRIAVQRVASNGARPAPAVAAALDAAVRLLASLDHHVEEVQPALGVSWQAFVHANAGIWCANLVPWIDGLAQESARAVSLDTLEPATLACYRYGQTVSAVDVVAALDVRNTVTRQAGALFGQYDVLLTPTMPDLPWPLGRYGEREEQLDGLGWTARLFEHSPYTPLANVAGLPAMSVPLGMSDDGLPIGMQFMAGYGKDGTLLRLAGQLEQAAPWGQRRPPVWAGKV	242	PDZI01000002						pfam01425	Amidase.
OCMZ01000002_1	MTKKAMNKLSGALITPGIAVGIVLLVAPLFALAQTPGLPAFTSTPAPGGGQNYSLSLQTLLLLTSLTFLPAALLMMTGFTRIIIVLSLLRQALGTQSSPPNQVLVGLALFLTFFVMGPVFDRIYEDAYQPYSDNKITMAQALERGTAPLKAFMMKQTREADLALFVKLSGVPQLNGPEDVPLRVLAPAFVTSELKTAFQIGFAVFIPFLIIDMVVASVLMSMGMMMVSPALVALPFKIMLFVLVDGWHMLLGSLAESFY	259	OCMZ01000002						pfam00813	FliP family.
OCMZ01000002_2	MTPESVMTLGQKAMEVTLMISAPLLLVALATGLLVSIFQAATQINEMTLSFIPKLVALFAALVLAGPWMLSVMIDYMRQVFEGIPALVS	89	OCMZ01000002						pfam01313	Bacterial export proteins, family 3. This family includes the following members; FliQ, MopD, HrcS, Hrp, YopS and SpaQ All of these members export proteins, that do not possess signal peptides, through the membrane. Although the proteins that these exporters move may be different, the exporters are thought to function in similar ways.
OCMZ01000002_3	MITFSSADLNAWLIAFLWPLARVLALLAATPVLGNMATPMRVKIGLGVLITLVVAPAVGPLPNVEPASPEGLLVLGQQIVIGLAMGFAMRIVFSAVELAGEIAGLQMGLGFATLFTPQSDGSTLVVGKFLGLLATLTFLSLNGHLLMLSVLAESFTAFPISIEPFSAVGWKKLADWGGTIFLAGLQLALPVVAALLIVNLALGILTRASPQLNIFAVGFPITLMVGMVVLMLSLPYFTPVIEQLITEGLETMLEIARAARPSSPGPMPPS	270	OCMZ01000002						pfam01311	Bacterial export proteins, family 1. This family includes the following members; FliR, MopE, SsaT, YopT, Hrp, HrcT and SpaR All of these members export proteins, that do not possess signal peptides, through the membrane. Although the proteins that these exporters move may be different, the exporters are thought to function in similar ways.
OCMZ01000002_4	MRTANSNLIRRALVATLTITSVIAPLTAVEGAALTISGITQEEVGYRPDCASQFGGTTTGIGTSSLLGRVSLETNDCIIPIDDYFAFTGTMIFTVSSGDELFADYSGFFTPTISPSIFTLTDSIFNITGGTGSFRTATGGGTLLGGQNIQTGRGLMQATGTISDYKKYRDKSDRGESGPLFSNLGTSSSIDDTAVMHGSGDEVAAISLVPDSLTLGDYFYQDQSGQLLAINELPESGSLSLLGIGLAGLAVIRRRKLLKARD	262	OCMZ01000002
OCMZ01000002_5	MPILDHATFISRLKGKPINTVELQSVYPELDVGSISDNGFIKGTMRNLEKLWEIIDNYDRDGNVNTISDQPALSMAEWLFVKAGSTATMGDETARWRKVAELGDKSITENSSAHKTAIEQTGVGLYYGDHSPFHDAILRGDRPGLQTQIDAMSAGNWRMGSIEPGAVVIENPTGGAARIRESSCIGWVMDNVKAAYEGAGIEARFAEINSRVKDADLRGTILCEELQKDGWTAVFYCPRTAGDLEDSGEREKLGALNMAKAGARVWKSPVPGSAGVRCDAVIAGYRGIAPDRKTEALLEKLENVPFFVGVANGGIHTFVGHKGSVCDFHWTAQPDDRNAMTENPIREWKWDTGLYMVPPGYW	362	OCMZ01000002
OCMZ01000002_6	MELSKRVQAIRPSPTLAVTARAARLKAEGRDIIGLGAGEPDFDTPQHIKDAAIIAINKGFTKYTAVGGTPGLKNAIIAKFKRDNGFDYTASQILVSCGGKQSFFNLTLSVINPGDEVIIPAPFWVSYPDIALIAEGKPVIVEAGIDQGFKITAAQLEQAITPRTRMFVMNSPSNPSGAVYTLDELKALGEVLLKHPNILVATDDMYEHILLSDGKFVNILNACPDLYSRTVVLNGVSKAYAMTGWRIGYCGGPQHIIAAMENVQSQSTSNPASISQAAAEIALNGDQSCIAPMVTAFKERNRFVTNALNAIPGIKCLLSAGAFYAFADAREAIRGAHLKGKIKDCSDIALSEYLLEQGVAVVPGSAFGSEGYIRLSFATTMTNLENALGRIAKALG	396	OCMZ01000002				cd00609	Aspartate aminotransferase family. This family belongs to pyridoxal phosphate (PLP)-dependent aspartate aminotransferase superfamily (fold I). Pyridoxal phosphate combines with an alpha-amino acid to form a compound called a Schiff base or aldimine intermediate, which depending on the reaction, is the substrate in four kinds of reactions (1) transamination (movement of amino groups), (2) racemiza…	pfam00155	Aminotransferase class I and II.
OCMZ01000002_7	MIVTFPNSPYKLHQLFKPAGDQPEAIDKLVEGIEDGLAFQTLLGVTGSGKTFTMAHVIALLGRPAIIMAPNKTLAAQLYAEMREFFPENAVEYFVSYYDYYQPEAYVPSRDLFIEKDSNINEHIEQMRLSATKALLERDDTIIVATVSCIYGIGDPVDYHGMILHLREHEKITQRQAIQRLIEMQYERNEFEFSRGTFRVRGDVLDIFPAESSETAVRVSLFDDEVESMMLFDPLTGRTLRKVSRYTVYPSSHYVTPRSTTLRAIETIKTELRERLDFFQQHNKLVELQRIEQRTRFDLEMLNELGFCKGIENYSRHLSGKNPGEPPPTLLDYLPPSTLMVIDESHVTVPQVGGMYKGDRSRKENLVDYGFRLPSALDNRPLRFDEFRKIMPQTVFVSA…	695	OCMZ01000002				cd18790	C-terminal helicase domain of the UvrB family helicases. Excinuclease ABC subunit B (or UvrB) plays a central role in nucleotide excision repair (NER). Together with other components of the NER system, like UvrA, UvrC, UvrD (helicase II), and DNA polymerase I, it recognizes and cleaves damaged DNA in a multistep ATP-dependent reaction. UvrB is critical for the second phase of damage recognition b…	pfam00271	Helicase conserved C-terminal domain. The Prosite family is restricted to DEAD/H helicases, whereas this domain family is found in a wide variety of helicases and helicase related proteins. It may be that this is not an autonomously folding unit, but an integral part of the helicase.
OCMZ01000002_8	MKISYLAIAFSIGLSLLSPLHALAEKTGGNNGDAAAGMPANEGKVLSTLDAPGYTYMELANTEKRFWIAAPTTRVKPGDRVRFEQSLVMKNFNSKTLNRTFDQIIFVNSATVIN	114	OCMZ01000002
OCMZ01000002_9	MLGLSAGLIRGPELPDQAFSNTVSLFIRISPEKNEMNQFKSVQISSIQGKTRVPQVGVFMPDLAISV	67	OCMZ01000002
OCMZ01000002_10	MKFIVAAVLAAIISNTAWAADTSPIFQKPDAQSRFKDAQRHVNELMKTGQYKEAAEYMTVYQKLACEATEQKAGRSVEDATEICARKHSPAGISVSKALQQQENPATDPLASNVVAPGITVMPRNLPGTPTLLDGSTPSLFMFDPRNAPGEANARTERRVDPWTGTP	167	OCMZ01000002
OCMZ01000002_11	MLPEIDNASSEEITRITGAFPRTVKRWKDGTANPPESVLRLLRLFIDGDLATILGNEWEGFRLINGHLYLPGWKRGFTPEEIRSMFFDVQRVSSLEAESRRLKKEMDKLETVMQELKKQRDFYRRQVTLESRFGMLLSKIFA	142	OCMZ01000002	cons_z2	P15_TR
OCMZ01000002_12	MGEILSILNVLIIPVLAYVVRIEHRLTKLEGLSERVEKLEEAVYGGKA	48	OCMZ01000002	PM2_21	P17
OCMZ01000002_13	MAILGMILPALLPMLTDGFRGLFARLTGGAGGTPQNMTERIQLMEAETRKLAALADLDRPSGEVSRWVADLRASFRYVAICAIWIVTGVAVISGAAEAYTLVLLDLSGMCMSFVIGERFYLKLKG	125	OCMZ01000002
OCMZ01000002_14	MVAVLNPYRAYLPLLGVGAGVVLAIYLARKANIIPSFNEIAYNTGSAAVEAVDSVLTGTVEATGAIFGIPKTDKTQCQRDIEAGHMWDASFSCPARDFLGAAWDRL	106	OCMZ01000002
OCMZ01000002_15	MKQKDVLIVAFFAAGAFFLLNTSAGRALLPRRLLGAGAGAGTSAPITGYQKVNEILNTVFPGEIGYGWKYYDDGTSIGPDGAYYFQGKKVWSPS	94	OCMZ01000002	cls_545	0
OCMZ01000002_16	MAVMLSAGLFIGVVAWRLSEETGDEYQGEGEADAESVLDGIDDFAFDLGVNLPMSDRKWSDDLNTRGAAYKSALATTERKYGIPQNMLARLAWQESRFRPDIINGTTKSAAGAVGIMQIVPRWHPGVNPLNPAEAIDYAGRFLADLYRQFGSWELALKAYNWGAANVNAWIKGVKTEPVETRNYSAQILADLGKGKA	197	OCMZ01000002			other_lysin	cd00254	lytic transglycosylase(LT)-like domain. Members include the soluble and insoluble membrane-bound LTs in bacteria and LTs in bacteriophage lambda. LTs catalyze the cleavage of the beta-1,4-glycosidic bond between N-acetylmuramic acid (MurNAc) and N-acetyl-D-glucosamine (GlcNAc), as do "goose-type" lysozymes. However, in addition to this, they also make a new glycosidic bond with the C6 hydroxyl gr…	pfam01464	Transglycosylase SLT domain. This family is distantly related to pfam00062. Members are found in phages, type II, type III and type IV secretion systems.
OCMZ01000002_17	MKINNPHFVASARAKITAHKAVVDAFLRNQKVQFVDAEAIRSAMPPEVAADLTDGVLSEIVRELGGRAEG	70	OCMZ01000002
OCMZ01000002_18	MFVFEKLTQALAANQLWPLKIAANEARIVASSYPVTLEFRRMGQSIGSASNVQAGDFFRGVDFDEVVLKNGATAQSITLGLVSGQSGSDRVTGEVSVISGEVSRTKSGVAYAVGGYQAAVVAEYGYVYLWNPPASGKRLVVGEIAGCAEALGVWGVRSTVSQIGTAWGNLPGNKLIGGAGSVATLYVGTQVAHTGVPLTGYKSSTTEFGKIGLIEPVIVPAGYGVGVWCSGVNELVRGSFQYWEESL	247	OCMZ01000002	cons_s	P1_spike
OCMZ01000002_19	MAKSDSTSSVSTSNQAIDKRIAVETGMGISSDSSTINVQTVDGELMKATLDVLGKSDAVNGQGFTQLLSLADKLFTGAGQVIGKSQDTAMAQLQQIATAQNDAKGTIDQKTMIALAIAGAAMVIVPKMKGGK	132	OCMZ01000002	cons_r	P10
OCMZ01000002_20	MESFKQVEEQSDAIRLVPGPWSHDAEYWLGRVDQDATLADLKRQSEAGLCQVVYVERGGAVAGAVLLRIDVTSSGPQGVMVAAAGALELMPVCMPYLEKMFQGVSSIRIHTARPGLVRKLTAMGYKPTEMVLRKEVVNG	139	OCMZ01000002	cons_q	GNAT
OCMZ01000002_21	MYPGYGGTVPAATVPVKGSGMVEGLMATMLPGIAQGVGSGLAGLAGGAGGPTVSGADGNRQEAIFDNSGWNVAFGESTIKSDRRQLPELGGMDSMTMLLWLAGGVVVWKVLSKSKSKATLSV	122	OCMZ01000002	cons_p	P8
OCMZ01000002_22	MNWEEWVQQMAGKASDAFIAKKVTQPYELKKMQLQAFSDYGYYSEGQPGVNGMPMQYNGTRNLVMLGAGALLLFMLVKD	79	OCMZ01000002	PM2_P3	P3
OCMZ01000002_23	MRYAMPFSNVVATGVATNSITPGRTLENMKLKLGGTAFTKAMISDIKIKANGKVIVQGTGTELDKLNTYRGEPSDAAYLDLSFADYALNNEFDRMIGAFDTSRGIANITSEVTIAGATAPTLLGITTESAAQKAFTGEDAPWAPYIAKILRYPFAVATGGQLPITVPFGPQNGAIIKRLHVFHNGGFMTGATVKQDGMVVHESVKSENEHEQKRFGRTPQANVYTIDFVVDGSAKKALDTRDARALEWLLTFSAADSGNILVEYLDLLGNL	271	OCMZ01000002	MCP	MCP				pfam18628	Viral coat protein P2 N-terminal domain. P2 (30.2 kDa) is the major outer-coat protein of the marine lipid-containing bacteriophage PM2. Each sub-unit of P2 is composed of two beta barrel jelly rolls, disposed normal to the surface of the capsid, which lend pseudo-6-fold symmetry to the molecules, facilitating their close packing within the capsid. There is a Ca2+ ion located between the two beta…
OCMZ01000002_24	MNQEQLMKLAIPAALIFLGWKYGSGVVKAGALAVGAVAVAKQVPYLKTVV	50	OCMZ01000002	cls_1049	0
OCMZ01000002_25	MKTNDGKLVVVSGASRSGKTAYVRKAVKGEKRIMAWDPEDQWSRLPGWRRVTTVTELLRYAESPKNYKVGFVARGDLKEPFDAWAEAVFNAGVFVGPVVAIAEELSDVTTPSKAPGNWGVLLRRGLKRGIDIYAISQRWAEADKTAVGNASYFVLFRQSSGDDIRYLSRKTRVAESEIAGLKPLQFVMLNSADGSIVRDTLKF	203	OCMZ01000002	ATP	ATP
OCMZ01000002_26	MAKKKEKVNYNEDVERPAFEKHFINGYFFDKRRFERDPDMPSRYADHEISAMWYGWVNAVFSFARRNKIKLPE	73	OCMZ01000002
OCMZ01000002_27	MSTVTDTGMESEKEAAFASLRARAAEIDGIDTVPETAPAEAGEKLAGEIAGLVAMFVKVASPALPSLSGIYTEETTAAAAQAVAAVCKKHGWMQDGVAHGYGEEVAAACVLLPLAFATYQGVKHDLAASGVRQVEVKPVPGTGQVAGAKTVIIGAPVAASDSNFGSANG	169	OCMZ01000002	cons_a1	ORF_h
OCMZ01000002_28	MAKGDLLGRIDCETCGTKDGMRITEDKNGDPFGYCDARCHQQKRIGGRNEVDRERVEAFYKKYPHVRRPGTVTDTGSEIPVTVPDTVPGPKKSGKASALEIFGVTG	106	OCMZ01000002	cons_c2	P14_TF
OCMZ01000002_29	MVTAEQLRKAANEAKAASLLRIQEKIAVLVDLLIQKSDEIDRELYAVEKDLIQARNDIKELKKNGEG	67	OCMZ01000002
OCMZ01000002_30	METPSVAVLFARKDSVYKTLTDCDVWDIERDARRWSGGQPIVAHPPCRAWGRLRKLANPRPDEKALALWAVDQVRTFGGVLEHPSASLLWPVAGLPSPSCGMDKWGGWTLPISQRWFGHRAEKSTFLYIVGCNSKKLPIMPLALGEASHVCGTSGRRRDGSRLHKGDLGWRPEITKTEREATPAAFAVWLVELAKLCRGQ	200	OCMZ01000002
OCMZ01000002_31	MSAEIDFYAKYPPSKPAVPNILGSKAKSLHSKDNIRDLQSFITSKKIRQGLQRVAAGLLWERTGNPKQKYRVVHCGRSIAGDGVAVYRAADGTRARLSGLTTCGSGWMCPVCAQNIAEARRKEASKAMVQHIQGGGQAHLVTLTFSHHADEPLPEMLKKFDDARQSFKNCVTWKTILGKKDGKEGEAGCIGAITALEVTYGIANGWHPHVHMVVLTKKEVTAFQQERLKCEWVRILLKKGLSDRSQVTDLMERAFDMRGGADAADYITKYGREEHWGLTSELVRAHSKQGLMDGRYKPFGLLQLAGEGNAWAAERFKEFAVAFHGKRLLTWSPGLKKAFDLQEIDDAELSDDALPVEERVGRLTPEQWKVVLDRDARADLLMYAAGYCAAGEQQSLDEY…	427	OCMZ01000002	rep_d	rep_d				pfam01446	Replication protein. Replication proteins (rep) are involved in plasmid replication. The Rep protein binds to the plasmid DNA and nicks it at the double strand origin (dso) of replication. The 3'-hydroxyl end created is extended by the host DNA replicase, and the 5' end is displaced during synthesis. At the end of one replication round, Rep introduces a second single stranded break at the dso and…
OCMZ01000002_32	MLTPKQVESLKNCQETLEEIARLVTAVQATISTCELPVKLSATTLAMTYHEIGQLLEAHEMAVAKSRLLAGFEQRRAA	78	OCMZ01000002
OCMZ01000002_33	MKKTMKTTADFLDDLKIKYELPSDYAIAKRLNMHRQQVSKYRTCKFTFDDETAIKIAHELGVNEAYVMACMNAQRAKEENVKKAWEKAAKLLGGVAAGVAIMTSPVLGIDLEAAPLLALTTASESTLYIMLNWLWMTEPNSN	142	OCMZ01000002	PM2_04	P16_TR		cd00093	Helix-turn-helix XRE-family like proteins. Prokaryotic DNA binding proteins belonging to the xenobiotic response element family of transcriptional regulators.
OCMZ01000002_34	MSEVGVMQWLIASIIFFVVPFWRIYKRAGFKPALSLIALVPGGILILLWVFAFVKWPAFTGGEEKKE	67	OCMZ01000002
OCMZ01000002_35	MASSSLKPESIAMHLSIIIPAFNEERLIEQCLQSVYASLATNSQPGFTSEIIVVDNNSTDNTANLARQAGARVVFEPVNQIGRARNAGAAEATGDWLLFVDADSILNPELLADILQLIEGGKYVGCGSAIRMEGLPWWADGVLKLWTVTSVMFRWAAGALVVSRSDAFRDVGGFDQELYAADEVTLSQKLKKWGQQRGLQFVILTKHPLESSARKVQLYSGREIAGQILRVLLRPRRTLQDKKHLSVWYDGRR	253	OCMZ01000002				cd02522	GT_2_like_a represents a glycosyltransferase family-2 subfamily with unknown function. Glycosyltransferase family 2 (GT-2) subfamily of unknown function. GT-2 includes diverse families of glycosyltransferases with a common GT-A type structural fold, which has two tightly associated beta/alpha/beta domains that tend to form a continuous central sheet of at least eight beta-strands. These are enzym…	pfam00535	Glycosyl transferase family 2. Diverse family, transferring sugar from UDP-glucose, UDP-N-acetyl- galactosamine, GDP-mannose or CDP-abequose, to a range of substrates including cellulose, dolichol phosphate and teichoic acids.
OCMZ01000002_36	MDKSEWYFDVGYVEILYAAMVVGIFVALYFFRRLSRTSGLSAHMTEERGKLVGLLTLAVLLFVLNRVLGDLW	72	OCMZ01000002
OCMZ01000002_37	MKILIVLTSHDQLGSTGKKTGFWLDEFVAPYYVLKEGGAEIMLFSPKGGQPPIDPKSDLPENHTHLTKRFRTDGAAQAELANTEELVYATASDFDAIFYPGGHGPMWDMPDNAISIALIEDFVKADKPIAAVCHAPAALINVRGKDGEYLIKGKRVTGFANTEEEAVGLTTVVPFLLENQLRERGAIYSKADDWAPYVQVDGKLVTGQNPASSRPAAEELLRLLRESMP	229	OCMZ01000002				cd03141	Type 1 glutamine amidotransferase (GATase1)-like domain found in proteins similar to Escherichia coli Hsp31 protein. Type 1 glutamine amidotransferase (GATase1)-like domain found in proteins similar to Escherichia coli Hsp31 protein (EcHsp31). This group includes EcHsp31 and Saccharomyces cerevisiae Ydr533c protein. EcHsp31 has chaperone activity. Ydr533c is upregulated in response to various str…	pfam01965	DJ-1/PfpI family. The family includes the protease PfpI. This domain is also found in transcriptional regulators.
OCMZ01000002_38	MAFKPDSRQTMLAIDIQRSGGPEVLVRATQPIPQPGSGEILIRVMAAGVNRPDMLQRRGLYPPPPGASAIPGLEIAGDVVASGEGMVRFKVGDKVCALVAGGGYAEYCAVHESNALPVPKNFSMVEAAALPETFFTVWTNLFQRGKLKTGETVLIHGGSSGIGTTAIMLSKAFGATVLVTAGSEEKRQACLALGADLAINYRTQDFVEETVKFTGGKGADVIVDIIAGDYVARNYKAAALNGRIVQIGVQNGPVRELNLMTMLTKRLTHTGSTLRSRSVAEKAQIAQELEQQVWPLLQQGTLKPLIFQVFRLEDAAKAHALMESGMHIGKIVLTTAANT	339	OCMZ01000002				cd05276	PIG3 p53-inducible quinone oxidoreductase. PIG3 p53-inducible quinone oxidoreductase, a medium chain dehydrogenase/reductase family member, acts in the apoptotic pathway. PIG3 reduces ortho-quinones, but its apoptotic activity has been attributed to oxidative stress generation, since overexpression of PIG3 accumulates reactive oxygen species. PIG3 resembles the MDR family member quinone reductase…	pfam13602	Zinc-binding dehydrogenase.
OCMZ01000002_39	MQLNPYLSFNGKCEAAFKFYEQCLGGKIGVILTYGSSPMAEQTPPEWRDKIMHVRLTVGDEVLMGSDSPPEHYEETKGMSVSLNIELPEDAERIFRALSENGTVRMPLQETFWAARFGMLVDQFGIPWMVNCE	133	OCMZ01000002				cd06588	Escherichia coli PhnB and similar proteins. The Escherichia coli phnB gene is found next to an operon of fourteen genes (phnC-to-phnP) related to the cleavage of carbon-phosphorus (C-P) bonds in unactivated alkylphosphonates, supporting bacterial growth on alkylphosphonates as the sole phosphorus source. It was originally considered part of that operon. PhnB appears to play no direct catalytic ro…	pfam00903	Glyoxalase/Bleomycin resistance protein/Dioxygenase superfamily.
OCMZ01000002_40	MQFMLLVKADKNTEAGIMPSEKLLADMGKYNEEMVEAGVLLAAGGLHPSAKGARVRFSGEKRTVIEGPFPDPKKLIAGFWLIQVKSKNEAIEWVKRCPNPTEGRAEIEIRQVFEADDFGVEFTPELREQEKRMQAQLAAQNKRGP	145	OCMZ01000002						pfam03795	YCII-related domain. The majority of proteins in this family consist of a single copy of this domain, though it is also found as a repeat. A strongly conserved histidine and a aspartate suggest that the domain has an enzymatic function. This family also now includes the family formerly known as the DGPF domain (COG3795). Although its function is unknown it is found fused to a sigma-70 factor fami…
OCMZ01000002_41	MNTKTTAATAEAEIRQLVDTWLKAAKTKDINGIMSFYAPDVLAFDAISQLQFKGAETYRKHWEACLSMCSTGEMIFEIHDLEIVAADDVAFSHCLNWCGGKDENGQEKAGWMRMTACYRKTSGKWKIVHEHFSVPFDMESGRALFDLKP	149	OCMZ01000002						pfam13474	SnoaL-like domain. This family contains a large number of proteins that share the SnoaL fold.
OCMZ01000002_42	MNTDDSLIIVIHLVAALTAGGIIGLERSLHGHPAGFRTHALVCLASSLLMLVTLFQEKWLPSVPIDSIRMDPTRMAQGIMTGIGFLGAGVIFKEGLSVRGLTTAASIWITAGIGILMGIGFFLPGILGTVLTFGVLSLFRLIENKLPSQSYAQYHVSFDRNNVMPENEVRTLVADHGFEIATMSYRVTQAGLFEYRMDIRSTNPGRASALAEVLRTMASVREFRISTTGS	230	OCMZ01000002						pfam02308	MgtC family. The MgtC protein is found in an operon with the Mg2+ transporter protein MgtB. The function of MgtC and its homologs is not known.
OCMZ01000002_43	MPFTPSSTLLTAIAFVLFYSGAVLAQPSSYCGTAVATNDSSIGSSRYLMPSPVCNGCHTSGDGSAPSNAQQFKLGAVDFPTSAKSKKTQIRFLHGITALHSFSYELALDEFRASTEIEPDFMMGYWGEAMTYNQPLWGKQDFEAAREVLAKIENLPGSTSRERMYLHAVKALYGEGDKIARDKAYATAMEKIYREYPDDLEAASFLALALLGSVRPEDPAALRTRMHAGAIALEVTRKKPDHPGATHYVLHAFDDPDHAILALPAARRYADIAPDAPHAMHMPAHIYLQLGAWVDAASTQEALWVQEKNLSIANRDYHNLYWLFYVYLQQGRYNRAEELLDLMRKSLMEGPGDDMSFVGYGTFIYSGMAAAFIVETERWDLAEQLIDPLQQNAAHLIDA…	596	OCMZ01000002				cd05804	StaR_like; a well-conserved protein found in bacteria, plants, and animals. A family member from Streptomyces toyocaensis, StaR is part of a gene cluster involved in the biosynthesis of glycopeptide antibiotics (GPAs), specifically A47934. It has been speculated that StaR could be a flavoprotein hydroxylating a tyrosine sidechain. Some family members have been annotated as proteins containing tet…
OCMZ01000002_44	MKTIHEILMTAPPAQVTRCKIAMVEIAHGHWDAAALTMEDAIQESEPGEWALDCMQIRDFCMMMDRVKCQGIGSIGKKPESGADQLVI	88	OCMZ01000002
OCMZ01000002_45	MQKEKSQQILLRDRKLEAYGHLKPTQITN	29	OCMZ01000002
OCMZ01000002_46	GVFYALREAATRMADGGRVVSVSSTVTRLMLPNYGAYAASKGGVEQLTRVFAKEMGERGITANIISPGPVNTEMFTAGKSEETIKRMAAMSFTGRVGEPKDIARVVLFLVSDEAGWVTGQNISASGGVA	129	OCMZ01000002				cd05362	tetrahydroxynaphthalene/trihydroxynaphthalene reductase-like, classical (c) SDRs. 1,3,6,8-tetrahydroxynaphthalene reductase (4HNR) of Magnaporthe grisea and the related 1,3,8-trihydroxynaphthalene reductase (3HNR) are typical members of the SDR family containing the canonical glycine rich NAD(P)-binding site and active site tetrad, and function in fungal melanin biosynthesis. This subgroup also i…	pfam13561	Enoyl-(Acyl carrier protein) reductase.
MKVU01000013_1	AAGALIDSGNYQLALELASREGGLEALYAKRAAARAEGRLYGIGFAAIVEPSISNMGYISTVLPKEARAKAGPKNGAIAAASVSIDPLGGINVVIASAPAGQGHRTVCTQVAADVFGIHPDEVAVNVEFDTQKDAWSVAAGNYSSRFAGAVAGTVHLACCKLRDKLAQIAAPQLGCTPQDVVFAGGKVYATQNPEKQLVFSRMAASPHWAPGLLPEGVEPGLRETAFWTGESLQAPDEQDRINTSAAYGFALDICAVEVDRHTGRVRIDKYITTHDAGKILNPALADGQIRGAFAQGVGAALMEEFRYGEDGSFQSGTFADYLVPTTCEIPEPTIIHIETPSPFTPLGAKGLGEGNNMSTPACIGNAVADALGVDDVTLPLTPAKIMELIGIDEPPPSK…	597	MKVU01000013				cd05018	Carbon monoxide dehydrogenase subunit G (CoxG). CoxG has been shown, in Oligotropha carboxidovorans, to anchor the carbon monoxide (CO) dehydrogenase to the cytoplasmic membrane. The gene encoding CoxG is part of the Cox cluster (coxBCMSLDEFGHIK) located on a low-copy-number, circular, megaplasmid pHCG3. This cluster includes genes encoding subunits of CO dehydrogenase and several accessory compo…	pfam02738	Molybdopterin-binding domain of aldehyde dehydrogenase.
MKVU01000013_2	MKPQAFDYVRADGVAEAVELLGSSGEDARILAGGQSLMAVLNLRLAQPSVLIDVSHTVDLNYVRPDNGYLAIGAAATQGSVEWRKTLTQEVPLLAQAFPHISHFQIRNRGTVCGSVAHADPSAELPLALVALGGQVVLRNRKGRRVLAAEDFFLGMLMTARAPDELVEEVRYPLADGRFRYAFDEFSLRHGDFAIVSVASVVGPNSIRLAVGGVSDRPRAKTWERLQGADLESAINDFAWELGARDDHHASAKFRRQLVRHLGNAVIQKALS	272	MKVU01000013						pfam00941	FAD binding domain in molybdopterin dehydrogenase.
MKVU01000013_3	MKKHEKGSTVKICLTLNGRERTGSCEPRMLLSDFLREALGATGTHVGCEHGVCGACTVQLDGVAARSCLTLAVQADGRRVDTVEGLNGGGDGLSDLQEAFRRNHALQCGFCTAGIMMSCQDYLQRKPDPTEAEVRDMLSGHLCRCTGYTNIVKAVLETAASRRARAADQK	170	MKVU01000013				cd00207	2Fe-2S iron-sulfur cluster binding domain. Iron-sulfur proteins play an important role in electron transfer processes and in various enzymatic reactions. The family includes plant and algal ferredoxins, which act as electron carriers in photosynthesis and ferredoxins, which participate in redox chains (from bacteria to mammals). Fold is ismilar to thioredoxin.	pfam01799	[2Fe-2S] binding domain.
MKVU01000013_4	MLDLGRTFLQSVERSPNALAIVDGQQRLTYAQWYEVIQRTAAGLRELGFQRGDHLLVVLQNRIEMATLHWACQFLGVVATPLNWRAKPEEVDYCATDADAKAVVFEAVSAAAVAESPVAQKLTRIAVNGAEGGTMAFGKLQERAPEQPILQAESDDISLMLYTSGTTGRPKGVPRRHRHERAAALAHVAQNLYRRGERTLGVMPLYHTMGVRSLLAMALIDGLFVCVPKFDPVAALRYIAEERITCLYLVPTLYHDMLAQREKHPSDVSSVTKLGFAGAPMHDALLQRLNDTFKPELFVNHYGSSEVYTFAIDQEAMRKPGSAGRAGINTRIRVVKLNATSPDDVAAPNEEGEVIADLAGDEAFERYWNRPDANAKAIRQGWYFTGDTGYIDNDGDLFV…	517	MKVU01000013				cd05923	4-Chlorobenzoate-CoA ligase (CBAL). CBAL catalyzes the conversion of 4-chlorobenzoate (4-CB) to 4-chlorobenzoyl-coenzyme A (4-CB-CoA) by the two-step adenylation and thioester-forming reactions. 4-Chlorobenzoate (4-CBA) is an environmental pollutant derived from microbial breakdown of aromatic pollutants, such as polychlorinated biphenyls (PCBs), DDT, and certain herbicides. The 4-CBA degrading p…	pfam00501	AMP-binding enzyme.
MKVU01000013_5	MEAAKRPAVAGDLRQWLEHLSNTGRLAVLRENVPLKHRLAAIAKRLDGKQAAFFPLPDGHAIPVISGFMASRGWIAEAMGVPSSELLGTFRRAAENPLPWREVPQAQATCQQVVHREIDLHALLPIPTHSEHDNGPYITAGMVIARNPVTGIQNVSINRIQVHAKDRMAILMLPRHLHAFYQEAERRNQALDVAVVIGADPLTLLASQAITPIDHDELEIAGALQGAPLPVVKCLTNDVRVPANAEIVIEGKILPKVRELEGPFGEFPKYYSEQENREVIAVDAVTHRNSPVYHTIIPAEMEHLLLGSIPREATLLAHLQRSHPNVLDVHLSIGGVGRYHLFVKMKKRREGEAKNVILAAFGAHYDIKQVTVVDDDVDVHDPQQVEWAVATRFQADRDL…	485	MKVU01000013						pfam01977	3-octaprenyl-4-hydroxybenzoate carboxy-lyase. This family has been characterized as 3-octaprenyl-4- hydroxybenzoate carboxy-lyase enzymes. This enzyme catalyzes the third reaction in ubiquinone biosynthesis. For optimal activity the carboxy-lase was shown to require Mn2+.
MKVU01000013_6	MNSAPPKRKLIVAITGASGAIYGVRMLEMLRAAGTCETHLVMSSSGVMTAQQELNMRRAEIEALADVVHNVKDIGATIASGSFQSAGMVIAPCSMKTLASIAQGFADNLVSRAADVILKERRRLVLLARETPLNLAHLRNMTSVTEMGGIVFPPVPAFYTQPETLDDIVNHTIGRLLDLFDIPHEGLVKRWAGMEKRNSHDE	202	MKVU01000013						pfam02441	Flavoprotein. This family contains diverse flavoprotein enzymes. This family includes epidermin biosynthesis protein, EpiD, which has been shown to be a flavoprotein that binds FMN. This enzyme catalyzes the removal of two reducing equivalents from the cysteine residue of the C-terminal meso-lanthionine of epidermin to form a --C==C-- double bond. This family also includes the B chain of dipicoli…
MKVU01000013_7	MTQISHPAQNLLENLDGFRVEIDATRQRADIILQRPPFNIISMPERDQLRLVFEALDADDRVRVIVLRAEGEHFSSGGDIKGFLEASPEHVSKLAWNIAAPARCSKPVIAANRGYCFGVGFEISLACDFRIVTETTQYALPEQKLGQIPGSGGSARLQKMVGITRTKDIVMRSRRIPGKQAYDWGVATEIVPDAELESATDRLVDELRAFSPIAQRTAKKLLNDTEDSPLSIAIELEGHCYSRLRSSDDFREGVEAFHSKRAPKFIGS	268	MKVU01000013				cd06558	Crotonase/Enoyl-Coenzyme A (CoA) hydratase superfamily. This superfamily contains a diverse set of enzymes including enoyl-CoA hydratase, napthoate synthase, methylmalonyl-CoA decarboxylase, 3-hydoxybutyryl-CoA dehydratase, and dienoyl-CoA isomerase. Many of these play important roles in fatty acid metabolism. In addition to a conserved structural core and the formation of trimers (or dimers of t…	pfam00378	Enoyl-CoA hydratase/isomerase. This family contains a diverse set of enzymes including: enoyl-CoA hydratase, napthoate synthase, carnitate racemase, 3-hydroxybutyryl-CoA dehydratase and dodecanoyl-CoA delta-isomerase.
MKVU01000013_8	MEFRQVQYFLCLFEEGTVTKAAHRLNIVQPALSMQIAKLEDQLGQQLFERTKQGMVPTAAAREMYRLFLPIMRDFANARAQLICSDGEILGHVDIGLIASITEGVLVETLSAFSQKYPDVSVKVADGYSTTLIDAVTAGHLDAAIVNKPRRPLALNVEHIVDEEMVLITSAGNASTLPRQLTLRQVASLGLQLVLPTRGHGLRSNIDSFAQNEAIELVPKFEIDSLVATIKLVEQTQLATIVPRIAVHQALAAGRLRSHNIVSPRLIRQVVAVSHPRRPLNPATKLFLAMLAKNMILRLQQQAEGSVHGTTGERSSADAE	320	MKVU01000013				cd05466	The substrate binding domain of LysR-type transcriptional regulators (LTTRs), a member of the type 2 periplasmic binding fold protein superfamily. This model and hierarchy represent the the substrate-binding domain of the LysR-type transcriptional regulators that form the largest family of prokaryotic transcription factor. Homologs of some of LTTRs with similar domain organizations are also found…	pfam03466	LysR substrate binding domain. The structure of this domain is known and is similar to the periplasmic binding proteins.
MKVU01000013_9	MGIGMETTVEFLDAVKVRLDLPSDYAAAKVLGVTRSAVSNYRNGKSVFDEATAVRVAEILGINPLAVISACKVEGATDAHMRDVWHGIWEKISEGFRTLVSPANARRSLLLRV	113	MKVU01000013	PM2_04	P16_TR		cd00093	Helix-turn-helix XRE-family like proteins. Prokaryotic DNA binding proteins belonging to the xenobiotic response element family of transcriptional regulators.	pfam01381	Helix-turn-helix. This large family of DNA binding helix-turn helix proteins includes Cro and CI. Within Neisseria gonorrhoeae NGO_0477, the full protein fold incorporates a helix-turn-helix motif, but the function of this member is unlikely to be that of a DNA-binding regulator, the function of most other members, so is not necessarily characteristic of the whole family.
MKVU01000013_10	MNNTSLQNPSEWELRGRAFLRSITLDRLREYRECERQGAVKLVYARLALGDLIADRLQMLGGLMGEW	67	MKVU01000013
MKVU01000013_11	MAYTEDIHFVPGSERGAAHLSHAPAVFPDMSGTRTAAVADAALAYLYKITKRAGRRPGRGSGTATGDVAAARAALFAGA	79	MKVU01000013
MKVU01000013_12	MEIRERLHEAATEFNAAIAAGKVRPLQKVAERVHQVVASAVKEIEAQQPVDEALLDDAMALFMDIRWGQPTKKFV	75	MKVU01000013
MKVU01000013_13	MVNIESLNAREVDPRQKQGTWRAAMLDGLPKRWKGIVSRRMEFQDTASGRWREGNIMLREAVEDLRKEGTILPLDAPDWKVREFAAERAIEAFDIAGRIGVPEVAVNALREYLQFWCVPEPQRVEHGGYIARVCDPGWWASRLRKMHGMAIERNAIRLGIVHSRQDCYVTEENLQRRVRQNERNRAMLERTMATNENGQTFSLWDLAERSISNRAYKRGELMLRMRGMEEVAEAVGHIAEWAVVTAPSRFHCVRKNGTMNEVYEGVTPKDTMAYFNRQWSLCRTWLHNHGVEYYGMRTVEAHHDGTPHWNILVFLTKESDRKVWRKAIVKYFLLADSPDEPGAAKRRLKLDSITKAKGGAAAYIAKYITKNTDGYGIEKDLLGNDIIVAARRIEAWSSV…	601	MKVU01000013	rep_a2	rep_a2				pfam05840	Bacteriophage replication gene A protein (GPA). This family consists of a group of bacteriophage replication gene A protein (GPA) like sequences from both viruses and bacteria. The members of this family are likely to be endonucleases.
MKVU01000013_14	MNVWASVMVINADDARHGQAGCVQDIDLKNDVVKVKMDADGAIVPYKAEELRVL	54	MKVU01000013
MKVU01000013_15	MLGALCGFRLGDRVIVTARDEFCAFIDGWVGKVSGAEAGCIRIEVPDEGITKVFLVPPDQLRLTV	65	MKVU01000013
MKVU01000013_16	MNGGVMGLRDPWEIRLDESIGELEDEFQRLPMVVRMQGKDYFDKLHEVLRQIQDRGES	58	MKVU01000013
MKVU01000013_17	MKVRQKSLIGTAECLCCGKEIPARESDNGTLNLSCHWCDFPAYARKGTEAHKRLMGRVTRYAAPEPEKAPEKVPEVAPTPKAPAAGRSVFDLMRGA	96	MKVU01000013	cons_c2	P14_TF
MKVU01000013_18	MMGVAKKGDGLPVEKPTLDAGGQFAGLEGVAMQVDAAADAAINPAAADAVVAPAGPDYGVEAAGAVDMLNAMIEGYAPGAGWDEKTGKRMAESLSPVFEKYGFSFAAAPCELVAAIVCGPVLYQSARVVAAKIQSDRLQQEAARVRAMRGLSDPNTIKGGQEATQAGLSGIGDAMAPENLSAAVAGAPVHPVM	193	MKVU01000013	cons_a1	ORF_h
MKVU01000013_19	MATGYGVTATAHVEAVLGSTGSGKSSYVKSILEKKPPKRLIVFDPEGEWGAFGQVTRSVSALLVAFAEAGETGACRVVFEPSPDPATAVKQFDAVCRIAFAAERLTFVVDELKSVTSPSRSPVGWGMLTGRGRKRGIVIYGLSQRPASIDKDFLGNASAVRSGRLSYPKDQKAVADVLGVPVAEIGALPNFAWIRRDGATGKVTRG	206	MKVU01000013	ATP	ATP		cd01127	TrwB/TraG/TraD/VirD4 family of bacterial conjugation proteins. The TraG/TraD/VirD4 family are bacterial conjugation proteins involved in type IV secretion (T4S) systems, versatile bacterial secretion systems mediating transport of protein and/or DNA. They are present in gram-negative and gram-positive bacteria, as well as archaea. They form hexameric rings and belong to the RecA-like NTPases supe…	pfam01935	Domain of unknown function DUF87. The function of this prokaryotic domain is unknown. It contains several conserved aspartates and histidines that could be metal ligands.
MKVU01000013_20	MNQYVKAYLMFLAFNAITKVVVRPVATSLNVPLLTTIVS	39	MKVU01000013
MKVU01000013_21	MLLVHNLPFTNVVASGIATISLPVGMSYNRILLQLGGTTFTKSMITNINVRLNGKIIQQTTGSRLDTVNTYRGMGVNASFLVIDFTEPKAKSMAEQYVGNVNTAQGVSSFTLEITIAGATAPTLDSWSELGPPAKLGILSKKIPFTASFASSGKFPFKLIDLTNRGGVIKRTHFFHGGNLTQLEVKKNGIVIHDNIPTAVNTMWQLDYGKTAQANVYSYDPTADNNYANAIRTQDATALEFNPTFSAADTVTAEVEVLDVLGNM	264	MKVU01000013	MCP	MCP				pfam18628	Viral coat protein P2 N-terminal domain. P2 (30.2 kDa) is the major outer-coat protein of the marine lipid-containing bacteriophage PM2. Each sub-unit of P2 is composed of two beta barrel jelly rolls, disposed normal to the surface of the capsid, which lend pseudo-6-fold symmetry to the molecules, facilitating their close packing within the capsid. There is a Ca2+ ion located between the two beta…
MKVU01000013_22	MDPTLQINPADYGVPAGTGMFSIGPQNDGTYTYPDAAQPVNQPADVGAAATLPNYSPDVFKLLSQGLGILNSDYQMSQMIDYKKYEATQGGLFAQGQAAATVASAQIGAVNSNKMLMILGLFAVMALAIHKG	132	MKVU01000013
MKVU01000013_23	MDPATASALIGGASNVLGRALQTPPAGPSTALGTASMGGSIDFSGMTVATGGATANGAPHNQSSGLDLTTIMVIGAIAVVVLRVVGK	87	MKVU01000013	cons_p	P8
MKVU01000013_24	MSIIVTHATASEVRALLSRAAKYDTTGGAWTVDDAMNGANLYAARDADGRLLFAWAMTVHAHRAGCEAFVTAAAGEYTGANLLAVMLPYVERVARRAGATSLAFMTARPGMVKKTEALGFAVAATTMRKTL	131	MKVU01000013	cons_q	GNAT
MKVU01000013_25	MILRPEQIKLMRLGLPATPCNFGGSSESKSASTNTTTTTTQDRRVVTDGGSTSVSADNSNVTVTDNGAVNSALSLASHLSDLGAGMQQANASLTQALAKDNNQTALTMFSHGIDLEKAIAQQGQSVVNAATQLATAPMNAQNPDRYLLIAGMAIIGVVAFAGLKGKV	167	MKVU01000013	cons_r	P10
MKVU01000013_26	MQQFDITVPANKPFVVNAPGRFIKYVAGSNGGGDATLLVTPGLAGGQVLALVPGQAYRVAANQPVPSSWTVANKAGGAAIIGQVVVGDGDFMDATVAGIVSVIDAGVARALGNQAFIGQTYVGPVAAQYSKAQIWNPVGSGKTIYIEGVAIGLGAAGSVGMIASAVAIGANTGTISPKVLGGVAGVAVINSLTEAAAPAQGFGNAYGQAQTTFQYPYREPIVLKPGNGLIVPCQNVNTAITAMFEWYEQ	249	MKVU01000013	cons_s	P1_spike
MKVU01000013_27	MTRAPGPLYVIAAATLGAAAWVWWQNSQASASTNTGDTTASTDTTATTFDFTGTLEDMTSQVSNIFTSVTSAIADPNVQAFLTLVRTGEGTLGPNGYRTLFGGGTFDSFADHPNIRVTRGALTSTAAGAYQILYGTWLEMQAAYGLPDFSPASQDIAAVGLIKRRGALSDVLAGRFDAAITKCNKEWASLPGSPYGQPTLTLARAHNVLASAGGVQTDGVLA	222	MKVU01000013	endolysin	lysin		cd00736	Bacteriophage lambda lysozyme and similar proteins. Lysozyme from bacteriophage lambda hydrolyzes the beta-1,4-glycosidic bond between N-acetylmuramic acid (MurNAc) and N-acetylglucosamine (GlcNAc), as do other lysozymes. However, unlike other lysozymes, bacteriophage lambda does not produce a reducing end upon cleavage of the peptidoglycan, but rather uses the 6-OH of the same MurNAc residue to …	pfam00959	Phage lysozyme. This family includes lambda phage lysozyme and E. coli endolysin.
MKVU01000013_28	MKDEGLILVAAAAAVLFMVIKKTTPTSTQTNPLSGVGSSVAPFWSQFGSSQSYFGFAPYSVDGSYIDPGQVTVAASGQVTESPFGGVLGVLPSPTYGFGGRA	102	MKVU01000013	cls_545	0
MKVU01000013_29	MKLEYWVIGLIGLAYVDARRRAQQANATPLAFNNSVTDSIYAGSNFTNSIWDAASGQPGYQWGSISAPSTNGTYEDLFGMSVMGFPMQPSIGHLS	95	MKVU01000013
MKVU01000013_30	MNLKTEIVIAGALLLAAVYMAKKAVAAVSDPASQQAAGAAVADTVFSGAMNFGSGVVVGIGEAVGIPPTNQTECEKALAEGRTWDASFACPAGTFIKSFFN	101	MKVU01000013
MKVU01000013_31	MNWKFLLQRLSEPSTWAGFAAVIPAVAPSLAIAPGVATAAGVVAAVLAVLGKEGGGTPPAAGGAA	65	MKVU01000013	07hyp	holin
MKVU01000013_32	MDPGALLQAGVALVSAGVVYGAIRADLKAMHERVGKIEDRFNSHIDKGLTHGNT	54	MKVU01000013	PM2_21	P17
MKVU01000013_33	MATRKRAHKRKTHHKTPARSKRTGRFIKR	29	MKVU01000013
MKVU01000013_34	MLTKQTLTTGLTIPVFLSPRKTMNYPNQRYGNPESLRHWMLHFGGITGTARYLKRTTRTLSNWLNYRERLPWWVPEILRLKAFEHAERMRQMGITRTMRPAVGFIILAAQHAANDDLFTPIIQLGLFMAEA	131	MKVU01000013
MKVU01000013_35	MKIVRSRRVAPALAVCLLMALSAHAVSGNRENRCGWLQNPTPGNWWLDDKDGSWTLSVMGEPPVPGFDEIPDMSTKGWVVTNAGSHGYGCACVDMEVERGTGKVVRIFAAKPLSLKRCKADRALPAP	127	MKVU01000013						pfam13316	Protein of unknown function (DUF4087). This family of proteins is functionally uncharacterized. This family of proteins is found in bacteria and eukaryotes. Proteins in this family are typically between 140 and 280 amino acids in length. There is a conserved RCGW sequence motif.
MKVU01000013_36	MMRRLFIVSTMLFFLALGGFWAASVWLPDAPAASPAPDTPATTARETNYTLSEVARHATRNDCWMAIRGQVYDFTRYVPQHPSDPSVFLPWCGKEASLAYQTKTKGRSHSSYADQLMIPYRVGALQQAK	129	MKVU01000013						pfam00173	Cytochrome b5-like Heme/Steroid binding domain. This family includes heme binding domains from a diverse range of proteins. This family also includes proteins that bind to steroids. The family includes progesterone receptors. Many members of this subfamily are membrane anchored by an N-terminal transmembrane alpha helix. This family also includes a domain in some chitin synthases. There is no kno…
MKVU01000013_37	MSARHRRLRARDLGAPIFLVTLSLAGIGWAFRENLSLWRSISIIAAWAGTGLLVGSLALMVREPRWSGMLGGLDTMYLWHHRAGVIGYVLLLCHPLALGMSGLGESARAAWLAIAPWYLSWPEWLGWFGLLFLMGGLATTFSRRMGYRRWRALHYLAALGAISGLAHVVVIVGDAGAFLAFIGLATVALAWRLLATDRGLSAHPYRVTHVTSKALDTIEASLAPCGGALPVKPGQFVLAAFGDGPVYRGCGEFHPFSVSGIGRGGVLTVGVKALGPCTRRIQSLEPGTLVRLQGPFGRFLADNAEKPQLWIAGGIGITPFMAAIRSGKLARTTTLIYLYREARDAAFLDELKSRADVDPDFELIAEASGESFPDVSAMLSRVSCIGQRQVEICGPKGLV…	424	MKVU01000013				cd06198	NAD(P) binding domain of ferredoxin reductase-like proteins catalyze electron transfer between an NAD(P)-binding sub-domain of the alpha/beta class and a discrete (usually N-terminal) domain, which varies in orientation with respect to the NAD(P) binding domain. The N-terminal domain may contain a flavin prosthetic group (as in flavoenzymes) or use flavin as a substrate. Ferredoxin is reduced in …	pfam01794	Ferric reductase like transmembrane component. This family includes a common region in the transmembrane proteins mammalian cytochrome B-245 heavy chain (gp91-phox), ferric reductase transmembrane component in yeast and respiratory burst oxidase from mouse-ear cress. This may be a family of flavocytochromes capable of moving electrons across the plasma membrane. The Frp1 protein from S. pombe is …
MKVU01000013_38	MTPTEPISVSGGSSRANRAAAVLRVTSGNFIEQFDFFLFGFYATSISKIFFPSTSDFASLMLTFAVFGAGFLMRPLGAIFLGAYIDRVGRRTGLIVTLSIMASGTILIACVPGYATIGLLAPALVLLGRLLQGFSAGAELGGVSVYLAEMATPGNKGFYTSWQSASQQVAIVMAAAIGYGLNHWLSEHQIVAWGWRVPFFIGCAIVPFLFVLRRSLQETAAFEARRHRPQVREIFAMLCVNWRIVIGGMLLTAMTTTTFYLITVYTPTFGKSVLKLSTSDSLMVTLLAATSNFIWLPIGGAISDRVGRKPVLLAISVLAIFTAYPALSWLAGAPSFARMLTVLLWFSFFFGMYNGAMVAALTEVMPVEVRVAGFSLAFSLATAVFGGFTPAISTYLIQV…	439	MKVU01000013				cd17368	Citrate-proton symporter of the Major Facilitator Superfamily of transporters. Citrate-proton symporter, also called citrate carrier protein or citrate transporter or citrate utilization protein A (CitA), is a proton symporter that functions in the uptake of citrate across the boundary membrane. It allows the utilization of citrate as a sole source of carbon and energy. In Klebsiella pneumoniae, …	pfam00083	Sugar (and other) transporter.
MKVU01000013_39	MQQSDVLTPERTRTASPFDTKATQHGASGSAARVIPIVPLSNSEAEVARQMQICNACRYCEGFCAVFPAMTRRLDFGKADVNYLANLCHNCGACYHACQYAPPHEFAVNVPKSMAQVRLETYTEYAFPRAFGALYKRNGVTLSVALAAGLALFLMLGTALRGGLSADATPANFYAIFPHNLLAAMFGTVFLFAMLALSVGVTRFWRDVSAGTASASMPAAVEAAKHALTLKYLDGGHGDGCNESDDAFTLARRRFHHLTFYGFMLCFAATAVATLYHYAFSLEAPYPYLSIPVLLGTVGGIGLFVGPAGLWWLNLRRNPERTDARQRPMDRGFIALLMLTSVSGLALLGFRATLAMPPLLAIHLGIVMALFATLPYGKFAHGIFRSAALLKSSIEKRQG…	407	MKVU01000013				cd10564	NapF, iron-sulfur subunit of periplasmic nitrate reductase. This family contains NapF protein, the iron-sulfur subunit of periplasmic nitrate reductase. The periplasmic nitrate reductase NapABC of Escherichia coli likely functions during anaerobic growth in low-nitrate environments; napF operon expression is activated by cyclic AMP receptor protein (Crp). NapF is a subfamily of the beta subunit o…	pfam13534	4Fe-4S dicluster domain. This family includes proteins containing domains which bind to iron-sulfur clusters. Members include bacterial ferredoxins, various dehydrogenases, and various reductases. The structure of the domain is an alpha-antiparallel beta sandwich.
MKVU01000013_40	MVDVLVIGGGNAALCAALMAREAGASVLLLESAPREWRGGNSQHTRNLRCMHDAPQDVLVDAYTEEEFWQDLLKVTGGITNEALARLTIRASSSCRPWMQRHGVRFQPPLSGALHVARTNAFFMGGGKALVNAYYRSAEALGVDIRYNTPVESLELDGARFVAAHSGAERFEARACVLAAGGFESNRAWLRDAWGQNERGEWPADNFLIRGTRFNTGVLIKHMTQAGADLIGDPSQSHCVAIDARAPLYDGGICTRIDCVSLGVVVNRDGKRFYDEGEDFWPKRYAIWGRLVAHQPGQIGYSIIDSKAIGRFMPPVFPGVKADTLPELARQLGLPETPFMKTITRYNDACRIGTFDHTALDDCHTEGLTPAKTHWARRIDTPPFYGYALRPGITFTYLG…	469	MKVU01000013						pfam00890	FAD binding domain. This family includes members that bind FAD. This family includes the flavoprotein subunits from succinate and fumarate dehydrogenase, aspartate oxidase and the alpha subunit of adenylylsulphate reductase.
MKVU01000013_41	MGRAALDLGVVTSALSQQISRLEGELSTRLLQRTSAGVVPTDAGIAFWRQAQLALRHIDDAAVAARSARLSGHVSVGMAPSTASVLGVAFAQAMRARYPDVRLRIVESLSGYLAPMLSARQIDLAVLFREEPAQRWSVMPLLDEQLFLIGAKGLDGMPTGTSVRLKHLGRLALILPSGTHGLRSLLSSAFRRAAYEPNVVAEVDGLALLMDLVQTGMGATIQPGAALARSANGMLASVPVAERYATRPNMIASVSDDELSPAGLAARVVLADVARQLVHESRWPGARLRLPQSSQTVKTP	300	MKVU01000013				cd08433	The C-teminal substrate binding domain of LysR-like nitrogen assimilation control (NAC) protein, contains the type 2 periplasmic binding fold. The NAC is a LysR-type transcription regulator that activates expression of operons such as hut (histidine utilization) and ure (urea utilization), allowing use of non-preferred (poor) nitrogen sources, and represses expression of operons, such as glutamat…	pfam03466	LysR substrate binding domain. The structure of this domain is known and is similar to the periplasmic binding proteins.
MKVU01000013_42	MLQIDRVSDSPVMPTDVDVVIVGGGIIGTTAAYELARQGVSVALVEKGFIGAEQSGRNWGWVRQQNRRHDELVMAMRSLTRWSEIGNEIGRDLGFRRQGSLYGTTAEADIAKWEKWAVGAKAMGYSFDLLSAAELKSRIPTGTARWVGGLWSPTDGLAEPSKAAPAIAEGAKGLGAYVLQTCAARGFDISAGRIAGVWTERGLIRATTVVCAGGAWSSRLLKRHGVELPVANVVGTAMRTSQVPALPGGTFNGPGFALRRRLDGGYTLAVPGYGRVELAPQGIRYALKFYQTYRSELTKKLKIRIGKSFFNGPEASASWALDDISPFERIRVLEPAIDEEWLAQAVSNLTTCFPEMKGVRILQAWAGLIDTTPDLVPVISTVDEIPGLIVASGFSGHGF…	442	MKVU01000013						pfam01266	FAD dependent oxidoreductase. This family includes various FAD dependent oxidoreductases: Glycerol-3-phosphate dehydrogenase EC:1.1.99.5, Sarcosine oxidase beta subunit EC:1.5.3.1, D-alanine oxidase EC:1.4.99.1, D-aspartate oxidase EC:1.4.3.1.
MKVU01000013_43	RIRSGQVHINHPAWDAHAPFGGYKRSGNGREYGIHGFEEYLETKAILGYA	50	MKVU01000013				cd07138	Rhodococcus ruber 6-oxolauric acid dehydrogenase-like. The 6-oxolauric acid dehydrogenase (CddD) from Rhodococcus ruber SC1 which converts 6-oxolauric acid to dodecanedioic acid, and the aldehyde dehydrogenase (locus SSP0762) from Staphylococcus saprophyticus subsp. saprophyticus ATCC 15305 and other similar sequences, are included in this CD.	pfam00171	Aldehyde dehydrogenase family. This family of dehydrogenases act on aldehyde substrates. Members use NADP as a cofactor. The family includes the following members: The prototypical members are the aldehyde dehydrogenases EC:1.2.1.3. Succinate-semialdehyde dehydrogenase EC:1.2.1.16. Lactaldehyde dehydrogenase EC:1.2.1.22. Benzaldehyde dehydrogenase EC:1.2.1.28. Methylmalonate-semialdehyde dehydrog…
MGWX01000029_1	AYTGTHDNDTSIGWWNKLSANEKTFAQRYLKSNGHAIQWDMMRALSDSVANTVIFPMQDVLGLSSEHRMNFPGHPGGNWEWRFSWPQIKQEHTQKLARMSAEHERLPYGLRPLIGERH	118	MGWX01000029						pfam02446	4-alpha-glucanotransferase. These enzymes EC:2.4.1.25 transfer a segment of a (1,4)-alpha-D-glucan to a new 4-position in an acceptor, which may be glucose or (1,4)-alpha-D-glucan.
MGWX01000029_2	MKTTLEFLDAIKAKHGLTSDYQLAKHLDCTHSAISNYRSGRSRLGEDEACKVAELLGLEAGYILSCIAAERSKNPRAKKAWEWSAQHLGGIAAALALFLILPTVAMDNRENAAFSGLDNPGLYIM	125	MGWX01000029	PM2_04	P16_TR		cd00093	Helix-turn-helix XRE-family like proteins. Prokaryotic DNA binding proteins belonging to the xenobiotic response element family of transcriptional regulators.	pfam12844	Helix-turn-helix domain. Members of this family contains a DNA-binding helix-turn-helix domain. This family contains many example antitoxins from bacterial toxin-antitoxin systems. These antitoxins are likely to be DNA-binding domains.
MGWX01000029_3	MRTLYVNWLESSSVMVVCVLPLDIFKMLELFYKCTAAMLLPRELARCIQSTFGKGQKNETEQQNAYRKAAALTNKNAKSTALYKRMQRVFCM	92	MGWX01000029
MGWX01000029_4	MDALGALYEPVKVPVRFGKAPAAHGVHIAFVTGRAALNEKAVMFAIVFINAARNEIFDIYNDFRVFAGNVGFANFGGRGLHGVSFGRRVVNNLRNEVTLSGKFHSLFTLYS	111	MGWX01000029
MGWX01000029_5	MKLAGVAEKLEQQYGHLTMTVLKPGQNTAAAIKAVHAKFMRGALAPAGIWTVETGTLFEGLHLNILSPKPLATKWKNCETYSELIRTTARDAAAYISKRSGMPSQEQYSGKLYSQWGKIGEILATQEYAPIVQAAALEVAMGGGIDYSTGEVMSQSVIEYRTAAEEAEGWEEGKPVNGRRVWFSKQDGTRYTWKHPYEAVSAERKAEIMRAHLPKLYAAVGKSQILTTI	229	MGWX01000029
MGWX01000029_6	MKPILIGCEESQTICKAFRAAGFQAYSCDLLPTRGYPEWHYQANIMDVIPTRQWGLIILHPVCTAMAVSGNRWYGRGMPLHHKREQAIAWTVKLWELAKKHGNRVALENPVSVIFKHLPNVFYLQPHDHGHGETKKTGFALHNLEPLKPTNKVTGREQRIWKMPPSGTRKRDRSATYPGVAAAIVDQWGKCLI	193	MGWX01000029
MGWX01000029_7	MKTVAYLRISTDKQDEASQRHIIAGKLVEGVQGVEWVSDTASGGTAWQQRAIAGVLERAARGDRIMVSEISRIARSTVGVLTFLQSAAEKGVTVDAVKSGILLDGSTSSKIVVTVLAMAAEIERDLLRERTKAALDARKARGLPIGRQFGAVGKKNKLDGRWMEIEPLLKAKVAKTAIARVLGVSRQTLHTYLDLAYAERIAKGEQVCVFAE	212	MGWX01000029				cd03768	Serine Recombinase (SR) family, Resolvase and Invertase subfamily, catalytic domain; members contain a C-terminal DNA binding domain. Serine recombinases catalyze site-specific recombination of DNA molecules by a concerted, four-strand cleavage and rejoining mechanism which involves a transient phosphoserine linkage between DNA and the enzyme. They are functionally versatile and include resolvase…	pfam00239	Resolvase, N terminal domain. The N-terminal domain of the resolvase family (this family) contains the active site and the dimer interface. The extended arm at the C-terminus of this domain connects to the C-terminal helix-turn-helix domain of resolvase - see pfam02796.
MGWX01000029_8	MRQKEARDLLNEAETAFGNLSGLMKGQSAAVILPLIGCLRHVLIELKQQRGALAAASECATDAEINAAETYLTGGENGNG	80	MGWX01000029
MGWX01000029_9	MATGEILGHIDCVSCGHDRGMRITEDKNGDPFGFCEANCDQQLRIGGKARRVELFYKQHPGIRRPCGTVQPLQAAGAVTGAASHEDAPATVTDKNTSIPPVTVTAKKPSRAAFDLGAL	118	MGWX01000029	cons_c2	P14_TF
MGWX01000029_10	MSEPVEAKNPELDALTAEAAAVDMANAPQVAGTGPGAEVQAVAHGVDRLGEAAMLLGIARPLLVLLVPYIKDAPEPEWQALQEPIAGLLGHYSVDVGAWLNSPWAKLGAAAIPLAMRGVMAWNAAEKEKPVPGIGADTAQVVAAVAGEPEAAPIFAARG	159	MGWX01000029	cons_a1	ORF_h
MGWX01000029_11	MSKGNAQEARFIAIMGVTGCGKSTELKRRLGAKKRPRTVIWSPKEKIDNYAALYPGSVVVRTVSEVLQVVKVAGKRAGFHVVFVPTLERKKDAAMFDVVCKIAIAAENLTLIVEELHSVTTPSHAPHGWSLVNFMGRGCGVEVFGLSQRPASVDKAFMGSLSEIWCGELPHPPDQETVAKIIGCPVQDITALCGYKSIHKEMRTKKITRK	210	MGWX01000029	ATP	ATP
MGWX01000029_12	MFTQANMMKLGITGAILYGAYRFAPSPVVKAMVLGVAGVVIAKNTPIVNQFVVV	54	MGWX01000029	cls_1049	0
MGWX01000029_13	MSVGKLYRNGLPYANVTAAGVATNPITPGKTIESIMLQLGGTTFTKAMITMLRLKANGKTILESTGLQLAKILAYRGYAADAAFLELPFEDLTGTTELDRSVGSLDTSIGIANLTTEITIAGATAPTLESRLYESATQKDRSGAAAPFAPLMCKLLRYPFSIANGGRLPITLPFGQQNGAIIKRVHIEHTGNLTGTTVKQDSMIVFEATAAQNHYEQLRNKRVPQANMETIDFVLEGNVREAMDTRDARSMEWLFDFSAADNGYVLVEYLDVLGNL	276	MGWX01000029	MCP	MCP				pfam18628	Viral coat protein P2 N-terminal domain. P2 (30.2 kDa) is the major outer-coat protein of the marine lipid-containing bacteriophage PM2. Each sub-unit of P2 is composed of two beta barrel jelly rolls, disposed normal to the surface of the capsid, which lend pseudo-6-fold symmetry to the molecules, facilitating their close packing within the capsid. There is a Ca2+ ion located between the two beta…
MGWX01000029_14	MDSSNASWSDWLQGVAETVVNTGAAVYVAKNTPPQSINQDGWGYVDGQPKVSAPSSVGGLSPVVLLVGAGLLLAVFLLKD	80	MGWX01000029	PM2_P3	P3
MGWX01000029_15	MSGGAGGDSSNGPFTASSGFNNSGWTVNTGSGSASGAPAALNPWLIAGLVAAGLLAWKMTIKKR	64	MGWX01000029	cons_p	P8
MGWX01000029_16	MENDNQKTVEIRAASQQEVMPLLALAAGDDVQGLGLDAIIAGCQFYILDGLPGAEMAYALRAAGSELWIQAGGGKASVDLTALGLAAIERQAQGGFRSVGFQTRRRGLVKKAMRAGYQIDGYIMRKVVSA	130	MGWX01000029	cons_q	GNAT
MGWX01000029_17	MLNFFKMWFAFTIAPLYFGGGGGSSSSSATTNNTDKRLVVSGGVGVSADNSNVTVQALDGGAIKGALDFATSANSANSDNYDKLLQGTGDAMARIFSMAKDTLRGGFDSLAQSQTQAQGMIDTAQSKGTLDNRTITILGISAAVVVGAFALRK	153	MGWX01000029	cons_r	P10
MGWX01000029_18	MRTILHNAAAGSSVRFYELGSLFHLLETVFPVDIRFFKNGAIFAEATSMEGGFFSQPVNGFDAIEIDSANAQAVKFALSDGSGGYNRTTGAVQIIGQQGVMVQAAKEVTDASGQLLAANAARRMLLIQNNHETGIIYVAVSGDAATGAAGIKLAAGGFILLDEFVPSGAINAIGSILNNQSVVVVEG	187	MGWX01000029	cons_s	P1_spike
MGWX01000029_19	MSGMSGGAAGGMSGDVAAAIAAAQAAAIAAGLGVGQTWQNMTGSRQVNTNYVNTTGKPIMVAVDFSAGGGTSWTSLIVNSVEVGHPAAYSSAGGSQCGVRAIVPSGGTYSFNGGPSLAFVMELR	124	MGWX01000029
MGWX01000029_20	MQKFQDITTGQEWHFDAGVDIAALQNVPATLSANIIPKPDEYHDWNGGGWVPNAARRDAANNKRINAEIVVLEEKQIRPTRELLLDAANSFAKNKLAGLDAQISALRAQLVA	112	MGWX01000029
MGWX01000029_21	MRYLPAALIVAAAGVGWWLASRQAAASDTVAGWGDSISSAAETATNTILEAIGMRGIRNNNPGNIRHSGNRWQGMSAQQTDAAFVQFISPEYGIRALSKLLDTYSQTYGLNTVRGIIHKYAPPVENNSGAYVEAVSSALGVLPDTKIDVQARKADLVQAIIKHENGIQPYVLAVIDTGVTMA	182	MGWX01000029	P5_lysin	P5_lysin
MGWX01000029_22	MKNSSMILLAGMVAAGAFLLFRGRGVATVAGGAPVGSLASLLGTLELSSGHILDTETNTIYDPLTGNYTNIATGQIIYRGGQ	82	MGWX01000029				cd16163	OCRE domain found in RNA-binding protein 6 (RBM6) and similar proteins. RBM6, also called lung cancer antigen NY-LU-12, or protein G16, or RNA-binding protein DEF-3, has been predicted to be a nuclear factor based on its nuclear localization signal. It shows high sequence similarity to RNA-binding protein 5 (RBM5 or LUCA15 or NY-REN-9). Both specifically binds poly(G) RNA. RBM6 contain two RNA re…
MGWX01000029_23	MNVAATITKNPLIAAGVVAGGILVLWIATQGFKSVGA	37	MGWX01000029
MEAW01000011_1	MKTTMQWLDAVKERLQIESDYAAAKALGVTRFSVSSWRNGRATFDDDTAFRVAEILEVNPLEVIVSCRAERAKNDDQRHAWEGRWEKFSRSFRSLVSPANACGAWFPQV	109	MEAW01000011	PM2_04	P16_TR		cd00093	Helix-turn-helix XRE-family like proteins. Prokaryotic DNA binding proteins belonging to the xenobiotic response element family of transcriptional regulators.	pfam01381	Helix-turn-helix. This large family of DNA binding helix-turn helix proteins includes Cro and CI. Within Neisseria gonorrhoeae NGO_0477, the full protein fold incorporates a helix-turn-helix motif, but the function of this member is unlikely to be that of a DNA-binding regulator, the function of most other members, so is not necessarily characteristic of the whole family.
MEAW01000011_2	MSRPDWQQRVVDERDQLDERLERLARFIASPKFYELDLYGQHLMHAQHHAMTLYQAALDHRIARF	65	MEAW01000011
MEAW01000011_3	MRRALDAKKGYLPSDQGVRAGDDPFARAQLTAAYERLRAALAVYNVYAATLGVPAARAFTGDVEVPEVGE	70	MEAW01000011
MEAW01000011_4	MNATAKPASGFLGISAKSVDRLGPSAAAVGRAKFKTRLHLRLRQAQSVLYDPAAAISAQHRTCYCQRSVTNAAGVVTVRRAVDGSGASLGGIATCGSAWTCPVCGLRLAARKQADVEAAMKAHIAAGGYVFLMTCTFPHERDGRELSDMMGRMADARRRMAQSKTYRRVLGKGVRTGSITALEVTWGDAHGWHPHTHTLLFVTPDAFGETREVDDGRLLSRAIDELKAAWYDALLRSGLCDPMQRSDVLARGLDIRGGQYAADYVSKFGRDAKWGLSREVSMQATKVGGGLKGAHPMQLVEWAAAGDGQAAALFREYAAAFKGRSLLQWSPGLRATLGLDEERPDDELAAAALPEEEVIAGISAEDLSALHARRMLGEFLAFIAEYCYVPETAQADVDD…	441	MEAW01000011	rep_d	rep_d				pfam01446	Replication protein. Replication proteins (rep) are involved in plasmid replication. The Rep protein binds to the plasmid DNA and nicks it at the double strand origin (dso) of replication. The 3'-hydroxyl end created is extended by the host DNA replicase, and the 5' end is displaced during synthesis. At the end of one replication round, Rep introduces a second single stranded break at the dso and…
MEAW01000011_5	MQPKEFEVKVKLPGFRVAFHVRAHAADEVFFYADHVIEGLCGWVQVESFEIVARPAVEPVVEVRTASAAPVADAAA	76	MEAW01000011
MEAW01000011_6	MSDEHFETPTGVYYGDMVNQDIVDAVRAAKREAAALRAMYDALSPVTRAIAAAQIASVIRLVEAVEAI	68	MEAW01000011
MEAW01000011_7	MSDLQATPATPDTNQAATTPPSTPDVTQSAAVAAPAGAPAALSTPLPADELDALAQLVAGLQHLPSVTGSETHSLRQVLIAGFNVVIDQVKALRDRVDTLERLTID	106	MEAW01000011
MEAW01000011_8	MANPHTLAVGDAPCHHCGRTIAVKINRGGFAYYLCGRCGFEGRHHTKRASEDFLAMVDRYEPQDGPPSPQPDPEPQPDPAKPATPPEPTPPAPANPKPAPAKKRAGWTTLLG	112	MEAW01000011	cons_c2	P14_TF
MEAW01000011_9	MTDVIEPTSLSEDPVLKALAAEVDAAPAVPGQAPDVPVDPAAQWAMLPKVFGGILAMAMPELADVYSDAACAAWGAKMAPVADKYGWDAASTLGGWMPEISLAMATLPLALPTMAAIKQRRMMAEIETRRAIERATRGEGAHADEPSQ	148	MEAW01000011	cons_a1	ORF_h
MEAW01000011_10	MQTNQANDARIDLFIGSTGTGKSTSIKALLAEERPARVLVWDFMHEDGYAKIGRPAESGAALLKALDAPGARVAFRPDHDKPIDPQFALFCRAAFAYGDCTLIAEELSAVTKPNWAPDAWKKCLVMGRHRGMHVIGATQRPALVDKTIFSQATRIRCGRLLYDDDCKTMAKVLKADPGEIGEMPDGAFIERFMRTGETVRGAISLRKGNRSAKKPAT	217	MEAW01000011	ATP	ATP
MEAW01000011_11	MNKAHLHTALIALIAYAVVALIQQNFSIPVVGTYLPKAG	39	MEAW01000011
MEAW01000011_12	MGYLLPANNLQNVTPGATAVLKLPVGPTYDKIHFEFGGGLLPAHILTMVGKINGRIFFSDTMVNNLLRQSYRGILTSNGQATVDFTEPKARGGAVEQLLASIPSALVQDLSFELAIDPNAPATGTLKAWTESRPPTQNPLIRKLLDTYQAFPAAGTNVMFLPVGNAGGVVKRIYIHGTAQNGQPGNTVQSLELRMMNAVMIDVTAARLQAMQIENNLVPQPGVLALDFIVDGNLNGALNTARANQLELRLNTTAADSYRVFTEYLDPIGRL	271	MEAW01000011	MCP	MCP				pfam18628	Viral coat protein P2 N-terminal domain. P2 (30.2 kDa) is the major outer-coat protein of the marine lipid-containing bacteriophage PM2. Each sub-unit of P2 is composed of two beta barrel jelly rolls, disposed normal to the surface of the capsid, which lend pseudo-6-fold symmetry to the molecules, facilitating their close packing within the capsid. There is a Ca2+ ion located between the two beta…
MEAW01000011_13	MADDYGGLGGMDVGSLVAQDAQDYAPADDNSYGFTTDGSGVSSSTSFDPGTDTSFNQPPQVITTDAAGAQEQAVRGTGTSTNTNDSWGPFANALGALALGTGAAWSRYAVDRARANSGLAPDFYATGSMVRDPRSGQLVPVLPGKTGYRTVGSTPNGMILIVLAVVVIAVAAKE	174	MEAW01000011
MEAW01000011_14	MPLSPVALNAAYGPSAVLAGGGAMPGGMGYSLDVSASSSARSGDAKGQSEFGQTLSFDHSGFVVNFGGSNTNDTRGSSITPRNQFSQPSYDQPSGVADALGLSNPTLTPVLLAGVVLLAVVWAKKH	126	MEAW01000011	cons_p	P8
MEAW01000011_15	MGEKALTIEPEALTPDVVAYLAHAARGRTDTTGGTKTMDEVLHGSQAFKVVQEGEVVARFALKRVAHATCTECYVTAAVGQLPGVDLVAAILPHIEARVQGCDVLSVITRRRGLMAKLERMGYERQAVTYRKRL	134	MEAW01000011	cons_q	GNAT
MEAW01000011_16	MSDSNSSTSQETKNQTTTTEADMRVVGGDRSTNLSSYGSTVSSDSHNTTYSTTNNIATDFGSVAGGLSVAAQSVAALRAGNADAVGAVAAISAQSMGFASDALHQTTLAFSQAEGLTADVTKGALSGQQHAYDSAETQISGAYSDAIAQLKDAYETTHASDQKSLSTVGMLLVGVVSVAAIAFTLKGRA	189	MEAW01000011	cons_r	P10
MEAW01000011_17	MQFALDLKAGQAQRHLVGGNLFLMVTNGGATDIEVTIEKQGRATNVFSGVPRGFKFRAPEGFTSISFLTAEDAHIEFIITSGDVDTNLVDGATVNVGSMPPIVIANPATQPVPVAEQNWPHALRDGLAIVNEKAVPLTGVPSLVVTPPAGAKAIRLRNVGKEVIALGGPGLTAANAVIVLNPGAIREETDANLAPIWGVSDNAKGVGESIVNVEVVTT	218	MEAW01000011	cons_s	P1_spike
MEAW01000011_18	MSDIFQAPCDCGGGSSDLTAATVTQAQSDPMVTGGTDLPGQVIGGRDQLLGKPDGYMNIGGKKVPYWD	68	MEAW01000011
MEAW01000011_19	MKNLNPVVEMVDAAGNAIGHDVLPAGDTLPGNVVQLSTDPHNRLKQGADGGLFALEQISTDPANVMTRGADGGLFVPPANLPYFRWELSNTGQANGGLGIDMGSWYRLDMRIGGNGTLPVQFDANGYALLPLGVYVAFSSAHVTSQPNAGAQVETWHASLMDGTDWGYPGVYQYDTMFFKRLDAQAEEFTMALSGVMANDHAAKQWSFGFDKTNTHTVRPQGYFGLLKIG	230	MEAW01000011
MEAW01000011_20	MKAIVLVAAAGAAVAAVYAARTAASASDGTDTTTNDGNSAMSDSWDGIYGNSGDDTSTLDTSSGAGATQISDAGIQAIMQREGFSATPYRDANGYSIGYGHFIKPGESFTSIDQATAQQLLMQDVSTAQQAVVRYVTVPLNQNQFDALVSFAYNVGVGAFASSTLLSQLNAGNYGSVGTQMQRWTHSAGSVSPALVTRRQSEIQQFYA	208	MEAW01000011			other_lysin	cd00737	endolysin and autolysin. The dsDNA phages of eubacteria use endolysins or muralytic enzymes in conjunction with hollin, a small membrane protein, to degrade the peptidoglycan found in bacterial cell walls. Similarly, bacteria produce autolysins to facilitate the biosynthesis of its cell wall heteropolymer peptidoglycan and cell division. Endolysins and autolysins are found in viruses and bacteria…	pfam00959	Phage lysozyme. This family includes lambda phage lysozyme and E. coli endolysin.
MEAW01000011_21	MEKEHAFLMGAALALAAVWLAHRLRGGTSTPLLRTRSGAQLQTGMYVPPYDTENVTLLP	59	MEAW01000011
MEAW01000011_22	MTIKSDDVVLGASVLLIGVAMWHLLPKGSRGRINPVTGTLSPIGVAASSADGTQQADTITSTDNTQAEMDAQVASTLVGPNALLPDASVWLQKVGGPTNLFHLPDQVNPNQEAYAGFDNPDNYG	124	MEAW01000011
MEAW01000011_23	MEKDVLVWLAAGAAVIALMQCAQLRQQLLALQANQQGSPVAIDANGVWGWQ	51	MEAW01000011
MEAW01000011_24	MKGYLYGAGLAAVAIVGLTLYVKGKGGAVQVAKNTYDAVDGAATDAALSIPGMTVFQDPSTGNFDPAAAGYAAGAATRKAMSDWFASTFGAPETNTINGVDMGYGANDWNDAGPATGAQKAEQGVANLI	129	MEAW01000011
MEAW01000011_25	MNWIFERIREPSTWAGLAGLATTVGANPTKVNAVTAVVSAVLSALAVFLPEGVAH	55	MEAW01000011	07hyp	holin
MEAW01000011_26	MGALLTPELAIQLAAMVLTAGSIYGAIRAELRMMRTSIDRAHERIDNLLESRR	53	MEAW01000011	PM2_21	P17
MEAW01000011_27	MSKWLPGPHEIVREGIVVLCGTLIAAWVLSKFPTLRSFVLDNGKVSLVDSKGNSFIA	57	MEAW01000011
MEAW01000011_28	MLPELLMVFQFVMHHPQMVENGVARLTAPGTIDQGELRASLADVSHAVLTCYHRTARMGQIEVGRLPYRDASQYGAEESKVLKIHYTGVTGAPYFMIVALMAKGSGETDVPQLRAAVLQDTALIPYARACPLQAWTPANG	140	MEAW01000011
MEAW01000011_29	MRYPNLRYGKHEEFRHYVGHRSVADVARELRRTERSVSDWLSGRQRVPFWVPELLRLKAFEHWQIVREMTWAMQNAKAAAAACANRAAAFPCAANDADFGRPRLVQPAPAADTATLAFK	119	MEAW01000011
MEAW01000011_30	MKTTVEWLDAVKARLDLPSDYAAAKALGVTRSTISGYRTGRSVFDEKTAIRVAEIMDIDPFEVIAAAHAESSRDDRTKAIWVHALEVFSKGLQGFRWLALPANACGALVPQV	112	MEAW01000011	PM2_04	P16_TR		cd00093	Helix-turn-helix XRE-family like proteins. Prokaryotic DNA binding proteins belonging to the xenobiotic response element family of transcriptional regulators.	pfam12472	Phage related protein. This domain family is found in bacteria and viruses, and is approximately 60 amino acids in length.
MEAW01000011_31	MNAAAPRHGTISDFLALTDGLSIARVAEILRCCTRTIRNYVAGRSPIPWHRVELLRRIALESNRAATGASASAAAPESPVVANIDPDPAAPDVPPDEILAWVGVHASHYLSSQRSFAYYVRGWNVVDKIRRAKLDGTFAAVLARWRTLSLELPRMWRSGPLWAGIGPPAYVRRESGL	177	MEAW01000011
MEAW01000011_32	MAYSGVRRACGVFAIACLSAFIAQSAVAAGESRPGVHQIKGGTWLGCDTEARFDKIMSYSVSGDKAAFKKAAVAAINAGNCTLFREGQTVHLADVKILGGTIKIRRDGETDEFWTNREAVK	121	MEAW01000011
MEAW01000011_33	MCGAPVESDDDNVLEFFNERAAIMEFEAGKRRYDADFYALARTRMYFDARGIAMPRHGYFSPFWNTEFGWNDHDGKPVVFPCAATLAQMAVDAYDEARRAGRPHSILPAWRARLSR	116	MEAW01000011
MEAW01000011_34	MIDQKAPIVRKQPQADYRITLAGRDISRLFAPNLISLTLSESRSEEPDMLDIVLDDSKGAFDIPKRGADIKLSIGWVGEPLTSKGTFTVDEIEHSGAPDVLTIRAKSASMTNTMHQRREKSWHGVTIADIVKTIAGRHSLTAKVEATIGKIRIAHIDQTHESDLSFLTRLAKRYDAVMNVKDLNLLFMPIGSGKTVSGKALAVLNLTRQSGDQHRYHVAERESYQAVRAHYHSNAKGKRKSVIVGGDNNKNVKVLPEDYATEAEARAAAQAELARVNRSQATMSYALALGRAELFPEMPVTVTGFKPDIDQTPWLVKSVTHTIGEGGFTSALELEVRNDPTTDRHRSHFRKSRR	354	MEAW01000011						pfam05954	Phage late control gene D protein (GPD). This family includes a number of phage late control gene D proteins and related bacterial sequences. This family also includes Bacteriophage Mu P proteins and related sequences.
MEAW01000011_35	MMMSLDSFVFSLKTAPYKELQRQRNWKHRTSSRVGARDASQFTGAGDDTITLNGMVAADNDIGTAASLEKLAKMGDVGNAYVLVDGVGTVYGAYVIESLNESASYHTPEGVARKIEFNLTLKRVADEALASTKGDGKDSLKAAKQAVNDVKEVVKVASTVVNNVRNLSINSIKAAAIGVVAKLAPEAAAAAAKGLSTASGISLDAAVKAAKQISAINGDPVGSVVSIVLDKAKKVL	236	MEAW01000011						pfam06995	Phage P2 GpU. This family consists of several bacterial and phage proteins of around 130 residues in length which seem to be related to the bacteriophage P2 GpU protein, which is thought to be involved in tail assembly.
MEAW01000011_36	MNNSLKLRVMFDMIDNMTKPLRNVLNSNKGLAQSLRQTRSELAELGKQQKAVASFREMRTGLAETTTKLAAAQSNVKALAGSLRAFGPPSQQMIAELARARQAASQLRAEQKKQTASVEEMRRRLAQAGVDTRNLAQHERTLRSNIASATAAMQMQTRQLDALSEREKKLATARGKMQAMQGVAGSMAIGGYAARSTGMRVLGGLGGTLDEEKKMTNERSRITALGLGDQATKDAEKYVRSMHMMGVSTTDNMTMMRDALSIFADEHHAQMVMPTLAKMKFGNEALFGAEDAHANEEKFMNMLKVIELRGGTKDEATFKNEANMVQKVLSATGGRVGGDEWRNFIQTGGVAAKQMRQDTFYYQMEPLIQEMGGHAVGTGLMSAYSNVYQGKTTVRAAKE…	992	MEAW01000011						pfam07888	Calcium binding and coiled-coil domain (CALCOCO1) like. Proteins found in this family are similar to the coiled-coil transcriptional coactivator protein coexpressed by Mus musculus (CoCoA/CALCOCO1). This protein binds to a highly conserved N-terminal domain of p160 coactivators, such as GRIP1, and thus enhances transcriptional activation by a number of nuclear receptors. CALCOCO1 has a central co…
MEAW01000011_37	MADIASVFGWTPATLDAFSLAELMDWRERARVRAGAE	37	MEAW01000011						pfam06528	Phage P2 GpE. This family consists of several phage and bacterial proteins which are closely related to the GpE tail protein from Phage P2.
MEAW01000011_38	MNTKQTTTTETDLPDSPAHDDPNTLTLDTPLVRGNQTIDAITLRKPKSGELRGVSLSDLVSLDVAALSKVLPRISTPMLTEADVANIDPADLVQLGGIFAGFLMPKAVKSKLASQTA	117	MEAW01000011						pfam10109	Phage tail assembly chaperone proteins, E, or 41 or 14. This is family of various Myoviridae bacteriophage tail assembly chaperone, or TAC, proteins.
MEAW01000011_39	MGMPRKLKGFNLFQNGENFVGQVTEITLPKLTRKMEDYQGGGMSGPIKVDFGNEGIQMEWTAGGFMKSVLQQYGITQHDGVLLRFAGGYQSEDSTSVDAIEIVIKGRHSEIDPGSAKAKEDTAFKVTTVASYYKLSINGEDIIEIDFVNMIDRRNGTDLLAALRTAIGL	169	MEAW01000011						pfam04985	Phage tail tube protein FII. The major structural components of the contractile tail of bacteriophage P2 are proteins FI and FII, which are believed to be the tail sheath and tube proteins, respectively.
MEAW01000011_40	MAQDSYHHGVTLVEINQGSRPIRSISTAILGLVCTAPDADATTFPLDTPVLVTNVIAALGKAGKQGTLHKALTAIGAQTKPITVVVRVAEGADAAATTTNVIGTVTPEGKYTGMKALLTAQAKLGVKPRILGAPGLDTQQVAAALVTTAQSLKGFAYVFAAGAKTKEEATAYRKQFAARELMILWPNFLAWDDTANATVEVPAVAYAMGLRAKIDNDIGWHKTLSNVAVNGVTGISADVSWDLQDPATDAGYLNEQDVTTLINQGGYRFWGSRTCSDDPLFAFENYTRTAQVVGDSIALAQMVNVDGPLNPSLPRDIIESINGKFRQWVSLGYLIGGSSWFDPEPNTTDVLKAGQAYIDYDYTPVPPLENLTLRQRITDRYLADFASKVNA	391	MEAW01000011						pfam04984	Phage tail sheath protein subtilisin-like domain. This entry represents the second domain in a variety of phage tail sheath proteins. According to ECOD this domain has a subtilisin-like structure.
MEAW01000011_41	MNQKFAAFDAQGNITAFYDSVDSPAPSGVNVVDISDDEWRALVNGQSHGKRVMLDANLRPVLLDPPAPTRADVAASMRSKRDSAMDATDWLVSRHQDEKLIGSGTTLTSVQFSTLIKYRQALRDISDADGWPYIELPAAPDFVTAIA	147	MEAW01000011						pfam16778	Phage tail assembly chaperone protein. Phage_tail_APC is a family of general phage tail assembly chaperone proteins from double-stranded DNA viruses with no RNA stage, many of which are unclassified.
MEAW01000011_42	MTDLVESSTWSPGIRQFETSDPVEGGPDGIDNVPLRQLANRTRFLKDAHDALAGAQNPYPQYATTVQMQAAISALVDAAPGALDTLNELSKALGNDPNFATTMANALALKAPIDSPVFTGTPKGPTPPQFDSSTKLATMAAVQRALGGASSMKLVGAGVAMDVTYAGADVVLYGNSGPFTQVLPPVSTYPSGVGMRFYNASGFPVTIQTAGNDRFSAFSGTVSSIVVGTGDSLVLSAYGPSNWEVMGGSAALPWSSQFGSSIAANGYQKLPSGLIIQWGLFQINFSSTPQTASGVVTYPLAFPNGALSVTATSLSSTPSAYPAPSVVLTSASQFNAYAYGAVNNAGQSYYYIAIGR	356	MEAW01000011
MEAW01000011_43	MPKLLPPNATKLETRTAAALAAVDALPIPIRDYWNPEKCPSALLPYLAAEVSVDGWELAESDDARRALIRGAIQLHQKRGTPWAVREVIRRLGFGEVTIVEGRRVRRRDGSVTYNGDYVHGRETAWAEYIVKLSRPITRDQADNLKAVLERYAPQRSMLVSLDYREAPIRYNGFAHRDGQYNRGSIKS	188	MEAW01000011						pfam09684	Phage tail protein (Tail_P2_I). These sequences represent the family of phage P2 protein I and related tail proteins from a number of temperate phage of Gram-negative bacteria.
MEAW01000011_44	MTTSALIDLASLPLPDALEVLDFETIYAARKAALISLWPADEQAEIAATVELESEPLARLLQENSYRELVWRQRINDAVRAVMLAFAMGNDLEQRAALFGLKRLIVTPADPANNVAEVEEGDDSLRERVQLAPQGFSVAGPAAAYVTKARAVDGRIIDAQSSRPRPGDVLVTLLSSEGDGTASPELCNAVAAALSAEDQRPLSDTVFVASAEIVTYRIRAKGYTRSAVGADVLIEQAKKNARAYADKVHHIGIGVAESAIKGVCQAAGLSKTELIEPAGDIAISPTQASYCIEVVIEYGGIYA	303	MEAW01000011						pfam04865	Baseplate J-like protein. The P2 bacteriophage J protein lies at the edge of the baseplate. This family also includes a number of bacterial homologs, which are thought to have been horizontally transferred.
MEAW01000011_45	MKGMNAATGRAIADLDHLYQSIGKIISTPLASCVKRRPFGSDLFSQIDAPNNGAERTRLYAAIATALMRWEPRLVLTRVQITVDDATVGEVFSGKQYVDIEGYTTESGAAVRTRVPLNEVITA	123	MEAW01000011						pfam04965	Gene 25-like lysozyme. This family includes the phage protein Gene 25 from T4 which is a structural component of the outer wedge of the baseplate that has acidic lysozyme activity. The family also includes relatives from bacteria that are also presumably lysozymes.
MEAW01000011_46	MRRLSHRARAVGMMGGMDANEIQRLARNAVRKGAILDVNHGAALCRVSVGDPDDDSGYLATNWIPWLSVAAGGVRDWRPPTKGEQVILLCPMGDPAQGVALCGFYSEGFPAPANSGDTHTRIYPDGAVVAYDHAAHALTAELPASATMLVIAPGSVTVQTKAATVQAETITLDASQTTCTGAMTVKGPFAFESGMTGKGGAGGSTMQIQGAADFTGDVKSQGISLPHHTHREQGDGNDVSAPK	243	MEAW01000011						pfam04717	Type VI secretion system, phage-baseplate injector. Family of bacterial and phage baseplate assembly proteins responsible for forming the small spike at the end of the tail or bacterial pathogenic needle-shaft.
MEAW01000011_47	MDDLSIVESRLSALLSRLQPAGRRAAMRDIARALRRSHQARIAAQKNPDGTAYDARKPRLKPDGKPRDKRGRIKRAAMFAKLRTARYLKVEADANGLAIGFDGRVAGIARVHQFGERGRVAPGGAEYQYPARVLLGLKPEDCDLILDLLLKHVAR	155	MEAW01000011						pfam05069	Phage virion morphogenesis family. Protein S of phage P2 is thought to be involved in tail completion and stable head joining.
MEAW01000011_48	MIKPAGLRAAIVAAIPSLGSNPEKLTVFIDQGSIAATGARSLSFEYRYVCNVLLLDFGGDPDALFIALLDWVRHNQPDLVLNPDEHASGITYEIDVLNNKTADVSIKVQLTEGIVVKVNDDGKRIVEHVDDSKLQDVAGPWVDEPWMT	148	MEAW01000011						pfam06891	P2 phage tail completion protein R (GpR). This family consists of P2 phage tail completion protein R (GpR) like sequences. GpR is thought to be a tail completion protein which is essential for stable head joining.
MEAW01000011_49	MQQCQPITRCTLPAMAPRTNGELHEAFNDAKGAWGMCAAKVDMIVACQERAQAKINAEAKRATHD	65	MEAW01000011
MEAW01000011_50	MNAAASKLVAGAVALALLVAAFFYVRALRAELADAKNRLACSGQAVASRDTTINGLRQDASNKATQQQQLDAATGNVAAKLATARQEIRKVINENATVRSWADTPLPADVARLSASPAYTGAGDFGAAVPADHALHAAGDGAAH	144	MEAW01000011
MEAW01000011_51	DYARNLYDVKLARAYDKYAGADKAAA	26	MEAW01000011
LOYH01000027_1	LVAFRALQGLVAGPMIPTTQALMLSIYPPQRRGFALSMIAMVTVVAPIAGPVFGGWVTEHYSWRWAFLINLPIGVFAAMCVFAQMRARVETTVAARVDYVGLAALIVGVGALQIVLDKGNEADWFNSTFIVVMSVVAAFGIALFLIWELNEPNPIVNLRLFAHRNFAAGTLTLVLAYSAFFAVNVIVPQWLQRTLGYTAFWAGLAVAPMGVIPVLMTPFMGKYAPRFNMRVLVCCAFAILGTSSFLRAGFVPDIDFTHIALIQLLQGLGLALFIMPINSILLSDLKPDEIAAGSGLSTFLRTLGASFAVSITSFLWDRRAILHHAQLSEHVSAFDPAVRAEVARLGGGDPQRAATLLGNLVDAQAYQISFNDVSFALGCVYLAVIAVVWLARPPFGPGA…	403	LOYH01000027				cd17321	Methylenomycin A resistance protein (also called MMR peptide) and similar multidrug resistance (MDR) transporters of the Major Facilitator Superfamily. This family is composed of bacterial, fungal, and archaeal multidrug resistance (MDR) transporters including several proteins from Bacilli such as methylenomycin A resistance protein (also called MMR peptide), tetracycline resistance protein (TetB…	pfam07690	Major Facilitator Superfamily.
LOYH01000027_2	MPTHHAGAMPPDLATLAVFDVTEFPFVVVRNDAIASAGYAQRWLDDMHALMRHGEPFVMIFPPARPDEAHDDRKERGMWLKQNRAALAAVCRALITIEPDPAEREAAIANASGIEKAFGIPFDVTASLDDARQAGRRRLAEAV	143	LOYH01000027
LOYH01000027_3	MNGLDCLKWLVPGDTDASWQRMTDAAAGMGFDKVVLIVLPFTGASFDLARKWSSGVPGWTALYRQRQFDRVDPMLRHCFRSALPLVWDDALFALPEQRPCYEAAAAYGMRSGVVLPVRGAKGEVGMLLCASADELAATREHCDRHLAALTLLRDVACEAIAGTRCHAPPDSVPRLSRREVECLRWHAAGKTSWEIGHILNVTESCINFHFMNIRRKFNVSRRHEAVLRAVEWGLISISDVTVPT	244	LOYH01000027				cd06170	C-terminal DNA-binding domain of LuxR-like proteins. This domain contains a helix-turn-helix motif and binds DNA. Proteins belonging to this group are response regulators; some act as transcriptional activators, others as transcriptional repressors. Many are active as homodimers. Many are two domain proteins in which the DNA binding property of the C-terminal DNA binding domain is modulated by mo…	pfam03472	Autoinducer binding domain. This domain is found a a large family of transcriptional regulators. This domain specifically binds to autoinducer molecules.
LOYH01000027_4	MTHSALRPILIVLHREQSSPGRIGRLLAARGHPLDIRRPPLGDPLPATLADHAGAVVFGGPMSANDGDRWIQDEIDWIGVPLREAAPFLGVCLGAQMMIRHLGGRVSAHRDGRAEIGYWPIAATPAGRRLGSWPSHVYQWHREGFERVAGLEILATGEHFENQAVRYGPRAYGLQFHPEVSYPMMRRWSTAAAHKLSAPGAQDLATQAREGRRHDRATAAWLSAFLDRWLDDVPASGRHGHVGDADQPPLDRSQHGFVPT	260	LOYH01000027				cd01741	Subgroup of proteins having the Type 1 glutamine amidotransferase (GATase1) domain. This group contains a subgroup of proteins having the Type 1 glutamine amidotransferase (GATase1) domain. GATase activity catalyses the transfer of ammonia from the amide side chain of glutamine to an acceptor substrate. Glutamine amidotransferases (GATase) includes the triad family of amidotransferases which have…	pfam00117	Glutamine amidotransferase class-I.
LOYH01000027_5	MLTVWGRRTSFNVQKVLWLIGELGVPYRHIAAGGEHGSLQTPAFAALNPTCRIPVIDWDGDVVWESHTILRYLAARVPNNPFWCRDAFARSRAERWMDWSQTALEPDVMTGLFWALVRTPPERRDDALVRDKAARSATHFQLLDRLLSTQPFLGGATPGLADIPAGATLFRYFSLDVERPPLPHVEAWYARLCRRPAYREQVMVSFDALRGQPG	214	LOYH01000027				cd03180	C-terminal, alpha helical domain of an unknown subfamily 2 of Glutathione S-transferases. Glutathione S-transferase (GST) C-terminal domain family, unknown subfamily 2; composed of uncharacterized bacterial proteins, with similarity to GSTs. GSTs are cytosolic dimeric proteins involved in cellular detoxification by catalyzing the conjugation of glutathione (GSH) with a wide range of endogenous an…	pfam02798	Glutathione S-transferase, N-terminal domain. Function: conjugation of reduced glutathione to a variety of targets. Also included in the alignment, but not GSTs: S-crystallins from squid (similarity to GST previously noted); eukaryotic elongation factors 1-gamma (not known to have GST activity and similarity not previously recognized); HSP26 family of stress-related proteins including auxin-regul…
LOYH01000027_6	MALKSAAPPSRSGGTRHDGMNDRMHDRMHEDTRLMHAGRDSAAWHGFVNPPVYHASTVLSPTVADLLNRTQPYIYGRRGTPTTDALERAVTSLEGGAGAVLCPSGLSACTLALLSCLKPGDHLLMTASVYGPVRHACEGVLARLGVETTWYDGSTPVAAAFRANTRALYVEVPGSYTFDMHDIPALVRLAHAHGALVVADNSWATPLFFQPHALGIDLSIQAGTKYLVGHSDAMLGTVSATERAWPALKQLHGDLGLCAGPDDVYLALRGLRTLGVRLRQHQRNALAVASWLATRPEVQRVLYPALPGDDGHALWRRDFRGASGLFSIVLQPAPPHAVEAFLDQLALFGLGYSWGGYESLALPFELDAHGLAARWPAGSRGVRVHVGLEDPDDLIADLA…	421	LOYH01000027				cd00614	CGS_like: Cystathionine gamma-synthase is a PLP dependent enzyme and catalyzes the committed step of methionine biosynthesis. This pathway is unique to microorganisms and plants, rendering the enzyme an attractive target for the development of antimicrobials and herbicides. This subgroup also includes cystathionine gamma-lyases (CGL), O-acetylhomoserine sulfhydrylases and O-acetylhomoserine thiol…	pfam01053	Cys/Met metabolism PLP-dependent enzyme. This family includes enzymes involved in cysteine and methionine metabolism. The following are members: Cystathionine gamma-lyase, Cystathionine gamma-synthase, Cystathionine beta-lyase, Methionine gamma-lyase, OAH/OAS sulfhydrylase, O-succinylhomoserine sulfhydrylase All of these members participate is slightly different reactions. All these enzymes use P…
LOYH01000027_7	MDTIATRLKALKTLAHAAPHVPAENWPDTPQAQFERWLDEAVAAGAVEPQVMTLSTVRPDGRPDARSVVLLNVDARGWHFAASTRSPKGRQIENRPFAALTFYWPAIASQVRLSGPVERLPAAEGRADFAGRPERSRASILAGRQSERLDDPADLTRAIDAQLARLAADPALVSEDWHLYTLAPDEAEFWRADSARRFARQAYRRDGQRWERCALWP	217	LOYH01000027						pfam01243	Pyridoxamine 5'-phosphate oxidase. Family of domains with putative PNPOx function. Family members were predicted to encode pyridoxamine 5'-phosphate oxidase, based on sequence similarity. However, there is no experimental data to validate the predicted activity and purified proteins, such as yeast YLR456W and its paralogs, do not possess this activity, nor do they bind to flavin mononucleotide (F…
LOYH01000027_8	MTTTHRRPSRLRRSWLFLAGADHDALVAGAASGADVLIQELETFTPPDRRPAARELSERVLAGWRDAGILASVRVNPLDAGGIDDLRAAMRGRPDIVMMSYVATPEQVVALDEAVTRFEREYDIAPGSTELVPNIESTLGLVNTMAIARSSPRVSAVLVATEDMVADMGAERTRAGHELDYVRSRFRVECAAVGVTAIDCPYSYADNEGAELDMRVSRGLGYQAKAIVNAQFVPVVNRVLTPTADEVALARRVIDAFDSARRASGGRRVAAAVVDGFLAEVPDYLAAHRLIARATQFGIA	300	LOYH01000027						pfam03328	HpcH/HpaI aldolase/citrate lyase family. This family includes 2,4-dihydroxyhept-2-ene-1,7-dioic acid aldolase and 4-hydroxy-2-oxovalerate aldolase.
LOYH01000027_9	MPFDWTQEQHATLARFRDIGTEIAAAERDARAPAGFDAAGWTRLGQEGLWDMIVPETYGGDGHGWWHFSAALEGLASTIRRPALLLSVIAQAGMVRALERYGTATQQDRYFGAILRGELSATAIAEPGTGTDVRSIATKLVEHGDGYRLTGSKFNIAHAPLARFILVVTRIETLGRRNTALVIVDRDQPGMTVAAPDRKLGLDDLPTGALHFDDCPIARGQLLGEPGAGLGNLIDIISLGRLYYGLVAAQVTAPYLRDAIGYCRDRRSFDSTIDAHQYVQRRLVDLQIGIERGTWLARGALAQLLTDHPQALMTCSIAKLVGAQDLVDGALGLVRLYGSLGYQAGPVAAFASDALGFMSVGGTEEMHRKNIFNQMMRAG	379	LOYH01000027				cd00567	Acyl-CoA dehydrogenase. Both mitochondrial acyl-CoA dehydrogenases (ACAD) and peroxisomal acyl-CoA oxidases (AXO) catalyze the alpha,beta dehydrogenation of the corresponding trans-enoyl-CoA by FAD, which becomes reduced. The reduced form of ACAD is reoxidized in the oxidative half-reaction by electron-transferring flavoprotein (ETF), from which the electrons are transferred to the mitochondrial …	pfam02770	Acyl-CoA dehydrogenase, middle domain. Central domain of Acyl-CoA dehydrogenase has a beta-barrel fold.
LOYH01000027_10	MAATERITMTMRELDRFKVIQDVADGKLKPWRAAERLELTTRQIRRPVARLREQGAAGWLSGHRVKSGNK	70	LOYH01000027						pfam13384	Homeodomain-like domain.
LOYH01000027_11	MKTTGEWLDALKERLNLPSDYALAKELGVTRQAVSSWRNGHKTFTEEMCLQIAEKLDVSPFEVLATVKIEWIKDADRRAVWTRALEKFSEGFRTLVLRANAYGAWVPQV	109	LOYH01000027	PM2_04	P16_TR		cd00093	Helix-turn-helix XRE-family like proteins. Prokaryotic DNA binding proteins belonging to the xenobiotic response element family of transcriptional regulators.	pfam01381	Helix-turn-helix. This large family of DNA binding helix-turn helix proteins includes Cro and CI. Within Neisseria gonorrhoeae NGO_0477, the full protein fold incorporates a helix-turn-helix motif, but the function of this member is unlikely to be that of a DNA-binding regulator, the function of most other members, so is not necessarily characteristic of the whole family.
LOYH01000027_12	MRKEPLQIHQAALGGYTIDGPYTPQARAGERGGLVAKPPRFFAFRRLVARLFRSGV	56	LOYH01000027
LOYH01000027_13	MERSPAYLRGRADFEADVEHIDNPYPMLSCDWHDWDAGWCDAANGDDADDEEEF	54	LOYH01000027
LOYH01000027_14	MLFAFGIGFALGATAAVAVVGAVIGLALRHADDNEVDHG	39	LOYH01000027
LOYH01000027_15	MAKQTADHLTVDLFGHGPGRPKKQNALTGAQRAARFRAKRKLFPVTRNENSAVCEWCACERSGVCRICGEGA	72	LOYH01000027
LOYH01000027_16	MAGSLPDDENPKTTHLTPYARGYEAYLNGLDRDDNPYEWLTGGWHDWMLGFAESESADRGLSAGEAYE	68	LOYH01000027
LOYH01000027_17	MTGPSSAFLDLGYTEPSEPRPPRARRASTVPVPVHHETAPGDRSPAAAALRAMRTAIDAKRGFLPSDQGVRAGDDPFARAQLAVAYERLRAALALYNTFAADLDVPGARAFIGDVEVREGGQ	122	LOYH01000027
LOYH01000027_18	MTTPEKLPSGFLGINAKSIHAPRTPNTDAVSRAKAKGRLHDLLRVSQSVIYDPAAAKEAQHRTCWCQRALTSPGETLGVRRNVDGSGASLAGVSTCGSVWACPVCSLKVCMQRQAEVADGMKAHVGNGGYVWLMTNTFPHEAGERPLADMLALQAKAMQKFQNCRTYKRILGKGVRAGSIKALEITLGTHGWHPHTHSLVFATPDAFGDVKEGDTGRMASRLIDELKRAWYEALLKVGLCEPSQMSDVIDHGLDVRGGQYAAEYVAKFGRDTKWGLSRELTMNAAKTGGGQKGAHPFQLLEWAAAGDGQAAAQFREYVAAFTGRRMLTWTPGLKAALGLDELEQSDEEAAAAQLPEEEVVGAISAEDLSVLTARSMLGRFLAFVSEYCYDPSTAQADID…	436	LOYH01000027	rep_d	rep_d				pfam01446	Replication protein. Replication proteins (rep) are involved in plasmid replication. The Rep protein binds to the plasmid DNA and nicks it at the double strand origin (dso) of replication. The 3'-hydroxyl end created is extended by the host DNA replicase, and the 5' end is displaced during synthesis. At the end of one replication round, Rep introduces a second single stranded break at the dso and…
LOYH01000027_19	MNEEFESKTGVYYGDMVNQDIVDAVQEAKAAARDVRAMHDKLSPFERGLAAKQIAVIQRLVDAVEKL	67	LOYH01000027
LOYH01000027_20	MSELQSIIAAVKEKAEELVVLVAGNLPHNQTLTELAGALHDALADIDGRVAAIETAAKADLSALEDALTEKLTAFVNGKIDTFAQGVTSTLQSHMSQVQQAVTIADNAHAAVAALQAIVQPSNTSA	126	LOYH01000027
LOYH01000027_21	MSTPGKYIGTTPCKTKGCSEVVRVKLNRGGRAYGKCDRCTCRFEFDGVAHSQRFVREEVTLLADPYDENPKIPGETTPPGGPAPAVDPKKTQEKPKRRGLLSGTPFEGL	109	LOYH01000027	cons_c2	P14_TF
LOYH01000027_22	MMDVQALDQIGQEEAAEREALAGEQQQQLQAEEAKEAASLSDQYFFGLNKARGVVLKMLPECTDDWTEDVTREIADALAECDAYYGWGGVANVIKHPLLKLVVAAVPLAWSLGFALRNRRMRAQLEAAAAGKHHVVRAVAPAPAKPGQNVEPMPAAAAEPAPAAPAGEPAFVGVDPGALMADQMVAA	187	LOYH01000027	cons_a1	ORF_h
LOYH01000027_23	MTRRTGTRHGGIIGVIGRSRSGKGVWIKRYFLPKVRGPILVWSPLEISRPDDYAGEIGGERVYTIQELVKALAAGKTRLVFVPSQDDAEREAQFDRFCRILENPGFKRWTVIVEELMLVTKPHKAPTAWKSMTTAGAHSREMTLIGVSQRPAQVDKDFLGNCTEIHCYAVSNVADAKVMADVLFVDKAEILGLQKFHYIHRDAEKGEVTTGVVSYE	216	LOYH01000027	ATP	ATP
LOYH01000027_24	MSISAYLPSKHRLAQEVIATTVGVLVAAWIISKWPAAKKLVDGNTIWSTSQSDFPTS	57	LOYH01000027
LOYH01000027_25	MKNPHVKTAIVVLGTFALCAFIQKSVFQIPVIGPYLPGGANAA	43	LOYH01000027
LOYH01000027_26	MRKEQLVNLQNVNPGQTALLSIPCGPTYERIKLYFTGGLLISMIDLITIKQNGKPVWAVAGSDLLAQNLYEGKPNPTNVALIDFTRRGAKSSATKNSAGVVIQSTQVQEELFTCLATAGLQQCTMEIKINAAAPAGVGMTAWAQESDPSKNPWVFKEQSATYALMTVGQNDIPLPVQQAGSVITKIYLHQSNYGQAGAGSIQSLQIRNNQVIISEGTPQVYQDDQTDYQKVPQAGLFVVDFDLQGMREKWLNTTLSKNVFIRIITQTGPVFLTGYAKIVDPINR	284	LOYH01000027	MCP	MCP				pfam18628	Viral coat protein P2 N-terminal domain. P2 (30.2 kDa) is the major outer-coat protein of the marine lipid-containing bacteriophage PM2. Each sub-unit of P2 is composed of two beta barrel jelly rolls, disposed normal to the surface of the capsid, which lend pseudo-6-fold symmetry to the molecules, facilitating their close packing within the capsid. There is a Ca2+ ion located between the two beta…
LOYH01000027_27	MSLYDFSLDGTDVGSGSYDASGADASTLYGIYGPDATNSNYTYATSPDTSNNTSLPSTLGQLQTNGSTDSSGSNGALWLSGFQSLLGAAVAGDAIANGLTAQGNVPYYRAPNGTTYPVGTGPSLTRGNGMGMLLLIGLVVLLLDHEGRG	149	LOYH01000027	PM2_P3	P3
LOYH01000027_28	MTSPITAGAPSWAGMPNLSLGLGGGPSGAYSTTNSSFNDGSFVVSNGGGSLDTALAGTAAVGSGILQQYLPYLLLGAVAWYVLKHRKA	88	LOYH01000027	cons_p	P8
LOYH01000027_29	MVRAEAPQSVTMRPATLDEIARMFSPVDRWMTTGEGAAACAAKGDCFVLEQDGVPVLAWSLKVDGDELFIQAAAGRAGFDLTEFGLALVERQAVGFRSIAFRTRRRGLMKKAIDNGFYPAWRKGDVVLMRKDLR	134	LOYH01000027	cons_q	GNAT
LOYH01000027_30	MIFRPQQLHLVRLGLPATPCNGGSSDSKTSTSNQNIDQRLDVGGGGVGATASSGGSVNINVTPTDQGSIQQSFGLAHDALSDVTAIGTSSVSASTHTAELAINGALDSVAGAQAAFQQATQAVQSAYQDSSQQVSAAYQDAKTGNQRVIVIGALVVVGLVVLAPVLREAA	170	LOYH01000027	cons_r	P10
LOYH01000027_31	MQTLTTKLLAGQRMPFKIAGSVFFIQAADQGQNLVVRFFTGNAQSGEVDQVGASFKAKPPAPFDGIDLLAPVDTNVTFIIADGDIDFQLPGIGVTVNNTATNPVPVSIVAEPGQPFEVTNVPGQDLKVSVDGTVNVSGATLTATNVGITPAGTGVSEAGNTTVATGAATHVLAAAAGRKRAIFYNAGNGRIGLGGAAGLTFANAAIVLQPGDAWKETDGPQLDWYAVSDTGSSVNIQTVN	240	LOYH01000027	cons_s	P1_spike
LOYH01000027_32	MKKVIVVAALAFGTIGAHAQSELISGLAGRIAQNVTTKSLNVSGATALGNASVTGTLGVTGATTLGTTTVTAPASGTTIWANSYSTTQSSANVPTVDYQFNALADYGSFPDTSTHFGFVVNGGKSVSTANTTGSWQLFRAGYTGYGGADTSSFITAAQLIMQPTPSSYNNSGNFTGSNPECIMVAGMTPTSCVGEESDVKTAVAPTNIREGIRISDIGSTAGTFGVNTDAGIGIVNGGGIGFQNGILFGDPVTSSTFPVPAGGRLIQTVATSTALQSFVDFSNISGAPTSAALTLPANIREACFGSVSNCTGGAIVSGTTANGGQLVFNNNQIAFNWASPVFTVSSVGNVSASGTLSVSGATTLGAPVVLPMYTVAGLPACTSGNKGAMAAVSDATSPA…	424	LOYH01000027
LOYH01000027_33	MSDNAGLAVLALAAGAAALLTMSGNASAIGLAPDNGSADGSVDLTGSLDNVGADLMNNLGLNNTTQVGDPGSNLRAFLDMIAMSEIGPSLLANSNNGYNVVVGGSLFDNGYVDHPRIVVRTRYGLSDAAGRYQAMAAVPGQIKTNTWDWISARLGLTDFSPASQDAMATYILQWKGAYNDVLAGNVQSAISKVAGQWASLPGSPYGQSPHDLGTVLAWYQQAGGALA	227	LOYH01000027	endolysin	lysin		cd00736	Bacteriophage lambda lysozyme and similar proteins. Lysozyme from bacteriophage lambda hydrolyzes the beta-1,4-glycosidic bond between N-acetylmuramic acid (MurNAc) and N-acetylglucosamine (GlcNAc), as do other lysozymes. However, unlike other lysozymes, bacteriophage lambda does not produce a reducing end upon cleavage of the peptidoglycan, but rather uses the 6-OH of the same MurNAc residue to …	pfam00959	Phage lysozyme. This family includes lambda phage lysozyme and E. coli endolysin.
LOYH01000027_34	MKDTANNLALGLGVAVLGFALYRYFQGQGAANAAAPSSSTPYVASGQTGSGFPGALSTLLNFGGSTNGPSPLAVDNPYASTSWNPDALSTAMSQDLGAALQAAGERGVNSYGFTLP	116	LOYH01000027
LOYH01000027_35	MSLKANAAGLAIGAGVILIGLAYVKRGSIVASAGQAVSNVDGTLTDAVLQIPGASALTDPATGDFNPATAGYASGQATREWLGEQWSSVKNWFTLAGTSPDPTFDTGSSAGWGGGTSEVSPGNGAAPTDFGNFLSL	136	LOYH01000027
LOYH01000027_36	MSFLDRLGEPSTHAGIGVIATAASTAAIQLGANPTKVGAIAAILQALVGLFAVFAPESASTPPAGQ	66	LOYH01000027	07hyp	holin
LOYH01000027_37	MDAAQWLTIGVSIVQILVVPVGCFRYILGVEKRLTRIEAKLGIAD	45	LOYH01000027	PM2_21	P17
LOYH01000027_38	MTDGVAYFKPRAGVTFNGDPVVAVYAYGHDVPYPAGVKHPAADTYGYGVVVEGTIAFGMMQVKGSPAHVTTSPVAVPGHEFVEIGCND	88	LOYH01000027	cons_s	P1_spike
LOYH01000027_39	MRYPNLRYGKPDEFRYYMNGRTVADVARELRRSERSVSDWLTGRERVPWWAPEILRLRAVERDATRLRFAFNAWKPSNVDAPKRERPHLRIVA	93	LOYH01000027
LOYH01000027_40	METDEIQRRDDRGFLPAVRREGFHCLRQIREALVVGITPVPDNAGQLGERCRRLENSADDLAQFYLYPFIDDSTSIFKFADIQRCMIDSWS	91	LOYH01000027
LOYH01000027_41	MSESSKEVNVPHQKTVVTYWSNMIVSAIAVASPEYPYNHKVTLLNNDGSKFGDFLLDNSFGQVNNVLAGLFVALSDATPIGVYGVVGETQGGLQLIFGLYLTGPNSK	107	LOYH01000027
LOYH01000027_42	MSYVLYYSPGAASMAVHWMLIELGVPFETRLVDIDAGAQHTPEYLRLNPAGRVPTLVVDGIPRTESAALLMLLAERHPEAGLAPRPGAPERPEWFEMMVYLANSVLPAMRNWFYAETDGDPRGAERVKAFSRGQIEASMAHLDNLLSDGRSYLIDNRLSTADFLALMLMRWTRNMPRPATTWPNLARYIQHLRGMPTFVELNAREGLTEWMNADDSR	217	LOYH01000027				cd03188	C-terminal, alpha helical domain of Class Beta Glutathione S-transferases. Glutathione S-transferase (GST) C-terminal domain family, Class Beta subfamily; GSTs are cytosolic dimeric proteins involved in cellular detoxification by catalyzing the conjugation of glutathione (GSH) with a wide range of endogenous and xenobiotic alkylating agents, including carcinogens, therapeutic drugs, environmental…	pfam02798	Glutathione S-transferase, N-terminal domain. Function: conjugation of reduced glutathione to a variety of targets. Also included in the alignment, but not GSTs: S-crystallins from squid (similarity to GST previously noted); eukaryotic elongation factors 1-gamma (not known to have GST activity and similarity not previously recognized); HSP26 family of stress-related proteins including auxin-regul…
LOYH01000027_43	MPSFFIDRPVFAWIVALAIVVAGVLAIPQLPIAQYPRLAPPRVVITASYPGASTETVDADVGSVIEESLDGADGLLYYETSSDGHGNLEIDVTFSPGTDPDIALVDVNNRLKQVEPRLPQQVVQQGIGVFKAANTFLMLVTLTSTDGMRDSAQLGDYLNRYVLRELKRAPGVGAAELWDADEALRVWLDPVKLREYDLGADDVIAAIGAQNATVTAGAIGDAPFVPGQQLTATVVVKGQLASPEEFGRIVLKSKQDGSAVRVADVARVEIGRDDYSFYSRLNGRPAATVGIQLGPRGNALETSNAIRARLAELSRTLPPGVAVEIPFDGAHFVRIAIHEVVLTLVEAVVLVFCVMWLFLRDLRYTLVPTVVIPVTLMGAFVAMWAFGLSINVFTMFGLV…	1053	LOYH01000027						pfam00873	AcrB/AcrD/AcrF family. Members of this family are integral membrane proteins. Some are involved in drug resistance. AcrB cooperates with a membrane fusion protein, AcrA, and an outer membrane channel TolC. The structure shows the AcrB forms a homotrimer.
LOYH01000027_44	MAGFDPMARRAGIDWHAHFTRLADEARRLTAPAETVLLGFSSETSDFVRFNGGRIRQTGRVTQGRLSVRLVDGARQAHSALTVCGDAAADLPELAAALAVLRDGLRDAPDDPHLLFDTSSWLQETRRTGRLPDADGLARVVAECARGLDFVGFYAGGTLARGFASSTGSRGWYEVENFNFSWSLYDPSGRAIKTVYAGDDWRDAAFAARVEAAAARLPVLGRTPRALAPGRYRAYFAPDAVHEMTSLLGWSGFSARALASARSPLHRLYAGEVALDPRVSITEDFSLGIAPAFNADGYRRDSVPLVVDGRGAGQLVSARTAREHGRVPNGADNGESPQSLTIAGGTLADADVLAALDTGLYVGNLWYLNFSDPIACRMTGMTRFATFWVEGGRIVAPVD…	453	LOYH01000027						pfam01523	Putative modulator of DNA gyrase. tldD and pmbA were found to suppress mutations in letD and inhibitor of DNA gyrase. Therefore it has been hypothesized that the TldD and PmbA proteins modulate the activity of DNA gyrase. It has also been suggested that PmbA may be involved in secretion.
LOYH01000027_45	MIDENRAPGARAVQAAQALRSDADFWSLRIVDETIDEHAVRNDVAQPFSRTRERGAMLMARAGTGAGYAATPDLSPAGLQAALDVATARARASAPWALVDHREAARPQESGTYASPDVDAALPSRAEWIERLAHECAAANLGARIVERAASVMIVNTEQRYLTSDGVRIDQRFRFLMPELRAVAHGDGDTQTRSLGQSGTLAQGGIDVLARYGFDGAGARIADEALQLLAAPNCPTGRRDLLLMPDQMMLQIHESIGHPLELDRILGDERNFAGSSFVRPEMVGHYQYGSPLLNVTFDPEPAAEAASYAFDDDGTPARKQYLIRNGVLERLLGGALSQQRAGLPGVANSRASSWNRAPIDRMANLNVEPGDQSLDALIAGTEHGILMRTNTSWSIDDHR…	483	LOYH01000027						pfam01523	Putative modulator of DNA gyrase. tldD and pmbA were found to suppress mutations in letD and inhibitor of DNA gyrase. Therefore it has been hypothesized that the TldD and PmbA proteins modulate the activity of DNA gyrase. It has also been suggested that PmbA may be involved in secretion.
LOYH01000027_46	PELLVLDEPTSALDVSIQKQVLNLLTNLQKKYKLSYLFITHDLAVMRAMAHRVIVMKAGRVVEAGETLDVLHAPSHPYTRALLASSMLAPARVPQQRQERTDD	103	LOYH01000027	ABCtrans			cd03257	ATP-binding cassette domain of nickel/oligopeptides specific transporters. The ABC transporter subfamily specific for the transport of dipeptides, oligopeptides (OppD), and nickel (NikDE). The NikABCDE system of E. coli belongs to this family and is composed of the periplasmic binding protein NikA, two integral membrane components (NikB and NikC), and two ATPase (NikD and NikE). The NikABCDE tran…	pfam08352	Oligopeptide/dipeptide transporter, C-terminal region. This family features a region found towards the C-terminus of oligopeptide ABC transporter ATP binding proteins, immediately following the ATP-binding domain (pfam00005). All characterized members appear able to be involved in the transport of oligopeptides or dipeptides. Some are important for sporulation or antibiotic resistance. Some dipep…
LOTC01000038_1	RPWLWLATRRSDCRIFQNRTVPDIVQEVLAPYGFPIENKLTDSYVPREYCVQYNETDTAFVLRLMEFEGIYFYFRHAADSHTLVLCDAMSSHVALPGYETIPYIAQDRTAIADEEHIEGWLPAQEVSVGKHQTSDYDYTKPRADLSAQKVDPRGHDHDSFASFEWPGGYRDDAPGAHYSRVRLEEQQAEHERASADTDVRGAAPGYLFTLAHCPRADQNREYLIVRCRYRFQENAYASDQGAEAVVHRTMMLVQPSSLPYRSPRETPRPRTNGPQTATVVGPPGEEIWTDQYGRVKLQFRWDRYGQSNQDSSCWVRVSSPWAGGGFGGVQIPRVGDEVVVDFLNGDPDEPIVTGRVYNGEKMPPWGLPGSATQSGLLSRSSPGGTTEHANAFRFEDKKG…	643	LOTC01000038						pfam05954	Phage late control gene D protein (GPD). This family includes a number of phage late control gene D proteins and related bacterial sequences. This family also includes Bacteriophage Mu P proteins and related sequences.
LOTC01000038_2	MQNWQPTNPIERRFMDAHTDWMSFAKEQDARLMIWQADETDAELVRLYFQVQDETSCAVRTMRASFINEAGYAKALTDELIAFYDSRREGSDAHGVRADWQAPYDDGKNPLLYLFAVADSLMQHHPDVFPAMVFVLEPAKVRDDAAWVRWFDDLLSIIAVAPQLAERVRFVVPRTDIAPFSALMQRHRAAVRVVQGKYSMASVPRELLAESGERGPSGEFRRHFVLLTEMIEGGNPARLEELRAAALKVAEREQWFDQCVVVHLIVGAAYLKWRDRERAIDAYRSAASSGTRAVEAGHPAGHKLVANGLFGEASVHLTHKDYAHSAYCYERAVASTTAAKDGLMTVEAWRMSAVCWERAGEREHALEAGFNALDAGLMIDEPMRANSNLPMVVEWMVSQ…	421	LOTC01000038
LOTC01000038_3	MALLAVKHLDPVVGVDVHSVLVTPGTPPVFLPHPHVGFMLDLREYVQAAKAVVGCIAMMIVQEKVTEYIEDHPEDVEKLAHLADEANQQVNDLMGGGKLPDLKNDPNVAEGMRLAKEANKIKNRISDDLGSNVGSGGSTGRPIFVNGMMRATAGTHAYHVPGLHFPLGESFAPPPEEVEPSNDGESFMGSKTVLANNDPMSYMALEALSCWSVGMEPPPHNSAHTDRTYPSMPSSVMLPIPAGRPVFVGGPPIMNMAAAAKGLFKAFRGSKWAKALADKLKLKPGFLRCNVLKAEPVDAITGEVVIQQHDFTVPGRLPLTWDRYYASHNSYASSIGMGWQTPADMRLTLVRHENGVGVAAYFLNYVTAFDTIPAEGGWSGRVYDWQHGHALYLRDDRLV…	1576	LOTC01000038				cd14740	proline-alanine-alanine-arginine (PAAR) domain. This domain is found in the PAAR (proline-alanine-alanine-arginine) repeat family of bacteria, and forms a sharp conical extension on the VgrG spike, a trimeric protein complex of the bacterial type VI secretion system (T6SS). A few members contains C-terminal domain extensions corresponding to Rearrangement hotspot (Rhs) protein repeats and conserv…	pfam15543	Bacterial toxin 5. A predicted RNase toxin found in bacterial polymorphic toxin systems. The toxin possesses an alpha+beta fold that is usually exported by the Photorhabdus virulence cassette (PVC)-type export system.
LOTC01000038_4	MKYPNQRYGNPAELRHYAAGRPIKHLARELRRSERTVHDWLVGRERVPFWVPELLRLRRLAHEERVRQMTWATHDEKVSVRACAALARSTPCAANDPIAQYPAVVQLELIPPAPAARWIA	120	LOTC01000038
LOTC01000038_5	MDAAQWLTIGVSIVQILVVPVGCFRYILGVEKRLTRIEAKLGIAD	45	LOTC01000038	PM2_21	P17
LOTC01000038_6	MSLLDRLGEPSTHAGIGVIATAASTAAIQLGANPTKVGAIAAILQALVGLFAVFAPESASTPPAGQ	66	LOTC01000038	07hyp	holin
LOTC01000038_7	MTLKANAAGLAIGAGVILIGLAYVKRGSIVASAGQLVSNVDGTLTGAVLQIPGASALTDPATGDFNPEAAGYAAGQATRDWLGQQWTSAKNWFTAAGTSPDPTFDTGNSAGWGGGTPEVSPGNGAAPTDFGNFLSL	136	LOTC01000038
LOTC01000038_8	MKDTANNLALGLGVAVLGFALYRYFKGQASATPTSTITNGSTSGGGATWSLLNFGGSTNGPSPLAVDNPYASTAWNPDALSGAMSQDLTAALAKAGEAGINTWGFTLP	108	LOTC01000038
LOTC01000038_9	MASAAPFLVLVAGAAALLTMSGNASAIGLAPDNGSADGSVDWTGSLDNAGADLMNSIGLNNTTQVGDPGTNLRAFLDMIAMSEIGPSLLANSDNGYNVVVGGSLFDNGYADHPRIVVRTRYGLSDAAGRYQAMAAVPGQIKTNTWDWISARLGLTDFSPASQDAMATYILQWKGAYNDVLAGNVQSAISKVAGQWASLPGSPYGQSPHDMGTVLSWYQSAGGALA	225	LOTC01000038	endolysin	lysin		cd00736	Bacteriophage lambda lysozyme and similar proteins. Lysozyme from bacteriophage lambda hydrolyzes the beta-1,4-glycosidic bond between N-acetylmuramic acid (MurNAc) and N-acetylglucosamine (GlcNAc), as do other lysozymes. However, unlike other lysozymes, bacteriophage lambda does not produce a reducing end upon cleavage of the peptidoglycan, but rather uses the 6-OH of the same MurNAc residue to …	pfam00959	Phage lysozyme. This family includes lambda phage lysozyme and E. coli endolysin.
LOTC01000038_10	MKKLFAAALAALMSCATIAQTFPVQNLQVNGSATIATPLSIGSGGTGAATGTAALSNLGAGTIATQNANAVAITGGSIGVATNVAAAGYKTKTVNGGTTYSTAGSLWQSQGHDDWNVVQSAVNYNPTEWQVYGAQGQGKAHCDNPGVTGVVDWDSGSPFDSAWAGRTGFYMDSSAGPNSIVAQTVSSVTSSSKLTLSTTCQGSGSMTFHYVTTTNDGTVNVNGTAVTWVSGQPFNVFTTGANQWTINGAAYTCSAVTATSATCNTSGTATGVAYHTDSNINDEIATIRLQKVLGANEENLACQARAVGAYDCTVQFAGAGTLWPFRLGDGNASYSSAQQFQVALQPNGDLTLGGDYLKNTILVPGQTGQYNTNFMQMAPGLSGSGTPTPSIAARKCGVC…	563	LOTC01000038
LOTC01000038_11	MTTIIRKPVAGTVPPLQSGTTAQRPAPSFVNQTYFDTTLGYQIAAKQLAPAIWVDSAGVQV	61	LOTC01000038
LOTC01000038_12	MQTISTKVLGGQRMPMPIAGSVFLIQSADQGNNLNVRFFSNNAVVGEVDNVGTAFKTKPPAGFSGIDLLATVDTNVTFIIADGDVDLQLSNVGVQVTNTAGNPVPVSIVGEPGAPFQVQPVPAGTVATDVASVAVSNVGGPLIAAAAGRKSLRVRNVGPGQLAITSAAATAFAAAAIVLQVGDTFIETDAPQAAWYAVSDTNTTAALQVVA	211	LOTC01000038	cons_s	P1_spike
LOTC01000038_13	MILRPQQLHLVRLGLPATPCNGGSSDSKTSTSNQNIDQRLDVGGGGVGATASSGGSVNINVTPTDQGSIQQSFGLAHDALSDVTAIGTSSVSASSHTAELAINGALDSVAGAQAAFQQATQAVQSAYQDSSQQVSAAYQDAKTGNQRVIVIGALVVVGLVVLAPVLREAA	170	LOTC01000038	cons_r	P10
LOTC01000038_14	MVRVEASQGVTMRPATGDEIARMFAPVDRWMTTEEGAAACAAKGECFVLEQDGVPVLAWSLKVDGGELFIQAAAGRAGFDLTEFGLALVERQAEGFRSIAFRTRRRGLIKKAIDNGFYPAWRRGDVVLMRKDLK	134	LOTC01000038	cons_q	GNAT
LOTC01000038_15	MTSPITAGAPSWAGMPNLSLGLGGGPSGAYSTTNSSFNDGSFVVSNGGGSLDTALAGTAAVGSGILQQYLPYLLLGAVAWYVLKHRKA	88	LOTC01000038	cons_p	P8
LOTC01000038_16	MSLYDFSLDGTDVGSGSYDASGADASTLYGIYGPDATNSNYTYATSPDTSNNTSLPSTLGQLQTNGSTDSSGSNGALWLSGFQSLLGAAVAGDAIANGLTAQGNVPYYRAPNGTTYPVGTGPSLTRGNGMGMLLLIGLVVLLLDRGEG	148	LOTC01000038	PM2_P3	P3
LOTC01000038_17	MRKEQLVNLQNVNPGQTALLSIPCGPTYERIKLYFTGGLLISMIDLITIKQNGKPVWAVAGSDLLAQNLYEGKPNPTNVALIDFTRRGAKSSATKNSAGVVIQSTQVQEELFTCLATAGLQQCTMEIKINAAAPAGVGMTAWAQESDPSKNPWVFKEQSATYALMTVGQNDIPLPVQQAGSVITKIYLHQSNYGQAGAGSIQSLQIRNNQVIISEGTPQVYQDDQTDYQKVPQAGLFVVDFDLQGMREKWLNTTLSKNVFIRIITQTGPVFLTGYAKIVDPINR	284	LOTC01000038	MCP	MCP				pfam18628	Viral coat protein P2 N-terminal domain. P2 (30.2 kDa) is the major outer-coat protein of the marine lipid-containing bacteriophage PM2. Each sub-unit of P2 is composed of two beta barrel jelly rolls, disposed normal to the surface of the capsid, which lend pseudo-6-fold symmetry to the molecules, facilitating their close packing within the capsid. There is a Ca2+ ion located between the two beta…
LOTC01000038_18	MKNPHVKTAIVVLGTFALCAFIQKSVFQIPVIGPYLPGGANAA	43	LOTC01000038
LOTC01000038_19	MSLSAYLPSKHRLAQEVIATTVGVLVAAWIISKWPAAKKLVDGNTIWSTSQSDFPTS	57	LOTC01000038
LOTC01000038_20	MTRRTGTRHGGIIGVIGRSRSGKGVWIKRYFLPKVRGPILVWSPLEISRPDDYAGEIGGERVYTIQELVKALAAGKTRLVFVPSQDDAEREAQFDRFCRILENPGFKRWTVIVEELMLVTKPHKAPTAWKSMTTAGAHSREMTLIGVSQRPAQVDKDFLGNCTEIHCYAVSNVADAKVMADVLFVDKAEILGLQKFHYIHRDAEKGLVTTGVVSYE	216	LOTC01000038	ATP	ATP
LOTC01000038_21	MMDVKALDQIGQEEAAERVALADEQQQALQAEEAKETASLSDQYFFGLNKARGVVLKMLPECTDDWTDDVTRELSDALAECDAYYGWGGVTNALKHPLLKLVVAAVPLAWSLGFALRNRRMRAQMEAAAAGKHHVVRAVAPAPAKPGQNVEPMPAAAAEPAPAAPAGEPAFVGVDPGALMADQMVAA	187	LOTC01000038	cons_a1	ORF_h
LOTC01000038_22	MSTPGKYIGTTPCKTKGCSEVVRVKLNRGGRAYGKCDRCTCRFEFDGVAHSQRFVREEVTLLSDPYDDNPGNPGETTPPGGPAPAANPKQTPEKPKRRSLLSGTPFEGL	109	LOTC01000038	cons_c2	P14_TF
LOTC01000038_23	MSELQSIIAAVKEKAEELVVLVAGNLPHNQTLTELAGALHDALADIDGRVAAIETAAKADLSALEDALTEKLTAFVNGKIDTFAQGVTSTLQSHMSQVQQAVTIADNAHAAVAALQAIVQPSNTSA	126	LOTC01000038
LOTC01000038_24	MPDTNETVQVSAARLSHALKIAGELRAMYEALSPFERGLAAKQIAAIQRLVEAVESL	57	LOTC01000038
LOTC01000038_25	MVSHPEKLPSGFLGINAKSIHAPRTPNTDAVSRAKAKGRLHDLLRVSQSVIYDPAAAKEAQHRTCWCQRALTSPGETLGVRRNVDGSGASLAGVSTCGSVWACPVCSLKVCMQRQAEVADGMKAHVGNGGYVWLMTNTFPHEAGERPLADMLALQAKAMQKFQNCRTYKRILGKGVRAGSIKALEITLGTHGWHPHTHSLVFATPDAFGDVKEGDTGRMASRLIDELKRAWYEALLKVGLCEPSQMSDVIDHGLDVRGGQYAAEYVAKFGRDTKWGLSRELTMNAAKTGGGQKGAHPFQLLEWAAAGDVQAAAQFREYVAAFTGRRMLTWTPGLKAALGLDELEQSDEEAAAAQLPEEEVVGAISAEDLSVLTARSMLGRFLAFVSEYCYDPSTAQADI…	438	LOTC01000038	rep_d	rep_d				pfam01446	Replication protein. Replication proteins (rep) are involved in plasmid replication. The Rep protein binds to the plasmid DNA and nicks it at the double strand origin (dso) of replication. The 3'-hydroxyl end created is extended by the host DNA replicase, and the 5' end is displaced during synthesis. At the end of one replication round, Rep introduces a second single stranded break at the dso and…
LOTC01000038_26	MKRTIKRRGMKPRIFRCPCGCGGWYVDGPLGYVSAPTIAAAWRAYASGRFAW	52	LOTC01000038
LOTC01000038_27	MRSSSAFTDLGYTEPADPRPSRARRASAVPVPVHHETAPGDRSPAAAALRAMRTAIDAKRGFLPSDQGVRAGDDPFARAQLAVAYERLRAALALYNTFAADLDVPGARAFIGDVEVREGGQ	121	LOTC01000038
LOTC01000038_28	MMLAFGIGFALGATAAIGAVAGVLALAMRSVDDQEG	36	LOTC01000038
LOTC01000038_29	MLPDENPRSTGLTPDARGYDGFYDGLVLDDNPHEWLSDDWHAWRAGWCRAEANFAEGEAF	60	LOTC01000038
LOTC01000038_30	MRKEPLQIHQAALGGYTIDGPYRVQARAGERGGLVAKPSRFFAFRRLVARLFRLGV	56	LOTC01000038
LOTC01000038_31	MKTTIEWLDAVKARLDLPSDYAAAKVLGVTRQAVSSWRNGHQPLPEEMCLKIAEILDVSPFEVLATVKIERIRDEERRAVWTRALEKFSEGFRTLVLRANACGAWFPQV	109	LOTC01000038	PM2_04	P16_TR		cd00093	Helix-turn-helix XRE-family like proteins. Prokaryotic DNA binding proteins belonging to the xenobiotic response element family of transcriptional regulators.	pfam01381	Helix-turn-helix. This large family of DNA binding helix-turn helix proteins includes Cro and CI. Within Neisseria gonorrhoeae NGO_0477, the full protein fold incorporates a helix-turn-helix motif, but the function of this member is unlikely to be that of a DNA-binding regulator, the function of most other members, so is not necessarily characteristic of the whole family.
LOTC01000038_32	MPATALQFALLAKQQEIASLRRLAEQIELVDLLGRLIHALQRERGATSIYLASHGRRFVAEHAASRNESAPLVAQLRERLDLELSPARGSTSRLLSLIAWVLLDLESLDVLRERIDRIALSAPDSVQAFSTVIGGLVELVFQLADSAADPSVSRMLIALVHVVEGKEEAGQERAVGAHMFAAGTFSADQQQRLLYLIAAQERSLEVFANFASATQNAWREMRMTEPHMATLEKLRRVLCTARAGDALDAGLSEAWFDAASARIDDLWHLQIALTLEVQETCDARIDDAYRMLRDSERLMVQLRSNPPPHIHALAQFFAGGPLSARAAVHELPERLSGSDPWTLASLKSLLESQSARLAGAEVELDSARRALYERKLVQRAKSTLMSRFSLREDEAYRML…	448	LOTC01000038						pfam08376	Nitrate and nitrite sensing. The nitrate- and nitrite sensing domain (NIT) is found in receptor components of signal transducing pathways in bacteria which control gene expression, cellular motility and enzyme activity in response to nitrate and nitrite concentrations. The NIT domain is predicted to be all alpha-helical in structure.
LOTC01000038_33	MAYLMPNEFVTRMVDAGESKLSMSTRDTLIRAYMAGAILALAAAFAVSITINTGNALAGSLLFPVGFCMLYLLGFDLLTGVFTLAPLAVIDRRPGATWGGVFRNWTLVFFGNFAGALTVALFMAIIFTFGFSEAPNAIGQKIGGIGEARTLGYAAHGAAGMLTLFVRGVMCNWMVSTGVVAAMMSTSVPGKVIAMWMPILVFFYMGFEHSVVNMFLFPSGLMLGAHFTIVDYLLWNEIPTVAGNLIGGLLFVGAALYSTHYKTAPKRVPVSPARVVARKA	280	LOTC01000038						pfam01226	Formate/nitrite transporter.
LOTC01000038_34	EPDGSTTVRGTRLTGQVDKDRLPMQRFIGDPARAGRPALPAAAGAEPAPMAAQTTARPFDDRPPRPMVPRVSDPTFADPDYDFSGIPDDTFESVTLDHAFRGALAERPGVIGDAARVTQAGGTVSLHWPSGFLDGPEPTRVIDDVMQAFDAAGLTNLRVEFVTRDGGIVLGSGTDFGALDPEEGWFRFSGAVPDATASAAHAPGRAAADAPRALPEGVPTIAHDALGQALDAANTGPRNHAYVPADALPDDTAFAQGDLTAAERVAASATANLAAVEAAAPTDVVLLSALGHDPASALRIVTPDGGTLLKPAGVDMYVVRTRDATTGDASYRLAGVDHSGLPEGYAAVHAGGTRAAGAVDGTPIWPMIGPAGPTGRLASAGGDPSGATTPATVSGHSGT…	1897	LOTC01000038			other_lysin	cd00118	Lysin Motif is a small domain involved in binding peptidoglycan. LysM, a small globular domain with approximately 40 amino acids, is a widespread protein module involved in binding peptidoglycan in bacteria and chitin in eukaryotes. The domain was originally identified in enzymes that degrade bacterial cell walls, but proteins involved in many other biological functions also contain this domain. …
LMOJ01000001_1	RSLRAGALAARLLGETGPGRRLRAKVALGESLFAMNRGVPDGRFLAGAYWRRRGGVPASFPANANPAQDNCGLLWVSPVLPLRGADMLAVYDLAQSSFDQYGFDLFATFSMINERAVGGVLRVVYDKDDPNEAARARACHDEVFDNMFEAGYIPYRVGNHAMGRLDPQGDSYWRTVGAIKAALDPAGTLAPGRYQPGVAAVFM	203	LMOJ01000001
LMOJ01000001_2	MSMTNASTQAAALADKIRSMRFAMFTTVDEHGHLISHPMTNQETDEQGGLWFYTSIHTPLWQNIAQQPEVNVSFAQPEDSLYVSISGTAERVVDRERIRALWNPMVQAWFPHGPDDEHVVLVRVAPHSAEYWDSNDSKMVRLFQMAKAAVTGTTPDVDPGEHGTIRLDS	169	LMOJ01000001						pfam16242	Pyridoxamine 5'-phosphate oxidase like. This domain, approximately 140 residues in length, is mainly found in general stress proteins in various Xanthomonas species. It is composed of a six-stranded antiparallel beta-barrel flanked by five alpha-helices and can bind to FMN and FAD, suggesting that it may help the bacteria to react against the oxidative stress induced by the defense mechanisms of …
LMOJ01000001_3	MATNASAPQAPGSVPDAASTTMGIGGTTSGQAGATPAHETQQETGGSGGDQLTQSTGEIDEAQREAPAAAPDAALQPDDSAMQTGARGAFDTRAEQAGGTGTGLGTSESGANQSEKDLPPAR	122	LMOJ01000001
LMOJ01000001_4	MTALPPNPGVFAPDTGIYTGSSASDPIHETLVIGAGFGGICMGVALRRAGVDNFLILEKSADVGGVWRDNTYPGAACDVPSHLYSFSFAPNPDWSHTFARQAEIHAYLHDCVRRFGLAPYIRTRTAVEGASFDEARALWVVRLANGERLLARLLVSAAGLQGRPILPRIPGTESFRGQAFHSAHWDHGCALAGKRVGVIGTGASSTQFIPEIAPEAAQLSVFQRSPSYLKARGGRAYPRWQQTLFRRLPPLMRLHRGLIYAKYEARALAFTRMKSMMWLAVGKPFKAMLAREIPDTQLRAKLTPDYPIGCKRILLSDDYLSVFSRPNVALVTEPIVRVTPDGVETGDGRHHPLDVLIYGTGFAATDFLAPMAIRGRAGRSLNDAWQDGASAYLGMTVPG…	842	LMOJ01000001						pfam07859	alpha/beta hydrolase fold. This catalytic domain is found in a very wide range of enzymes.
LMOJ01000001_5	MWYAIAAALVLLAHLAFVLFVVFGAVLVLRWPRMAWLHLPAALWGVYIEVSGRGCPLTLLENLLRLRAGMTGYSEGFLEHYVLWLLYPEGLTRAIQFVLAGAVAAINLLLYAWIWRRRRQAKALRHPKNAA	131	LMOJ01000001						pfam10861	Protein of Unknown function (DUF2784). This is a family of uncharacterized protein. The function is not known however it is conserved in Bacteria.
LMOJ01000001_6	MSIFRTKNLDTMVADSRTPGGLKKVLGPMDLILMGIGAIVGTGIFVLTGTGAVTAGPALTLSFIIAAVACGFAALCYAEFASSVPVAGSIYTYSYVTLGEIVAWMIGWDLLLEYGLATSTVAVGWSGYFQSLLKGIGVVLPEALRAAPGAIPGVNSVFNLPAFLIMMVLTFMLSLGVRESARVNNIMVLIKTGVVLLFIFVGVNYVKPDNWQPFMPFGAGSVMSAAALVFFAFIGFDAVTSAAEEVKNPSKDLPVGIIGSLAVCTVLYVAVAAIMTGIVPFMNFKGVDHPVSLALQYAGQDWVAGFVDLAAILGMSTVILVMAYGQTRILYAMSRDGLLPKKLSTVHPKYGTPYFATWMVGIIFGLIAAVVPLGVLAELVNIGTLAAFSLVSLAVIILR…	465	LMOJ01000001	0					pfam13520	Amino acid permease.
LMOJ01000001_7	MQTIQLSPADALLVIDMQVDFLPGGQLGVPKGDEVIAPINALMGLFASQGLPVIASRDWHPENHCSFSARGGPWPPHCVADTAGAAFSERLALPPGALVVSKADTADADAYSAFNGTHLGEQLRARGVRRVVVGGLATDYCVLNTVIDARAEGFEVIVVLDAVRAVEVAAGDGERAIARMEELGARTAALADFEGVAAAA	200	LMOJ01000001				cd01011	Nicotinamidase/pyrazinamidase (PZase). Nicotinamidase, a ubiquitous enzyme in prokaryotes, converts nicotinamide to nicotinic acid (niacin) and ammonia, which in turn can be recycled to make nicotinamide adenine dinucleotide (NAD). The same enzyme is also called pyrazinamidase, because in converts the tuberculosis drug pyrazinamide (PZA) into its active form pyrazinoic acid (POA).	pfam00857	Isochorismatase family. This family are hydrolase enzymes.
LMOJ01000001_8	MTKFAPIDLVPRSAADPDTPSGRLDVKMFRVADDPITEAQTDAEIAREFIGNGELGPKSIANSQKELFRFLTWCREEAKKTLAQLNVADLNAYKEFLRDPPPDWVSATKWPRNDPRYRPFTGPLSDASRRQAMIAVKGLLAFAEQTGYLRRNPAALVRNVRTPVASRITRYLTPDAIALAVDTVSQRVPDSPAALRRRERDRFLLIAFAHTGARLNELVSANMGAIYAEGQDRWWLDVMGKGNKPRRLPVPAEMLDAFRRYREAFGLPPHTARADRMPLVLSSRSRAVTRLTDEAASEAIKGVFAEAAQAAARAGQGDIAASLRHASAHWLRHSMLTNHANNGVQLKTLQDTAGHANIATTAGYLHKTDNERHDEIIGSVRKRDEK	386	LMOJ01000001			integrase	cd00798	XerD and XerC integrases, C-terminal catalytic domains. XerDC-like integrases are involved in the site-specific integration and excision of lysogenic bacteriophage genomes, transposition of conjugative transposons, termination of chromosomal replication, and stable plasmid inheritance. They share the same fold in their catalytic domain containing six conserved active site residues and the overall…	pfam00589	Phage integrase family. Members of this family cleave DNA substrates by a series of staggered cuts, during which the protein becomes covalently linked to the DNA through a catalytic tyrosine residue at the carboxy end of the alignment. The catalytic site residues in CRE recombinase are Arg-173, His-289, Arg-292 and Tyr-324.
LMOJ01000001_9	MRYPNLRYGNPTELAYYAMGVPLPILARRLRRDERTVRDWINARTRVPWWVPEILRLQQIEADVRQRQMGMGALAPRLGIVSADVVTLADVKKPAQGGPDQAPPIPSFISCAS	113	LMOJ01000001
LMOJ01000001_10	MTLIEAIQLAQALGLGSLGLGLAKWGLTVERRLYKIEVKTGVQNDA	46	LMOJ01000001	PM2_21	P17
LMOJ01000001_11	MKKVLSRLKEPSTWAGLAALSVLFGVDPEKANAVMQGVGVLAGAVAVLLPEAKAALAKAGE	61	LMOJ01000001	07hyp	holin
LMOJ01000001_12	MKNIQIPKVVKDIIPPPTAMIRETIIVLAGVLMAAYVISRFPALKKFVGDASITVNDRQGNNLY	64	LMOJ01000001
LMOJ01000001_13	MTTLSQRQILIIGAGVVGVLALSFYRPRDDSEEEGNNGGFLQDIGEDAGAAVVDLVDGVVSGASKGIGDIVGVPRTNKTRCELAIAEGRTWDASFDCSAGTFLQYINPFK	110	LMOJ01000001
LMOJ01000001_14	MSNDKLILAAAVGFAAFMVAQKKGLFKKAALTSGAYPSFVFNNDSAFAASPEEQGYDPQNPGKYVTTDDLIKGALDGDWGYTPSVFEQTANDLFYSPSYYR	101	LMOJ01000001
LMOJ01000001_15	MNRTLLAAAVVVAAAAWWWTQDDEDDGGALPDVLDAAAQAVDGITGGVMKLSEMARVSAVDLKDRNVAAFLRVIRKGEGTGDDGGYSRLFGGRQFASFADHPRVTVTAGRYVSTAAGAYQFLSSTWDECARIMGLSSFAPASQDLAAVGLIAKRGALADVKAGRFEVAIRKCAREWASLPFSPYGQPVMSMDTARAVFASAGGREAVAVAA	211	LMOJ01000001	endolysin	lysin		cd00736	Bacteriophage lambda lysozyme and similar proteins. Lysozyme from bacteriophage lambda hydrolyzes the beta-1,4-glycosidic bond between N-acetylmuramic acid (MurNAc) and N-acetylglucosamine (GlcNAc), as do other lysozymes. However, unlike other lysozymes, bacteriophage lambda does not produce a reducing end upon cleavage of the peptidoglycan, but rather uses the 6-OH of the same MurNAc residue to …	pfam00959	Phage lysozyme. This family includes lambda phage lysozyme and E. coli endolysin.
LMOJ01000001_16	MQDFDVTLAPGAVRIINVQADYIYYRAGSAGGADSAIEFSPRSGGESVFLYPGQSYRIPSQQRALGSEWAMKNRKGEATIVGYVLMGEGAFQDNRISGAVEVIDGGKAKTLANMAFIASGSPTSDGTTAPALYMRNPAGSGKNIIVKTLSVSVGTAQAYGMCIADGVSGTDNSVAGIISKSQDGVFAAKVYVHTTGAQVGSIYQSYVTAALSSGQIDKTVFQEPIVVKPGRQIKVFGTTAGTSLFATMECVEEAI	255	LMOJ01000001	cons_s	P1_spike
LMOJ01000001_17	MGRSSSSSQANQTTNNALNDSRVTNRDGLVVGAGSTLDMSQVLNTDNSMSLSSWDASSSWADNSLKLSNTSSSNTSTSTHKVDGSYNNSVDSVVTGQAFDFAKGADATLGAGLSSVLSFAKDIATQANEKTSSLASMFGQGVSQAYDSANNTTAGGIDNKTMIVLGVAGAAAVAAIAMNKRG	182	LMOJ01000001	cons_r	P10
LMOJ01000001_18	MIVRRAEWSPVTEAYIEKAVISGGLDDIKRQTERGAQLFQVEDDAGAVVCAFVLRVDYYACRTVGVVVAAGGACDGVDLTAVLMPHIEKHMFVGVDAIAVHTERRGLVRKLEPQGYRVAEIILEKEVKNHG	131	LMOJ01000001	cons_q	GNAT
LMOJ01000001_19	MIDVSQLGGGGLAPASPAMAAAGGISSALNSAMPWGAAIGAIGQALSAPPAGPSEAKSAGSVGTNFDGSGWVVTYGDNSGVDSVRSQSAPGVSSTGGSLAEVVPALGASIGLGGLKLEHVLLAVVAVVVIKRMKKA	136	LMOJ01000001	cons_p	P8
LMOJ01000001_20	MESWSDMLQDAAGLWAKSAIDHRYNQQFQLQKMAMQQYGPSGVPYYEGQPVSGSEPVVTGSIPQSWLVIGAIIAAVVFLGD	81	LMOJ01000001	PM2_P3	P3
LMOJ01000001_21	MSVGKLTRYGLPFSNVVAAGTATNNIMVGRTLENFQLKLGGTALTKAMITLFRMKANGKTIIEGTGTEIDKLNAYRGTGTTNVKFLDIFFADYSLNNELDRQVGSLDTNVGIANLTTEVTIAGATAPVLTPILSESGSQKSRQGEFLPFAGLLSKVLRYPYNIANGGKLPVTVPFGPQNGAIIKRLHIVSNSNVVTGVTVKQDSLVVHESVKDENEFMQTRHGRVPQANMYTVDFVVDGDIKKALDTRDARSLEWLIDFSGADSGNILVEYIDSLGNL	278	LMOJ01000001	MCP	MCP				pfam18628	Viral coat protein P2 N-terminal domain. P2 (30.2 kDa) is the major outer-coat protein of the marine lipid-containing bacteriophage PM2. Each sub-unit of P2 is composed of two beta barrel jelly rolls, disposed normal to the surface of the capsid, which lend pseudo-6-fold symmetry to the molecules, facilitating their close packing within the capsid. There is a Ca2+ ion located between the two beta…
LMOJ01000001_22	MCACSQTNKGKTMSQADMMKYGIAAVALIGAYKFGGKYGAAAAIAIGAVAVAKRVPYVKEVL	62	LMOJ01000001	cls_1049	0
LMOJ01000001_23	MKTVDGRLYVVSGASRCGKSTQVARMTKNSRRAVAWDPEAQWCELPGWRKVTTRKELLAAIQTPGHMRVAYVAGGDLKEEFDFCCGCVWYAARHVAPLDYVAEELADVSTPSKAPGNWGILVRRGLKRGINIYAISQRWSEADKTAMGNASYYIVFTTRPKDIKYVANSTGLDIEELKTLAPFQFFMVDPVTHEITKKKLTFSR	204	LMOJ01000001	ATP	ATP
LMOJ01000001_24	MQHDEQGPDTGPSLSAEAAADLRALERQAEDDPNALPDPDAPPPPPLPPPLDQELAGMLLMLSKVVAPAFPSIAAIYTEESCGAAGAAVAGVCDKYGWLQGGVGGEYGPELMCLFVVGPLAFATYGAVKGDIEARKPKQAQVGADGRQAKPEAVPGAYAAPGADTVTIGAPVA	173	LMOJ01000001	cons_a1	ORF_h
LMOJ01000001_25	MAKEEKAILGMIPCPHCPEQMAVKHDKNGDPFGHCEECRGQLRVGGNPARVRKFVARYPWAARPVVGAADPVTVTVTEKPAAPAPVTAPETPPARRRANFADALGILGVKHAA	113	LMOJ01000001	cons_c2	P14_TF
LMOJ01000001_26	MNENEFTELAYNDHRAALLALWAISQKMADAITGLTEVEQARVEAIGTVREQVTALQDTVAGLFEQVNAPAEA	73	LMOJ01000001
LMOJ01000001_27	MNESDELEREAMALIRQYGLFLPKPAKAFFKRLAVYLKWKQLEKML	46	LMOJ01000001
LMOJ01000001_28	MRALNWGIPTRMAKAMYGVFQRDGQEAHQPKVDLIDRLLLDDDRIPLATDTGAITGAAAIWHAAERAVRYVHEHCLSLQTMDAILAAVGVECARRGIEAPKGDTEQEQIARAVDKAWWRRHLRTEWKRRFEHVSIQLGLTSVRNDPYVSRESALLQEAQNRANRQLLEQRIATNEHGQSYTVAELADKGMANKTLRRGELMTRIRGFEECADSRGDVGMFWTITCPSKFHSVGGANPNYNGATPRQAQAYLVEVYALIRSALHRVGIRPYGFRIAEPHSDGCPHWHMLLFVAPEHAERMEAIVRHYALAEDGDEKGAQKNRVKLVRIEAGKGTAAGYIAKYVSKNIDGAGVGDHKTFENGTTYVIAPDVFGDVEITPSARVTYWSQVWGIRQFQQIGGA…	592	LMOJ01000001	rep_a2	rep_a2				pfam05840	Bacteriophage replication gene A protein (GPA). This family consists of a group of bacteriophage replication gene A protein (GPA) like sequences from both viruses and bacteria. The members of this family are likely to be endonucleases.
LMOJ01000001_29	MKAERIELAALAAVGVQRTPQEIATAAYLAEFAAVCESIAATPVEVRIERVQAVRNLLVRPADAEAVRAAFWLRMPLGVRTVAVMSAGLDKARAEDTLNKFDALERGLVWVALDKLVADLQTVKKCMNGGNSTPPHAVDKRAPMNGGLPKGVH	153	LMOJ01000001
LMOJ01000001_30	MSRVFLILPSDTAAAVHEVIQARIDELRNIECYNPVVTAEINAEIAVLTPVAGQLKEPA	59	LMOJ01000001
LMOJ01000001_31	MKTASDKKTGELLPEHDLAGERTPAQSAADKARARLVRYAKHNKLKAMTVWLPVELCAEFDAWLAAHPEKKRADVVARLLKTQLLRKR	88	LMOJ01000001
LMOJ01000001_32	MAAPHKDEAVVVKLKGRYFYGFGRKGQVLTAWSLVGARLFRAGACDLREVVGKLVAKRRSFEVMVIAEVA	70	LMOJ01000001
LMOJ01000001_33	MRAHIENAAAAVVGSALIAAPFVLWFLGVGV	31	LMOJ01000001
LMOJ01000001_34	MSETQSYKKAMLIQALPYIGCAVGCLFVVAFDYFARG	37	LMOJ01000001
LMOJ01000001_35	MNTLDYLAECKRRLGIESDYALAKALGVTQQAVSSYRAGRSRIDDDVALTVAEILQIEPLAVIAAANAERAKTPEQKARWTGIMEKFSVSFRNLLPVWDGKERRATPRHFVLG	113	LMOJ01000001	PM2_04	P16_TR		cd00093	Helix-turn-helix XRE-family like proteins. Prokaryotic DNA binding proteins belonging to the xenobiotic response element family of transcriptional regulators.	pfam01381	Helix-turn-helix. This large family of DNA binding helix-turn helix proteins includes Cro and CI. Within Neisseria gonorrhoeae NGO_0477, the full protein fold incorporates a helix-turn-helix motif, but the function of this member is unlikely to be that of a DNA-binding regulator, the function of most other members, so is not necessarily characteristic of the whole family.
LMOJ01000001_36	MTGMRFSSLLLPIAFAVVLALLLRHFLGSLAWAALLAIITWPLHLSLLARGWPRALSASVLLGVLIVSFVGPAILLLDTLGSEVAGVHRLVSELNASGVPVPGWIPDLPVIAASAQEWWEKHLAVPGGLNTLIQTTVGDFMPHLTGAARSWGSTILANALYLFLTLLTLFVLYLHGPTVIRHVDQTGMRLLPAHYGMLRRVLPLSVRGTALGLFSIAILEGIVLGSAYAIAGAPAPVLLGVITGYLALIPGGAPLSFTMVSLLLLGQGHSAAALGLFLWGTVELFLVDKFVRPKLIGHKVNLPFLAVLFGLLGGVSTLGVIGLFVGPFIMAVLFVWLRGADSIADDQPAVTIVRVD	356	LMOJ01000001						pfam01594	AI-2E family transporter. This family includes four different proteins from E. coli alone. One of them, YdgG or TqsA, has been shown to mediate transport of the quorum-sensing signal autoinducer 2 (AI-2). It is not clear if TqsA enhances secretion of AI-2 or inhibits AI-2 uptake. By altering the intracellular concentration of AI-2, TqsA affects gene expression in biofilms and biofilm formation. T…
LMOJ01000001_37	MFKRILLPTDGSELSSRAGLAGVSFAKEAGAQVIGMTALPGYKTFTANADMIESTEDEYLAASEARAGKWLAAVSDAARDAGVECATVLVRADDPHEAILRTARDRGCDLIVMASHGRRGLGGLLLGSETQKVLVHSSIPVLVYR	145	LMOJ01000001				cd00293	Usp: Universal stress protein family. The universal stress protein Usp is a small cytoplasmic bacterial protein whose expression is enhanced when the cell is exposed to stress agents. Usp enhances the rate of cell survival during prolonged exposure to such conditions, and may provide a general "stress endurance" activity. The crystal structure of Haemophilus influenzae Usp reveals an alpha/beta f…	pfam00582	Universal stress protein family. The universal stress protein UspA is a small cytoplasmic bacterial protein whose expression is enhanced when the cell is exposed to stress agents. UspA enhances the rate of cell survival during prolonged exposure to such conditions, and may provide a general "stress endurance" activity. The crystal structure of Haemophilus influenzae UspA reveals an alpha/beta fol…
LMOJ01000001_38	MKWALVGFYILAVLHIHFRGKVRLPFGRQLFDHSSFMAPINIFMHLFSRVPSTPYIPVRDFAELAPLQANWQIIRAEAENLIALNKIKAAEQNDDAGFNSFFKTGWKRFYLKWYDASHPSAARLCPQTHALLQKIPSVKAAMFAELPPGAKLNPHRDPFAGSMRYHLGLATPNDDRCFIEVDGERHSWRDGEGVIFDETYIHWAINGSDSDRIILFCDIERPMRTRWMAAINRWLGRTMMTAASSPNETGDQTGLVSKLFRISHVMGGYRRRYKAWNGTAYKVTKVALIAGLAVFIYWI	299	LMOJ01000001						pfam05118	Aspartyl/Asparaginyl beta-hydroxylase. Iron (II)/2-oxoglutarate (2-OG)-dependent oxygenases catalyze oxidative reactions in a range of metabolic processes. Proline 3-hydroxylase hydroxylates proline at position 3, the first of a 2-OG oxygenase catalyzing oxidation of a free alpha-amino acid. The structure of proline 3-hydroxylase contains the conserved motifs present in other 2-OG oxygenases incl…
LMOJ01000001_39	MRLDIYRRAESDGKFSYLAVPEARNIPEEATNTDWEVEARAFEIDDNADQLPDYEIDNLTGQLAEKGYAMTALH	74	LMOJ01000001
LMOJ01000001_40	MFGFLLWLLLLFLCWPLALLALVLYPVVWLILLPLRLLGIGVNAVFSLLRAVLMLPARVLGLSPGR	66	LMOJ01000001
LMOJ01000001_41	MLNEREIESCYLGQFIPVHYHHNMLMDQNRMGAFQAAIAHAVRPGMKVLELGGGTGVLSFFAAQQADQVYCVEFNPDLVQEARRFLAKNPNGHKVEVIHADAFDYLPPEPVDVVICEMIHVAMLREKQVAVIEAFKQRYLARFGGPLPIFMPEAVVMAVQPLQQDYNFHGYHAPIVQFQDTAVAYPGTVELAQPAVYSVLDFAEPVDSLIAWHGSFTVEQDGELNALRFVTKNVLSIVEERGSTIDWLNHYMTLPLAKPLDVVAGDVVNVSFQYRAGASIPSLQAAIRASIAFDAVEAPRPVAVRTVEFA	310	LMOJ01000001				cd02440	S-adenosylmethionine-dependent methyltransferases (SAM or AdoMet-MTase), class I; AdoMet-MTases are enzymes that use S-adenosyl-L-methionine (SAM or AdoMet) as a substrate for methyltransfer, creating the product S-adenosyl-L-homocysteine (AdoHcy). There are at least five structurally distinct families of AdoMet-MTases, class I being the largest and most diverse. Within this class enzymes can be …	pfam13649	Methyltransferase domain. This family appears to be a methyltransferase domain.
LMOJ01000001_42	MDPRRRSSLRSLVFAFGLVGGIAHAAAPTAPDPSQLTTFFRAVQIDDARTVKAMIGTVVNANQINPIGGEPGIVQALREDAMAVFRVFLDHPGTNPETQAANGNTALMMAAFKRNRPAVEALLARGAAVNRPGWTALHYAAAAGDDEIVRLLLARGAKVDAVSPKASGGYTPMMMAAREGHDGTALVLIAHGADRLRKNTEGLTAVQLAERAGKPRVARALEQGG	225	LMOJ01000001				cd22192	Transient Receptor Potential channel, Vanilloid subfamily (TRPV), types 5 and 6. TRPV5 and TRPV6 (TRPV5/6) are two homologous members within the vanilloid subfamily of the transient receptor potential (TRP) family. TRPV5 and TRPV6 show only 30-40% homology with other members of the TRP family and have unique properties that differentiates them from other TRP channels. They mediate calcium uptake …	pfam12796	Ankyrin repeats (3 copies).
LMOJ01000001_43	MYIDSHCHINFPELASRMPEVLAKMAENRVTHALCVSVDLPDFPSVLALAEQYPHIYASVGVHPDYEDTLEPTVAQLVELAEHPKIVAIGETGLDYYRLEGDLEWQRERFRTHIRASRETRKPLIIHTRAASADTIRIMREEGAGTQDGGVAGVMHCFTESLEVAEAAIEMGFYISFSGIFTFKSAKDLQAVARAVPLDRILIETDSPYLAPVPFRGKMNEPGYVAHVAEYIATLKEVPLREVADRTTENFFNLFQHAKA	260	LMOJ01000001				cd01310	TatD like proteins; E.coli TatD is a cytoplasmic protein, shown to have magnesium dependent DNase activity.	pfam01026	TatD related DNase. This family of proteins are related to a large superfamily of metalloenzymes. TatD, a member of this family has been shown experimentally to be a DNase enzyme.
LMOJ01000001_44	MPSYVHRLARRDDLPVIVDIYNSTIASREVTADTEPVSVASREAWFAEHTPERRPLWVIHDVNDVSDAPAVIGWMSYSNFYGRPAYSGTAELSIYIDEEWRGRGLGRYCLEQAIAFAPRIKVHTLLGFIFGHNVPSLALFRKFGFETWANFPRVANLDGIERDLIILGKRVVD	173	LMOJ01000001			other_GNAT	cd04301	N-Acyltransferase superfamily: Various enzymes that characteristically catalyze the transfer of an acyl group to a substrate. NAT (N-Acyltransferase) is a large superfamily of enzymes that mostly catalyze the transfer of an acyl group to a substrate and are implicated in a variety of functions, ranging from bacterial antibiotic resistance to circadian rhythms in mammals. Members include GCN5-rela…	pfam00583	Acetyltransferase (GNAT) family. This family contains proteins with N-acetyltransferase functions such as Elp3-related proteins.
LMOJ01000001_45	MTGNTTDPNASLVPRPSVLSLAIKEKAALYAAYMPFLKNGGMFVPTNKPYKLGDEVYLILSLMDDPNKYPIAGKVAWLTPAGANNSKAQGIGVHFPADETGQRAKARIEEILGAALRSSRATHTL	125	LMOJ01000001						pfam07238	PilZ domain. PilZ is a c-di-GMP binding domain which is found C terminal to pfam07317. Proteins which contain PilZ are known to interact with the flagellar switch-complex proteins FliG and FliM. This interaction results in a reduction of torque generation and induces CCW motor bias. This domain forms a beta barrel structure.
LMOJ01000001_46	MIYPWQQTAWTQLQAMRERMPHAILFHGPAGIGKADFIEAFAQALLCENVQPGGQACGACASCGWFVQHNHPDYRRVRPEALEDEPAGEGEEGGEDKKAKASKAPSKEIKIEQIRALADFMNISTHRQGLRVVVLYPAEALNMPSSNALLKTLEEPPPGTVFLLASNSLDRLLPTILSRCRKFGLPMPDHAAALAWLQAEGVNDADSWLREEGGAPLAALDKAQGGSREELDTLLGFLARPNVESALRQADKLSKTPLSSLVSWQQRWLYDLLSSKLAGTVRYYPRYQKELAALAGNVHTANLLRAIKSTNERRAVADHPLSAKLFVEDMLLDYAACCGAA	341	LMOJ01000001				cd00009	The AAA+ (ATPases Associated with a wide variety of cellular Activities) superfamily represents an ancient group of ATPases belonging to the ASCE (for additional strand, catalytic E) division of the P-loop NTPase fold. The ASCE division also includes ABC, RecA-like, VirD4-like, PilT-like, and SF1/2 helicases. Members of the AAA+ ATPases function as molecular chaperons, ATPase subunits of protease…	pfam13177	DNA polymerase III, delta subunit. DNA polymerase III, delta subunit (EC 2.7.7.7) is required for, along with delta' subunit, the assembly of the processivity factor beta(2) onto primed DNA in the DNA polymerase III holoenzyme-catalyzed reaction. The delta subunit is also known as HolA.
LMOJ01000001_47	ARERLDATRTLDKFEREQGEFFARCRAEYLRRANQYPSRFAVIDSTRSIAETQGTIGAALERLL	64	LMOJ01000001				cd01672	Thymidine monophosphate kinase (TMPK), also known as thymidylate kinase, catalyzes the phosphorylation of thymidine monophosphate (TMP) to thymidine diphosphate (TDP) utilizing ATP as its preferred phophoryl donor. TMPK represents the rate-limiting step in either de novo or salvage biosynthesis of thymidine triphosphate (TTP).
LMHZ01000056_1	LPDNHPSKKLATEFVERYEKQFGAGTRNQFAAHGYDAYLLLQAIVPQALKKGKPGTPEFRAALKENLESTKGITITQGVVRYTPKDHFGLENNARVMLTIDNGNWKLVNQ	110	LMHZ01000056				cd06333	type 1 periplasmic binding-protein component (CouP) of an ABC system (CouPSTU; RPA1789, RPA1791-1793), involved in active transport of lignin-derived aromatic substrates, and its close homologs. This group includes RPA1789 (CouP) from Rhodopseudomonas palustris and its close homologs in other bacteria. RPA1789 (CouP) is the periplasmic binding-protein component of an ABC system (CouPSTU; RPA1789,…
LMHZ01000056_2	MSKPPSPTEPSSTTRNPGDEAAPGTEQTGENTCPVCNGSGRTANDTVCTNCGGSGKVIVIVGDA	64	LMHZ01000056						pfam00684	DnaJ central domain. The central cysteine-rich (CR) domain of DnaJ proteins contains four repeats of the motif CXXCXGXG where X is any amino acid. The isolated cysteine rich domain folds in zinc dependent fashion. Each set of two repeats binds one unit of zinc. Although this domain has been implicated in substrate binding, no evidence of specific interaction between the isolated DNAJ cysteine ric…
LMHZ01000056_3	MVSSIVKSTSDLTRIDRAHFRNYSESALQFEVVYYVLTLDFNRYMDIQQEINLAILREFRRLGVDFAFPTRPLYLAQQTFGEKRNLA	87	LMHZ01000056						pfam00924	Mechanosensitive ion channel. Two members of this protein family of M. jannaschii have been functionally characterized. Both proteins form mechanosensitive (MS) ion channels upon reconstitution into liposomes and functional examination by the patch-clamp technique. Therefore this family are likely to also be MS channel proteins.
LMHZ01000056_4	MAMDSAQIRHKNFQKLYTDFVDQRPHLPQRGMLKLFAEHLGLSNRYLSHIKCNRKNIGSSVARMIEERLRLPRGWMDREHDRLNPPVDENEKLFVDMALTLFRSQQAEAREFMINLLRQRLEASPSKPKTRLNAGK	136	LMHZ01000056
LMHZ01000056_5	MSKTKIHYPQWKERVASNNPRRDIGYRELIEAITLTAEVCGQVLSRAAAEMLADDLADFGEDDVLAALARCRLELQGPLRVKEILLRLEDGRPTPDEAWAMLPRDERTSVVWTEEMAHAWGVVLPLLDSGDAGTAQKVFRELYVKCVLEARLRREPAHWTPSLGSDVAAREQVLRDAVDAGRMTAAHAALLLEGSTKEVDEAALLDQADIKNLH	214	LMHZ01000056
LMHZ01000056_6	MDCQVDMDDGGLQWYEQIGRQEQFEDEERERTRLTMATFEIHRATKRRAKLRLGMSGPAGSGKTYSALQIAGGLGGRIGMIDTEHGSGDLYADLLPEGYDVLSLSPPYTPARYIEAIHALEDLGVSTIIIDSLTHAWTGEGGSLDRQGKIADKSGNSWQAWRQVTPEHNALVEALLQSRCHIIATMRAKTEYVQEKDERTGKQVVRKIGLAPIMRDGIEYEFTTFFELDVQHMAYTGKDRTRLFDGEIFRPDMETGRKLLSWLNSGVDGPRSTTVMSADQKTAMSDAINRASTLDDLYRAFSVAYRVANSLPDAEALAELTALKDERKALLEVHNDAEFGIAA	343	LMHZ01000056						pfam13479	AAA domain. This AAA domain is found in a wide variety of presumed phage proteins.
LMHZ01000056_7	MNPIFEAFELAAQYRQLAELLAERHDDPQIIEDTLESLSEPLDARLENLAKMVRNIESATRGVEQTIANLEARHASLERAAQRGRQLILDLMQTAGRERVTTALFSMAVRKNPLTVVVDDPAALEPEFLTHHEPPAPTPNKRAIAAALKAGIAVPGVHSEQGLRLEIQ	168	LMHZ01000056						pfam05565	Siphovirus Gp157. This family contains both viral and bacterial proteins which are related to the Gp157 protein of the Streptococcus thermophilus SFi bacteriophages. It is thought that bacteria possessing the gene coding for this protein have an increased resistance to the bacteriophage.
LMHZ01000056_8	MATLNKVTLIGYLGRDPERRVTAHGDAVTQMTVATNESWKDKSSGERKQTTEWHRVVLYRKLAEIAGEYLKKGSLVYVEGRLQTRKWIGKDDVERTAVEIIADDLRMLGARPHDDEHEGEASHPPQDTAEQRESTATEQAKSSRYDFIDDAIPF	154	LMHZ01000056				cd04496	SSB_OBF: A subfamily of OB folds similar to the OB fold of ssDNA-binding protein (SSB). SSBs bind with high affinity to ssDNA. They bind to and protect ssDNA intermediates during DNA metabolic pathways. All bacterial and eukaryotic SSBs studied to date oligomerize to bring together four OB folds in their active state. The majority (e.g. Escherichia coli SSB) have a single OB fold per monomer, whi…	pfam00436	Single-strand binding protein family. This family includes single stranded binding proteins and also the primosomal replication protein N (PriB). PriB forms a complex with PriA, PriC and ssDNA.
LMHZ01000056_9	MTQQIVGILTSCQVYNERWGRGIVRLEDGDHLVVTGESLVGLAEGNRYRMDGRIVQHPKFGKQFDCEVAAIDIPLDEEALVRHLRKNFKGCGEVTARKIIDSHRGNLSALRDQLVTNPYSLDFSRITKRKVSVAGAGDLKGLLYRDLSTRIGMIGIKDAVLRKVAEWLAPRVEDKPEPISAGWALFSKDPYAPIQDIDGYGFTAADLIAVRAIGFPRFHEFRLAALATHALREGCEQNGHAYLSLQNLSERIAVIDPDVSAERAMAAARDRKQPLVVDGDRYYPRHLWISERTLARNLAVRALQMAEPITRQPEEQLLSEIAAAEEMLSDTGQQFRLDPSQRKAILGILTSMHSVHTLTAGPGCGKTALMEILVHVTRDKKILFCAPTGKAAKVLSARV…	762	LMHZ01000056				cd17933	DEXS-box helicase domain of RecD and similar proteins. RecD is a member of the RecBCD (EC 3.1.11.5, Exonuclease V) complex. It is the alpha chain of the complex and functions as a 3'-5' helicase. The RecBCD enzyme is both a helicase that unwinds, or separates the strands of DNA, and a nuclease that makes single-stranded nicks in DNA. RecD is a member of the DEAD-like helicase superfamily, a diver…	pfam13604	AAA domain. This family of domains contain a P-loop motif that is characteristic of the AAA superfamily. Many of the proteins in this family are conjugative transfer proteins. There is a Walker A and Walker B.
LMHZ01000056_10	MLVSTLRRIFPPDKRIHRVIAGGLLVSLLASYSFVQYYAQAICGHLAIVMGARPIDDCLKDPSVEVDLKVRLAKIKQIRDFAVHELGLPDNDSYRTYVDIGRPYVAWNVIATTQLSLQPVEWCFPIAGCVNYRGYYNKADAVSYARTLQKAGYDVHVSEVPAYSTLGWFNDPVLSSFVNYAEPQLARLIFHELAHQVLYAKGDSQFNESFAVTVAEEGVQRWIAKFGAAGVQKKLTAYEKRKTEFLTLLTKYRERLADLYTSEKSTSEKRARKLQILHGLKDEFGTLKVSWGGYSGYDDWFAQPLNNAHLASIATYHDFVPGFKALLHKQPNLQAFYVTARSLAALPKPLRDEQLTQLGESDPLTNPLKGGKNGGANPLHSKKAVS	386	LMHZ01000056						pfam10023	Putative aminopeptidase. This family of bacterial proteins has a conserved HEXXH motif, suggesting that members are putative peptidases of zincin fold.
LMHZ01000056_11	MKPSEYLDALRAELKLPSDYALQKELGVTKAAISKYRNNKAHFDDAVCRRVGALLNKHPGIIMLDMQRQRAREPEDQAMWNTILEKFSMGFKGLMSQATPRRRRLATR	108	LMHZ01000056	PM2_04	P16_TR
LMHZ01000056_12	MNVTTGNKNTSEFILRCAACGLFLADATSHFDVVAVTYKADKALTFPDGEAAENARKFMKSLYSSFDWRAVERDVHLRVSNIYLLQQQAA	90	LMHZ01000056
LMHZ01000056_13	MGARDLDGDIGDYDSGDHDHTEVVRRVSNVWHPSFMAASAPVTTCGPTPAGRALAKEALAAAKRLEARELADAEAVRAAYWNRMPQRMRQMVCHMAGIDAKKGKGPLLALDAAERARVHAEIGHMLRFLPDLQRCCTGGKVNDHGEVAAHCFDGITAKTTLQ	162	LMHZ01000056
LMHZ01000056_14	MNYPYIPGLPRRMGVALSALFARDGIAKHIAKLEVLHGAESGPLPLDAGDDAIYQAGDAASRHCYAVADRIKTVDAILDEIRQECARREVPEPEGEKPSEKIARAVDRGWWIRSIRKAHARRFEHAAIQLGFTSYRTGPYLSNESAARQARRNKQNEKLLASIEVQNELGQSYTLAHLASLGMSNKTIRRGELMTRIRGFEEIATDLKHVGVFGTLTAPSKYHGVLSASGEANPKYIAFGSPTPRQAQKHLVGVWARARAALHRRGIHAYGFRIAEPHHDGCPHWHMLMFVAPEHVETYEQIIKSYALAEDGDEAGAQKNRVKFVRINPEKGSAAGYIAKYVSKNIDGEAVGDHRTIEGHIVVADLIGDMEITPSQRVTYWSQTWGIRQFQQIGGAPVG…	584	LMHZ01000056	rep_a2	rep_a2				pfam05840	Bacteriophage replication gene A protein (GPA). This family consists of a group of bacteriophage replication gene A protein (GPA) like sequences from both viruses and bacteria. The members of this family are likely to be endonucleases.
LMHZ01000056_15	MSTEGQSGQHQELEREAVALWKQYGFFLPGQVKGFLRKLAAFLNWKELQGAMG	53	LMHZ01000056
LMHZ01000056_16	MKKGDEARIHDVVRVNVGKYAGLAGTVEAIDGDKITVAISGVQNGEHVEVRQEFNEKALGRLKHG	65	LMHZ01000056				cd06082	KOW domain of Spt5, repeat 2. Spt5, an eukaryotic ortholog of NusG, contains multiple KOW motifs at its C-terminus. Spt5 is involved in transcription elongation and termination. KOW domain is known as an RNA-binding motif that is shared so far among some families of ribosomal proteins, the essential bacterial transcriptional elongation factor NusG, the eukaryotic chromatin elongation factor Spt5,…
LMHZ01000056_17	MAKVRAGIMACEGQRCESHDHGAPVVVFQNEKQTLSYSCDWCGRAPYARPGTGQHAEWTEAMQRNAPAPAPKPVAAPAPAPAPAPKPKAGNGLLIS	96	LMHZ01000056	cons_c2	P14_TF
LMHZ01000056_18	MEIQGQAGEEVATGDPARAESLAAIQGQVLEAEPVDDAQGGGVSGGMPIDPATEAREVIRFATTLFFPLYPSLERVYTEARQEQLAMVSAPLMQKYGLSMGTIFERWGAEINFALVALPLAKETAAAVKHDNQQRKEAAAREAKEKEASANANQ	154	LMHZ01000056	cons_a1	ORF_h
LMHZ01000056_19	MQTNDGRIVIISGKTRSGKTVYVERRTRSDKRIFAWDPEDQWSQVRGFQRVTTRAELARLADKPGQMKVAYVASANLKEEFNFFCRCAFHWGRFHGGGVVIAEELADVTTTAKAPDAWGIIIRRGLKRGITMYCISQRWAEADKTAFGNASEYVCFMSASADDVTYLCRKTRIPGEELDQLMPLQYIRFEPGKPLERGKIKFR	203	LMHZ01000056	ATP	ATP
LMHZ01000056_20	MNAYLKTALIALAAVAVISRVDAAKKVVFNLA	32	LMHZ01000056
LMHZ01000056_21	MQILKNLPFFNVVATGVASLSLPLGMTYERIILELGGTAFTKAMITDLKAKLNGKVIWQTTGAKLDLLNKFRGLATDASHLVMDFTEIFARDEVGQSLGAIGTADGVGSFTLEVTITGATAPTLESWSVLSGPKKLSVINKLLSYNVTLGAAGKFPIQLPYGNQGGSIIKRVGFFNSYMTELEVKKNGLVIHDTKKVINEYFQTENRRVPQAGLYVADFIVDNNQSGMLVTADAQSMQWNATVSQADVITVQVEYLDLLNNL	262	LMHZ01000056	MCP	MCP				pfam18628	Viral coat protein P2 N-terminal domain. P2 (30.2 kDa) is the major outer-coat protein of the marine lipid-containing bacteriophage PM2. Each sub-unit of P2 is composed of two beta barrel jelly rolls, disposed normal to the surface of the capsid, which lend pseudo-6-fold symmetry to the molecules, facilitating their close packing within the capsid. There is a Ca2+ ion located between the two beta…
LMHZ01000056_22	MDEDQTTVDSGPAWWQQTLDFVVKAAATKKFSTPQLQNGQSYYVDQNGNVVPTGQIINRVPGQLANTMASNPMVMLAGLALVGVVLYKLVK	91	LMHZ01000056	PM2_P3	P3
LMHZ01000056_23	MSAQNVAAGTMLMSQLLGSSSVASAANPYVAAANLLGSAAASNATSSADGNTFGGGYDHSGWNVNFGSGGITSSATREAASQWIGIAAGVVTLLVAFKMLKR	102	LMHZ01000056	cons_p	P8
LMHZ01000056_24	MGLFGGGNSSSSTVNETQNNDRRVALDNASQGITGDGNALSVITNTTTSDLGSIAKAMALSGNVVTAASDSLMGSLSLADRTVGGALAANSSVIRDALSATSLATRDAITAVSGANSSSLNFASQVNRDSLDLAARGQSMIATSAAESLGMVGHVVDLAFKANDNNTKMSLEASSNAANLVGRAYDTATGYQAEKQTADSKYLVIAGLVAVALVAMRAFK	220	LMHZ01000056	cons_r	P10
LMHZ01000056_25	MQQFIQALGAGAIWQLQTGGNYFRLVSSPSPVDIKFFRAGQEIASATQMDTGFYLKPAGGFDRIDITNATAQTIKIMVLDGDGGYDHFNVDLTSALANLRIEQASTVNQIAAVNVGTVATALVAASALRKGLRFTNDGSADVYLGGAGVTVAGGAIKIASGQTWIEDQAAPAAWYGISASAGQSVRIQELI	191	LMHZ01000056	cons_s	P1_spike
LMHZ01000056_26	MAGLIGTSGGKTLRVMEFRASGTFTVPSGVKTVELFLVGGGGGTASNTYAAGQGGNVVKTKYDVNGKASCAVVIGAGGAAGGSDGGNTSFDGVAIAYGGSGNGIRATDSSGSFGPETGSSTGVVVGVDGFGGNGVTVSYPYAAHPANGAKSLSAGPANTGAGASGGNRAGGSGYARVEWYE	181	LMHZ01000056
LMHZ01000056_27	MKKTEQLFAIVSGGIVQNIIVADKSFADLIAPDYDAVAECTGNPDAYIGGEYVNGAFVPRPEPVSDAA	68	LMHZ01000056
LMHZ01000056_28	MRREVLICAYGLLLGVAFYEWKKRQGEQVTDDEGDSDFVDDVTSELESAAATAANFLDSATGGFLKISAMRTVDLSVLTNPNVQAILRVIRTGEGTADEAGYRRIFGGQMFTSYDDHPRITVTKSGYKSTAAGAYQMLASTWDETRKMMGLSDFSPASQDAAAVGRIAARGALPDVLAGRFDVAIKKIAKEWASLPGSPYGQPVMTIDKARQIYAMAGGETTTAVA	226	LMHZ01000056	endolysin	lysin		cd00736	Bacteriophage lambda lysozyme and similar proteins. Lysozyme from bacteriophage lambda hydrolyzes the beta-1,4-glycosidic bond between N-acetylmuramic acid (MurNAc) and N-acetylglucosamine (GlcNAc), as do other lysozymes. However, unlike other lysozymes, bacteriophage lambda does not produce a reducing end upon cleavage of the peptidoglycan, but rather uses the 6-OH of the same MurNAc residue to …	pfam00959	Phage lysozyme. This family includes lambda phage lysozyme and E. coli endolysin.
LMHZ01000056_29	MSAKDILIFAGVAVAAYMVLKRRGAASSFATEIPNSALPGQNGYGWRYFSDGTAISPDGTYYLKGKVISSTYDGVSVGSNYGNLTT	86	LMHZ01000056	cls_545	0
LMHZ01000056_30	MINQRTLVIAAAGVGAAVLLYVVTRGAKNVGQDIGSGAIDLADGVVKGAVTSAGSILGIPLTDAEKAAKARKEGDVWAASEYMPAVDFIKWLAAGMPKN	99	LMHZ01000056
LMHZ01000056_31	MDRINEASTWAGLGLMVPAIGELVMTGGKSATAWGQLIGGLIAIIKREKAA	51	LMHZ01000056	07hyp	holin
LMHZ01000056_32	MSIAETLQLLNGAGVLSLAAAIFKWGVAMEKRVTVLETINDVKGKK	46	LMHZ01000056	PM2_21	P17
LMHZ01000056_33	MRKSIAITITVLAIAGCATNATVIPQTGGIYKTISYGQTQPIALNDALSGAESQCSRLKKRYEVSDQKDETIPQVPNTVLGEMLNKSGLINPPVDYRVTLTFTCV	105	LMHZ01000056
LMHZ01000056_34	MRYPNLRYGNPQELAYHAQFIALPDLAKRLRRSERTVHDWISGKTKMPWWVPEIIRLQKMEHAERLRQMNMQPRLARLGLVTGDVIQFTPPNKKPHTAEPAAKDPFHKTA	110	LMHZ01000056
LMHZ01000056_35	MDKLTRVTSMRSAASGANGNAASRTVVLAGATGLVGKEILLGLLADNSVTSVHSLGRRPLDVQHPKLISHVVDFKALPRLQAIDETYLALGTTIKIAGSQAAFRSVDFDANLAVARATLATGCRRLGVVSAMGANAQSTVFYNRVKGELEQALATLDFEALVIARPSLLTGDRNVLGQPSRSGETIGKYVSALLRPLIPSNFRAIAAIDVARALLERVPVAQGREVLLSGSMQSKGSHAGEELR	244	LMHZ01000056				cd05250	CC3(TIP30)-like, atypical (a) SDRs. Atypical SDRs in this subgroup include CC3 (also known as TIP30) which is implicated in tumor suppression. Atypical SDRs are distinct from classical SDRs. Members of this subgroup have a glycine rich NAD(P)-binding motif that resembles the extended SDRs, and have an active site triad of the SDRs (YXXXK and upstream Ser), although the upstream Asn of the usual S…
LMHZ01000056_36	MQGFNTLIQVVEVLGLIAFAFSGFIEARQKDMDLVGIFTVAFITAFGGGTLRDLLLDRRPLFWVEHQEYTLLIFILALVITPFMRHLRSAFSEKLLVTADALGLGLFSVLGTSLAIRTGMPPFVCVMMGVITGIFGGVLRDVICNEIPMVFRRGQLYATCAFLGCWVYLLLDWLSFPETLSLSTGILVTVVTRMAAVRFDLKLPG	205	LMHZ01000056						pfam03458	UPF0126 domain. Domain always found as pair in bacterial membrane proteins of unknown function. This domain contains three transmembrane helices. The conserved glycines are suggestive of an ion channel (C. Yeats unpublished obs.).
LMHZ01000056_37	MSPARKKYYVAVSRPVIQSTIIEVEADNEEDAADKAFQEAFALDDNVWSGKFEPENYGHDVVSVLEQDQGHLQAEPEFVLQDRIDDVKYLLLRGDTNMGEGSMLFQPWLQDHSSLFVADVCKGWLGDIQLLADEGVEGLVEWVEDPILDAAKIPPEVIARLPWLGQSGHKGSGNNPL	177	LMHZ01000056
LMHZ01000056_38	MSPGSNGAVTWTSFYSVVITDSQRFTDRLTSYFAGQNEFMKVRSYLLLMALATLIPVIIFSTVAIGQLLEAERSAALRGMRETVNAITLAIDAELSSAEAALAVLAQSEAIKSGDSDSAYWQAKAVGKGRDEWTVLTALNGQQLMNTFFPRGAALPVLSPRSIARIENVARTGVPQVSDLVIVTASMEHAIAVDYPVKVDGRVRYILTKAFRADHFAGALQERNLPESWVIGIFDRSGISIVRRPGAERFVGRPVRPELYSASRANASGVLRHETRDGVDVFDSYTHSRKAGWTIAVGVPVAEIELAARRAVWLSVLGLGAAVLCAATVAVVFARRLIGSIDGAVDAADTLAKGEAPPPLKTSVGEVDQLHLALNNAGTLIQRGQRERAELLLREQQAR…	778	LMHZ01000056	cls_736	0		cd17580	second phosphoacceptor receiver (REC) domain of Dictyostelium discoideum hybrid signal transduction histidine kinase D and similar domains. Dictyostelium discoideum hybrid signal transduction histidine kinase D (DhkD) is a large protein that contains two histidine kinase (HK) and two REC domains on the intracellular side of a single pass transmembrane domain, and extracellular PAS and PAC domains…	pfam02518	Histidine kinase-, DNA gyrase B-, and HSP90-like ATPase. This family represents the structurally related ATPase domains of histidine kinase, DNA gyrase B and HSP90.
LMHZ01000056_39	MTMKLTTITATLAFVFAGAAQAQAPSSGASGQQSPKDQAEQQHKAAMEKCNSMKDNAKDICKAEADGQQKVAEAQAKVTERDTPKNRLELEQAKAEAQYKVAKEKCDDQVGDAKKACQNEAKATQDLAIAQAKKQAQAKPATSSGSSGTTGTSAAGTSTPTPAAQPATPPSADAQPAPGAPATPPAQPAAAPAAQPATQSQ	201	LMHZ01000056
LMHZ01000056_40	MSVCKECLALEGANTATSPHANLLLHSEAPINFGATATGRVEYYVCNACGTQWERERARSEPEATWQHSRRTLA	74	LMHZ01000056
LMHZ01000056_41	MKTGHGSASCVMPVSRFHHVPKGVAMHEYIIKTPDGYLYPFAGDLSLTDDETQAGRFSSVEEARETAESRGYYDGGFEIIPIDLHASKPAQH	92	LMHZ01000056
LMHZ01000056_42	MPVITTIEDLRRLAQKRVPRMFYDYADSGSWTESTYRANSSDFERIKFRQRVAVNMENRTLRTTMAGQEAAMPVALAPTGLTGMQHADGEILAAKAAEKFGVPFTLSTMSICSIEDIAANTSKPFWFQLYVMRDREFIKRLIARAKAANCSALVLTLDLQVLGQRHKDLINGLSAPPRLTIPNILNMVTKPRWCLGMLGTSRRSFGNIVGHASDVSDMSSLSSWTAQQFDPRLSWDDVKWIKDQWGGKLIIKGIMDEEDARLAAASGADALIVSNHGGRQLDGAPSSIWALPRIVEAVGDKIEVHMDGGIRSGQDVIKALALGAKGVYIGRAFLFGLGAMGEEGVAKCLEIIQKELDLTMAFCGLTDVRKVDKGILLPGTY	381	LMHZ01000056				cd02809	Family of homologous FMN-dependent alpha-hydroxyacid oxidizing enzymes. This family occurs in both prokaryotes and eukaryotes. Members of this family include flavocytochrome b2 (FCB2), glycolate oxidase (GOX), lactate monooxygenase (LMO), mandelate dehydrogenase (MDH), and long chain hydroxyacid oxidase (LCHAO). In green plants, glycolate oxidase is one of the key enzymes in photorespiration wher…	pfam01070	FMN-dependent dehydrogenase.
LMHZ01000056_43	MDSIDLEVLKSCDDWLKAGHRCELVTVIRTWGSSPRPEGAMLAIRDDGMVVGSVSGGCIEDDLIEHVRRHGIVREHPEMVTYGITAEEAHRFGLPCGGTIQLAIEPLSVQSRIPELLDRLAAQQLVARRLDLHTGAVVYSEARPAMTMQVSDTVLTTVHGPRWRLLIIGAGQLSRFLAQIAVGMEYQVTVCDPREEYRQGWSVPGVSLVHDMPDDVVISMRPDSRSAVVALTHDPKLDDLALMEALKSDAFYVGAIGSRANNAKRRERLKLFDLDDTQLARLHGPIGIYIGSKTPAEIAVSILAELTAAKNGIDLPHGVRVAEAKSILQTPPGADACTIPGPH	343	LMHZ01000056						pfam13478	XdhC Rossmann domain. This entry is the rossmann domain found in the Xanthine dehydrogenase accessory protein.
LMHZ01000056_44	AKGNILAWNHTIVGQSILTGTPFEPFMVKNGVDATMVEGMGEPYEVPLRLSVHNAKANVPVLWWRSVGSTHTAFVMETLIDEAAQIANVDPVAYRKKLIGDKHPRHLAALDLAVVQSGYGKISLPKGRAWGVALHESFQSVVAYVVEASIEKGVPKLHKVTAAVHCNQAVNPLSIEAQVQGAALMALGTTLPGAAITLKDGVVQQQNFSDYTVARMPDMPQIAVHIVPSGDAPTGMGEPGLPPLAPAFANAVAKLSGKRLRKLPFELNAGTKTA	274	LMHZ01000056						pfam02738	Molybdopterin-binding domain of aldehyde dehydrogenase.
LMDY01000001_1	MCLVALALDQDRRFPLVLASNRDEFFDRPTARLAWWTPQGGGPDILGGRDLQAGGTWLGLTAAGRMALVTNVRAPGKQDAQAPSRGGLVPHWLHGEQPLDRFWTQVAVSGYNGFNLVAADFARGECFWASSSTALPRRIERGLYGLSNAALDTPWPKVEHLKVRVKGALAETAADEPVDGLAGRLFEALADRSVAADAELPSTGIPRELETQLSAAFIRTPDGRYGTRCSTLVITERVKRQLVTHVFERSYAVGAGVALLRRSRLLDWPPRYSGVGQVPHAAAESVS	287	LMDY01000001						pfam05742	Transport and Golgi organisation 2. In eukaryotes this family is predicted to play a role in protein secretion and Golgi organisation. In plants this family includes Solanum habrochaites Cwp, which is involved in water permeability in the cuticles of fruit. Mouse Tango2 has been found to be expressed during early embryogenesis in mice. This protein contains a conserved NRDE motif. This gene has b…
LMDY01000001_2	MQAVSPVGRQALFIYYRVRDVHASELMAAATAMQTALQAAHAGLAVRLLRRPDAQEGLHTWMETYDLPPQAAPAALAADVERAAQGLAQWLVGPRHVEHFVACAS	105	LMDY01000001						pfam16290	Domain of unknown function (DUF4936). This family consists of uncharacterized proteins around 100 residues in length and is mainly found in various Burkholderiales species, such as Herbaspirillum, Cupriavidus, Ralstonia and so on. The function of this family is unknown.
LMDY01000001_3	MSNPLPSSAAVADGAARLLHSGVIRAVGPDAASFLHGQLTNDMTGLGLSEARLAAYCSPKGRMLASFVAFKRSHDEIWLACRSDVLPATLKRLRMFVLRAKAQLSEGGDDAALLGLTGPGAAAWLTQMLPAAATGAIWSRHEVGAALVVRLPDGAGQARWLWAGPAADADAVVDALPSLALDRWDWLEVHSGVAPIVANTVDAFVPQMLNYELVGGVNFQKGCYPGQEIVARSQYRGTIKRRAALVHGDDAALPGQEVFWSGDAAQPSGLIALAAPAPGGGWDALVELKLVALDDGSLHLGSSGGARLQPLALPYVVPRENAA	323	LMDY01000001						pfam01571	Aminomethyltransferase folate-binding domain. This is a family of glycine cleavage T-proteins, part of the glycine cleavage multienzyme complex (GCV) found in bacteria and the mitochondria of eukaryotes. GCV catalyzes the catabolism of glycine in eukaryotes. The T-protein is an aminomethyl transferase.
LMDY01000001_4	MKRALKRGLLLLVVLGLAAGGLGAWWLTQPLALASSSVELSVEPGTSPREIAQGWADAGVRAPPLLLYEWFRWSGQARKIRAGSYEIGPGTTPLTLLNKMVRGDEAQATVRLIEGWTFRQFRAELAKAEALKPTTATMSDAELMVALGSPGRSPEGWFFPDTYAYSKGASDLAVLQRAHRAMQRRLESAWLERAPDTPLKSPEEALTLASIIEKETGQAADRGKVASVFVNRLRIGMPLQTDPSVIYGLGEAFDGNLRRRDLQTDNPYNTYLRAGLTPTPISMPGKASLLAAVRPEASKALYFVARGDGSSEFSENLADHNRAVNRYQRGSGRGSAP	337	LMDY01000001				cd08010	proteins similar to Escherichia coli YceG/mltG may function as endolytic murein transglycosylases. The gene product of Escherichia coli yceG/mltG has been erroneously annotated as an aminodeoxychorismate lyase. Its overexpression has been reported to cause abnormal biofilm architecture, and it has been reported to be part of a putative five-gene operon. More recently it has been proposed to funct…	pfam02618	YceG-like family. This family of proteins is found in bacteria. Proteins in this family are typically between 332 and 389 amino acids in length. This family was previously incorrectly annotated and names as aminodeoxychorismate lyase. The structure of YceG was solved by X-ray crystallography.
LMDY01000001_5	MSEPLAPPSGRFISFEGIDGAGKSSHLDAVAERWRQRGLEVVRTREPGGTPLAETLRELVLHQGMDALTEALLIFAARRDHLQQCIAPALERGAVVLCDRFTDATFAYQGAGRGFDLTVLSMLEAWVQRGPTGLRQPDLTLWFDLDPAVAAQRVVAARTPDRFERQDEAFFHRVREGYRARFEAQPDRFVRIDASQSRDQVAVQITAVLAERGW	214	LMDY01000001				cd01672	Thymidine monophosphate kinase (TMPK), also known as thymidylate kinase, catalyzes the phosphorylation of thymidine monophosphate (TMP) to thymidine diphosphate (TDP) utilizing ATP as its preferred phophoryl donor. TMPK represents the rate-limiting step in either de novo or salvage biosynthesis of thymidine triphosphate (TTP).	pfam02223	Thymidylate kinase.
LMDY01000001_6	MSAGPDDGLLPWLEAPLAQALHGTRGHALLLHGMQGVGQFELALAAAAAWLCEGDDAAARPGGRACLVCTACRLIAARTHPDLMVLIPEALQEALGWSGSDEAADGEGGKSKAKPSREIKVEAVRAAVGFAQQTSSRGGAKVTVIYPAERMNAASANTLLKTLEEPPGRARFVLASAAPQRLLPTVRSRCQTLRVPLPAPDVAAGWLAARQVAQPEVLLAAAGGQPLEAHERLALGVDAPAWLRLPREVLAGQAATLAAWPLPLAIDALQKLCHDALAIAVGAVPRYFPADSLPPRGDVAHLTDCAADLRHAARHAEHPWNAGLGVEALVVRVRAALRPSKEGDAQHSRGPALATLKR	358	LMDY01000001				cd00009	The AAA+ (ATPases Associated with a wide variety of cellular Activities) superfamily represents an ancient group of ATPases belonging to the ASCE (for additional strand, catalytic E) division of the P-loop NTPase fold. The ASCE division also includes ABC, RecA-like, VirD4-like, PilT-like, and SF1/2 helicases. Members of the AAA+ ATPases function as molecular chaperons, ATPase subunits of protease…	pfam13177	DNA polymerase III, delta subunit. DNA polymerase III, delta subunit (EC 2.7.7.7) is required for, along with delta' subunit, the assembly of the processivity factor beta(2) onto primed DNA in the DNA polymerase III holoenzyme-catalyzed reaction. The delta subunit is also known as HolA.
LMDY01000001_7	MNEPNARGPASAAANSARPSVIQLVFREKGALYAAYIPLFAEGGLFVPTTREYRLGEDIYLLLSLPDDPQRYPVAGKIGWVTPANASGGRTQGVGVRFPTDEKTRLLKVKIEEILGTSISSAKPTQTI	128	LMDY01000001						pfam07238	PilZ domain. PilZ is a c-di-GMP binding domain which is found C terminal to pfam07317. Proteins which contain PilZ are known to interact with the flagellar switch-complex proteins FliG and FliM. This interaction results in a reduction of torque generation and induces CCW motor bias. This domain forms a beta barrel structure.
LMDY01000001_8	MAAPAELKRAVHLRNADRSHVFLLANLPAMFVDSHCHLSFPELQADLPAIRAAMARERVDRALCICTTLEEFDTVHALALGHDNFWCSAGVHPDNEGVQEPSVEDLLALAARPRVVAIGETGLDYYRLGDRTVDDMAWQRERFRVHIRAARESRLPLIIHTRSASDDTLAILREEGAGADGGVTGVFHCFTETRSVARQALGLGFMISFSGILTFKNAVKLREVAREVPLDRCLIETDSPYLAPAPHRGKTNNPSYVPLVAAQLAQIKGCSIEAVADATSRNFERLFGPTVHLTEHTST	299	LMDY01000001				cd01310	TatD like proteins; E.coli TatD is a cytoplasmic protein, shown to have magnesium dependent DNase activity.	pfam01026	TatD related DNase. This family of proteins are related to a large superfamily of metalloenzymes. TatD, a member of this family has been shown experimentally to be a DNase enzyme.
LMDY01000001_9	MKKLLYLVVALSFSSAHAGSYDDFFRAVVSDDSAAIRKLVALGFDPNSPDPKGQPAITRALFAESPRAALTLARLPGTDPNVRNRSGETPLMVAALKGEPEVALALIERGAVIDPPGWTPLHYAAAGNSLPVLQLLLKRGAAVDARAPNGRTPLMLAVLHASEEVIDALLLAGADPQARERNELTAADLAQRAGRERLALRLAALPAR	208	LMDY01000001				cd22192	Transient Receptor Potential channel, Vanilloid subfamily (TRPV), types 5 and 6. TRPV5 and TRPV6 (TRPV5/6) are two homologous members within the vanilloid subfamily of the transient receptor potential (TRP) family. TRPV5 and TRPV6 show only 30-40% homology with other members of the TRP family and have unique properties that differentiates them from other TRP channels. They mediate calcium uptake …	pfam12796	Ankyrin repeats (3 copies).
LMDY01000001_10	MLPIQITSNPFALLMEPEAVVQAMEHSDRLNRLQRRICRPLDKQSPLPGETASASFDREVEAAPDVEPEPIITASTSAADLI	82	LMDY01000001
LMDY01000001_11	MIYLTPKALPSFELLLDDVGGPRAAAAYLGVCKRSIRRWQTSGKAPRLVLLALSWVSRWGQSAIACEAHNDAVMYAGMVRCLQEELRDQVARKRWPRPIPTRSKVGKPATWSRPSARATARPSSQKLRIPTLAQYLKRAGVK	142	LMDY01000001	cons_z2	P15_TR
LMDY01000001_12	MVVFFAHSWLSFIGPLDGLEVTVFSRIVSTASTLAVTCFFVLSGYVIALSIMANRARNDGVFKPLDYFAARCFRILPPLLVTMGLCWLLAMGLGLVGATETNIVGAERERFAVSLLPQFVALVSVSVLGELEGGINGPLWSLLWEIRFYVFAGLLAVAAWGKGVSRVVGALGALVYAWLLELTDPLELGIAVPLFVYFGLGAVVALIKPGVMTRRSLVWSALMLLVASAGIGWLVGEDLFVESLRPASISLEMLTAMWFVLVILAVQQLHWLAGLAPLGAVSYTLYILHFPVLQAMYFVLANHAPGALQGAGVWLTWPVATMVTLWVCGAVGRAVEQPAAQRAFVAALVNAGDRRSRVTSRS	362	LMDY01000001						pfam01757	Acyltransferase family. This family includes a range of acyltransferase enzymes. This domain is found in many as yet uncharacterized C. elegans proteins and it is approximately 300 amino acids long.
LMDY01000001_13	MLTRLPRQLPAFPDLLADLGNPGAALLARALGVTDRTVRRWLVDGNAPRPVLLALFWMTRWGQSEVACEAHNSAVMHAGMVGCLQREIAALRRELGRVLALGEFGAANSPSAVHVEHQPDDEPQHDGRRDGGREIGPARGVPVSVGKVVQLFPRPHRHDDAERGRA	166	LMDY01000001	cons_z2	P15_TR
LMDY01000001_14	MNGTAKSIAIGVAVAVIAALILRRVERQAKPVEIGPWQYVDSTGQLRGVRL	51	LMDY01000001
LMDY01000001_15	MDTAHLNLALSAINVLVLPAMVGLGRYMVRLELRLARLEWAIQRSGHAPLES	52	LMDY01000001	PM2_21	P17
LMDY01000001_16	MSPLAIGFLGDAVRSVLDRVFPDPVQRAQAEVELLKAQSEGTFDQRAAQALALAQIGVNNTEAASPGIFKGGWRPAAGWVCVSGLGVQFIAAPLLPWVVTVLTGKVLPPIPALDVETLLVLLGGLLGLGTLRTVDRRNGKA	141	LMDY01000001			holin			pfam11351	Holin of 3TMs, for gene-transfer release. This is a family of bacterial 3TM holins. In Rhodobacter capsulatus the protein is expressed just overlapping and downstream of a putative N-acetylmuramidase lysozyme (an endolysin) thought to be responsible for lysing a phage particle, RcGTA - a gene-transfer agent. A holin would be necessary for such an endolysin to access the peptidoglycan. Gene-transf…
LMDY01000001_17	MSGFPKVETVVIGGVLGAGLLIAMWVLKRGGIQNAAEVLTTGAIRAADGAAAGVVGGVGAVVGLPTPSQAVTSPAQARYLIDVGGFFFASRWASAGALAQGALMTAWSGTPPPVGSPAHAALLQLQPQATTGDFARIDRADYYETSGRNGSNGQPDLSGGYDALGNWTGMP	171	LMDY01000001
LMDY01000001_18	MSRVAVAAVAAVALVGGAVLARRAADGAAQAEAMGEGDGATALDYFNPLGALERQVEQFQTEAAMQDTNTAAFLAMIASAEGTDRRPDPYRVCYAYAHTIADLSDHPAVTGEWKGERLPDAMCAGAGFGPGCVSSAAGRYQLIKSTWLLCKRQLGLTDFGPASQDAAAVYLIRKRGALDDVQAGRVADAVAKCRLEWASLPGAGYGQPERRLTALVDAYERAGGVLA	227	LMDY01000001	endolysin	lysin		cd00736	Bacteriophage lambda lysozyme and similar proteins. Lysozyme from bacteriophage lambda hydrolyzes the beta-1,4-glycosidic bond between N-acetylmuramic acid (MurNAc) and N-acetylglucosamine (GlcNAc), as do other lysozymes. However, unlike other lysozymes, bacteriophage lambda does not produce a reducing end upon cleavage of the peptidoglycan, but rather uses the 6-OH of the same MurNAc residue to …	pfam00959	Phage lysozyme. This family includes lambda phage lysozyme and E. coli endolysin.
LMDY01000001_19	MELLTFAIAANEIKVFKRAGRYFEIIDSAYALTVDFYDENGGKSDGMLGALSGLFVSGPFTEFTVSNGAAAQTVTLMIHEGRGGSRRQPGVVRVVDENVEKTNRETQYFGLSRRVGSATKVGLVGVIAGSKSIVIKRFSYTAAAAGICTLFSGTGAPTDSYLTLGVRNKKIGAADAQALRFSALAATINPTGVEVPGVVLLMTIYAAANVLTEFPLTTPLVVPAGYCFGISGPAINTEAGFGFDVEEL	248	LMDY01000001	cons_s	P1_spike
LMDY01000001_20	MGSKQKSSSASSSTSTQQDNRVAAEGSTVIGAGGSLSSNSSTNLNVRDSSTRNTTTSTSTSTTVNNADAARIVELNAQLQGAMAESQSDAVKFIAQLGSDTIKSLGESVTSLYAQAGSNTTNAYSGAIAASAPSDGKLADGFKYSAIAAAAVAALFILSKGK	162	LMDY01000001
LMDY01000001_21	MASTDKSSATVVRTIDGAASLARLAAVDRRSVDGSTAAEIAEGCELLDVIEAGRVVGAVAVSIDGNVATLKAAATTGTETYEALGALEAAAKDAGAVLLGMFTRRGALVPLLVERGYRIRSIELEKDL	128	LMDY01000001	cons_q	GNAT
LMDY01000001_22	MAGGIQAGATAGAAFGPWGAAAGAVLGGAMDLAGGGGGGGPFLGGEAGSAAHGNRLDGSGWSVNFGSGTQIATPSKTDYSSEGLPSPGGLVTAGGVSPVLIAAAAGVLLLIVLMKRKRG	119	LMDY01000001	cons_p	P8
LMDY01000001_23	MSAALDAAVGDPYYTSSMPGDWSDTAKMAPFQPTQTGAPWWEGVVQYGLVKAIDNKLAPQNITGNGMPGTFAGANGKTYYQAPNATGQTLLSGALGGGVGTWLLLGGVALAAFALLKR	118	LMDY01000001	PM2_P3	P3
LMDY01000001_24	MRAIRLPQIQNVQPNQRASLALPLGLTYQKIYLQLGTNILTSLVTNIVLKLNNKEFQRWATAADMISGLNKYKGNFDATSFIVIDFTERLAREEAALTLGTIAATQEAGVQQFTLEFDLGAYTQVAASVITGWADVEAPSANRIIQRVQYAQKVIAAAAQEQIYIPYGANGYQLKRVIIKHANLSTVRVRRDGSDIYEDLPVAFANQRAQDFGRVPQAGYFVVDFLPDSLQANALNTANILVAQGQAVPVQNLDFRLTTSAADTLTIYTEAYALNSQL	278	LMDY01000001	MCP	MCP				pfam18628	Viral coat protein P2 N-terminal domain. P2 (30.2 kDa) is the major outer-coat protein of the marine lipid-containing bacteriophage PM2. Each sub-unit of P2 is composed of two beta barrel jelly rolls, disposed normal to the surface of the capsid, which lend pseudo-6-fold symmetry to the molecules, facilitating their close packing within the capsid. There is a Ca2+ ion located between the two beta…
LMDY01000001_25	MKAQLKNAAITTAIVLATIYALRQVSATRSIVDKALIG	38	LMDY01000001
LMDY01000001_26	MSVLNRPMVWAYIGASGSGKGVSINKALASLKPARLLIWDPRDEYGKHAKRVTTLPALVAEFRKASAGPVRVRYVAGSGMPLADAFALVCSLAFEVGHLVFLAEELSDVTTASQAPAAWRRCITQGRHRALHIIGAAQRPALIDKTFLGNCTFIRCFTLRYSDDRSAMAKALDVPLADVSALQTVETEKATTIAYLERDFRAGVLQKGSIRMSR	214	LMDY01000001	ATP	ATP
LMDY01000001_27	MHDDDAPQAPESLGLDALAAQAVELEHGALPPGMRPPEPAQVIADSSAELLGALTMARLLVAPMFEWWPKFGDTWSDGTLQGISTAGAQVMERHGWSLGDLMSSWGPYIALALATAPPTMVTLQAIKAEKARQAMPRAEPAEAEEGVRP	149	LMDY01000001	cons_a1	ORF_h
LMDY01000001_28	MAAESIGRCTCPLCRSDRARLSLAKSGLPVLTCNGCNIQLFARSDRSDELVRALIVHEAPPPPADDPPAPPAPIATAPQPAPATRAPMGWGVLGHA	96	LMDY01000001	cons_c2	P14_TF
LMDY01000001_29	MSETTPHRSPKIVAAELDELHASSSKAFVPVNVVKAIELQRELNAGIVATLDAAGLLPDDAAPSSTEG	68	LMDY01000001
LMDY01000001_30	MRQAITTARHWIELERQRERVYKHRQFQHNERARAVDEITSVRVDRGAQPVRSDMPDAFLRELADRRAETMAARITNDRQPRDVPGYVSWINAQVQALDGQPLRLIGKGTDAQQLAGLIARAQCAAWWRRQLRRAVVRLRESEGIARSEVCATRRQPYVTNDTLRRRVEQNGRNAAMLAATEIESADGQVIKLADAAAASTSNKAIRRGELMTRITGCESLADASGHAGLFVTATAPSRFHSTLRHGGANPKWRGDFGPVQPNSPRDAQRWLCRAWARARAALDRLGVPMYGFRVAEPHHDGCPHWHLLLWTVQRHADKLVEVLRRYWLADDGAEAGAAEHRLTVKAMHPGGASGYVAKYIAKNIDDAGAVGDEGHTDEFNGEAVPMPAQADMFGGTAQ…	605	LMDY01000001	rep_a2	rep_a2				pfam05840	Bacteriophage replication gene A protein (GPA). This family consists of a group of bacteriophage replication gene A protein (GPA) like sequences from both viruses and bacteria. The members of this family are likely to be endonucleases.
LMDY01000001_31	MNTLCMTTNLSSSDIAAWAQFGAAVLGALTTVGVAYWASQAQRYQSLRALGMMSAQLEFVLNEVQAACKANDEGKLRRDFGMLKEVETAIRGIPMHTLPLHHMRNYVEQLKICRTAVDKLEEWELNGIESLSDTIRVLAPTFETLYMQARTITNRG	156	LMDY01000001
LMDY01000001_32	MSSFDLSTLQHAELLALRVRLDALMAATAPRLPIIIGDRVCFTWSDSTFYGTVEGFADDHQHRPSAWLRLAGHSWVHREPLANLRRVCGECSGCRSLAHRPECLQ	105	LMDY01000001
LMDY01000001_33	METKLIEGVPPLANDKEILALLAEEHDPNGPSGKAMDIALLGSDGRLYRTVRAWGLGEYLGIAQGLEGLGLTNTGRALKAHGIRFDDVFSG	91	LMDY01000001
LMDY01000001_34	MLTTQELLAAAKAANDNCSSYRLARLCDVPEKTMMRWVSGKNFPDDAHATRLAELAGLDAADVLTAINAERATEPAVRAVWESIAKRLHANSATSLAILSAVVLSALFGFDGGPDAGAALLSSVAITAENAGIGLYIM	138	LMDY01000001	PM2_04	P16_TR				pfam12472	Phage related protein. This domain family is found in bacteria and viruses, and is approximately 60 amino acids in length.
LMDY01000001_35	MIRAVEADAQLKQRAADLGPLVRFGTSSWYFPGWEGLVFRDRHPQGMLSKHGLAAYAQHPLLRTVSLDRSFYRPLSTANYAALDAQVPDDFRFVVKAGASVTDATLREPSNGAPTQPNPLFLDPTVTLETVLRPAVEGLGRKLGVLLFQLSPLPAEWLSSAAPSRLLQALDRLFTALPRPEHGLLAVELRDAEPLVPELAALLKRHGVRYCLGLHDRMPPLEAQLPMLRATWPGPLVCRWSLQRGLRYRQAKARFEPFDVLAAPDPATRQALARLIAVTVAAGQPVFTTINNKAEGSAPLSVFALAEAVSARMSASPDGVAGAGPLP	327	LMDY01000001						pfam01904	Protein of unknown function DUF72. The function of this family is unknown.
LMDY01000001_36	MKWMLRCLAVLLLAGVGAIAALLAYRQLALPLTEGRLAVDGLRAGLQIERDAQGVPTIRAASIDDAWFGLGFVHAQDRLWQLETHKRIGAGRLAEAFGPRAVESDRFLRALGVRRAAQAQWDQAGPGVRAMLTSYAAGINAYLRDHLRARPPEFLMLGLQPEAWSPVDSLAWSTMMAWDLGGNWSTELLRMRLAQVMPIARIQQLLPPYPGEKPLATADYAALYRRLEVNDGQPLQMADAAYATSLPWQIQSGVEGVGSNNWAVAGARSVTGSPLLANDPHLKLSAPTLWYVARLEAPGLKVAGATIPGLPVIVLGQNERVAWGFTNTAPDVQDLYIERIDTNDPERYETPDGWAHFESFAETIHVKGAADVPFTARQTRHGPVLSDALPSMQGLTGNG…	813	LMDY01000001				cd03747	Penicillin G acylase (PGA) belongs to a family of beta-lactam acylases that includes cephalosporin acylase (CA) and aculeacin A acylase. PGA and CA are crucial for the production of backbone chemicals like 6-aminopenicillanic acid and 7-aminocephalosporanic acid (7-ACA), which can be used to synthesize semi-synthetic penicillins and cephalosporins, respectively. While both PGA and CA have a conse…	pfam01804	Penicillin amidase. Penicillin amidase or penicillin acylase EC:3.5.1.11 catalyzes the hydrolysis of benzylpenicillin to phenylacetic acid and 6-aminopenicillanic acid (6-APA) a key intermediate in the the synthesis of penicillins. Also in the family is cephalosporin acylase and aculeacin A acylase which are involved in the synthesis of related peptide antibiotics.
LMDY01000001_37	MAITMHSASVPLFLTMLGNLTKWLDKAVAHAQAKKFDPDTLLTSRLAPDMLSLGKQIQIACDSAKFGVARLAGGEAPKFEDTESTIAELQARIEATAAYLRGVTAAQVDGSEDKPISVPVRGRDPLQFTGEQYLKHFALPNFFFHVTTAYALLRHNGVELGKADYLRGG	169	LMDY01000001						pfam09351	Domain of unknown function (DUF1993). This family of proteins are functionally uncharacterized.
LMDY01000001_38	MNIIILDDYQDAVRKLPCAAKLEGYNAKVFTNTVKGNGQLAVRLRDADVLVLIRERTQFTRPLLEKLSRLKLIAQTGRAGPHIDIETCTRLGIAVAEGVGSPVAPAELTWALIMSAMRRLPQYVSNLKHGAWQQAGLKSQSMPANFGLGMVLRGKTLGLWGYGRIGQLVAGYGRAFGMDVVVWGSETSRYKAQADGHEAATSRESFFESCDVISLHLRLHEATRGLVRLEDLQRMKPTALFVNTARAELLEEHALVSALNRGRPGMAAVDVFDSEPIMQGTPLLRLENAICTPHIGYVEQETYEQYFSAAFDNVVNFIQGKPTNVVNPEALRVLRG	336	LMDY01000001				cd12169	Putative D-3-Phosphoglycerate Dehydrogenases. Phosphoglycerate dehydrogenases (PGDHs) catalyze the initial step in the biosynthesis of L-serine from D-3-phosphoglycerate. PGDHs come in 3 distinct structural forms, with this first group being related to 2-hydroxy acid dehydrogenases, sharing structural similarity to formate and glycerate dehydrogenases of the D-specific 2-hydroxyacid dehydrogenase…	pfam00389	D-isomer specific 2-hydroxyacid dehydrogenase, catalytic domain. This family represents the largest portion of the catalytic domain of 2-hydroxyacid dehydrogenases as the NAD binding domain is inserted within the structural domain.
LMDY01000001_39	MDDGPGAGLSAETASSRTRQADALRGARWALLFGNFVIGCGVMVIAGSLNDLTRSLQVSVALGGQLIAIAAVMMCLGAPLLAAAVGRVDRRRLLAFTLAWYAVGHAVSALMPSYAALAPVRAFCMLGAAVFTPQAAAAIGWLAPAAQRGRAITFIFLGWSVASVFGMPLHSYIGEALGWRWAFGLVALLAAGGAVWVWAVMPDGVRPPAMDLRAWREVLTHPLLMAIVAVTALFGAGQFTVFTYFAPYYKAVLGAGPTQISLLFAWFGAFGLIGNVLLSRHVDRIGAARAVTLLLGAVALTMLVWPLGTGYLSMACVLLPWALGMFAANSAQQARLGQAAPALAPALMALNTSAIYLGQAVGAAGGGALVAAQETAGASGPGIYGGLHWVGLGWLLAAL…	416	LMDY01000001				cd17324	Purine ribonucleoside efflux pump NepI and similar transporters of the Major Facilitator Superfamily. This family is composed of purine efflux pumps such as Escherichia coli NepI and Bacillus subtilis PbuE, sugar efflux transporters such as Corynebacterium glutamicum arabinose efflux permease, multidrug resistance (MDR) transporters such as Streptomyces lividans chloramphenicol resistance protein…	pfam07690	Major Facilitator Superfamily.
LMDY01000001_40	MPVLEVHHPLVRHKVGLLRAADISTKKFREITAEIARLLAYEATADFPLEQVTVECWSGPTAVDQIKGKKVTIVPILRAGLGMLDGVLDMIPNAKISVVGLSRNHDTLQPEHYFENLVGSLEERTALIIDPMLATAGSMIATVDLLKRKGCRDIRALVLVAAPEGVKALTAAHPEVRCWTAAIDSHLNEVGYIIPGLGDAGDKIFGTKG	209	LMDY01000001				cd06223	Phosphoribosyl transferase (PRT)-type I domain. Phosphoribosyl transferase (PRT) domain. The type I PRTases are identified by a conserved PRPP binding motif which features two adjacent acidic residues surrounded by one or more hydrophobic residue. PRTases catalyze the displacement of the alpha-1'-pyrophosphate of 5-phosphoribosyl-alpha1-pyrophosphate (PRPP) by a nitrogen-containing nucleophile. T…	pfam14681	Uracil phosphoribosyltransferase. This family includes the enzyme uracil phosphoribosyltransferase (EC:2.4.2.9). This enzyme catalyzes the first step of UMP biosynthesis.
LMDY01000001_41	MSSPPRILFGFHAVTVRVKTAPGSVVELYIDATRRDARMRQFVERAKEAGVRLIESDELRLQALSGTHRHQGVVAKVTAAPATKSLDDLLDTVEGPPLLLVLDGVTDPHNLGACLRVADGAGAHAVIAPKDHAVGINATVAKVASGAAETVPYFMVTNLARTLGELKERNIWVVGTADDAPRTLYAADLRQAVALVLGAEGQGMRQLTRKTCDELVSLPMAGAVESLNVSVASGIGLYEAVRQRGMP	247	LMDY01000001				cd18103	SAM-dependent rRNA methylase related to RlmB. 23S rRNA-M2G2251-MTase RlmB catalyzes the methylation of guanosine 2251, a modification conserved in the peptidyltransferase domain of 23S rRNA. It is part of the SpoU family of MTases, a subfamily of the SPOUT methyltransferase superfamily. The SPOUT methyltransferase superfamily is a large class of S-adenosyl-L-methionine (AdoMet or SAM)-dependent R…	pfam00588	SpoU rRNA Methylase family. This family of proteins probably use S-AdoMet.
LMDY01000001_42	MTEAIIAVEHVTKRVQDSSGELTILHDIDFSLAAQESAAIVGASGSGKSTLLAIIAGLDTPSEGTVRLAGIDLFRLDEDARAAVRAERVGFVFQSFQLMGNLTALENVMLPLELQGRGDARAAATEMLARVGLGERLGHYPKVLSGGEQQRVALARAFVVKPALLLADEPTGSLDFATGEKVMELMFELNREQGTTLVLVTHDRAIAARCDRQVRIEAGQLTSS	224	LMDY01000001	ABCtrans			cd03255	ATP-binding cassette domain of the transporters involved in export of lipoprotein and macrolide, and cell division protein. This family is comprised of MJ0796 ATP-binding cassette, macrolide-specific ABC-type efflux carrier (MacAB), and proteins involved in cell division (FtsE), and release of lipoproteins from the cytoplasmic membrane (LolCDE). They are clustered together phylogenetically. MacAB…	pfam00005	ABC transporter. ABC transporters for a large family of proteins responsible for translocation of a variety of compounds across biological membranes. ABC transporters are the largest family of proteins in many completely sequenced bacteria. ABC transporters are composed of two copies of this domain and two copies of a transmembrane domain pfam00664. These four domains may belong to a single polyp…
LMDY01000001_43	MAVSRRDCIKQLAASVFAGLVVLSSQAQAARRVILVVGDSLSAEYGLQRGSGWVALLEKRLAQEKIAATVVNASISGDTTSGGRSR	86	LMDY01000001				cd01822	Lysophospholipase L1-like subgroup of SGNH-hydrolases. The best characterized member in this family is TesA, an E. coli periplasmic protein with thioesterase, esterase, arylesterase, protease and lysophospholipase activity.	pfam13472	GDSL-like Lipase/Acylhydrolase family. This family of presumed lipases and related enzymes are similar to pfam00657.
JZRC01000026_1	MIERYIGLMSGTSLDGVDAVLLEMDAQGKPQVVEDSFLPFPAGVREQVLQLQAIGHNELDLAARLANALARIYADVVAQLLGKAALPAAAIRAIGCHGQTIRHAPQAGYTLQIGNHALLAELTGIDVIGDFRSRDVAAGGHGAPLVPAFHQDVFASDTENRVILNIGGISNLTRLHRSLPVIGFDCGPGNMLLDAWCQRHTGKAYDANGDWAASGRLHLPLLQQMLADDYFQLPPPKSTGRDLFDLDWLEQQLAAYPALDAADVQHTLLQLTAHSIAGEVRRHCPQTQSMHVCGGGAHNAALMQALQQQLPDIRICSTAELGLPVHQVEAAAFAWLAWRFCHRLPANLPEVTGAAGLR	358	JZRC01000026						pfam03702	Anhydro-N-acetylmuramic acid kinase. Anhydro-N-acetylmuramic acid kinase catalyzes the specific phosphorylation of 1,6-anhydro-N-acetylmuramic acid (anhMurNAc) with the simultaneous cleavage of the 1,6-anhydro ring, generating MurNAc-6-P. It is also required for the utilization of anhMurNAc, either imported from the medium, or derived from its own cell wall murein, and in so doing plays a role in…
JZRC01000026_2	MKLTLLMPGLAWLDVHDGAEVCRGLSLPALSCLLGRGHRHGQALSLTELYGWAGGFPLHGLARELAKHAGLTGDDWLMADPVHVRIDRDRALLADVGVMRLSQDEADAMVQSLNRHFAEDGLTFHAIEPGRWLLQLPGPSQAQFTPLQDAVGENVNEHLPAGERGLHWSRLLNEMQMLLYTHPVNDAREMQGELAVNSVWLWGDGAAASQLADQPRADLLLSDDPILQQQADCPTDAMPYDFSGLMARCATLPANSHVVVVQDALLSAAQYRDAWGWREQLQRMETDWFQPLLQALKQGKISELQLQCHGAAGFKLRICRRDLWKFWQRPQSPATLY	337	JZRC01000026				cd16011	uncharacterized subfamily of alkaline phosphatase, homologous to 2 3 bisphosphoglycerate independent phosphoglycerate mutase (iPGM) and bacterial phosphopentomutases. The proteins in this subfamily of alkaline phosphatase are not characterized. Their sequences show similarity to 2 3 bisphosphoglycerate independent phosphoglycerate mutase (iPGM) which catalyzes the interconversion of 3-phosphoglyc…	pfam10143	2,3-bisphosphoglycerate-independent phosphoglycerate mutase. Members of this family are found in various bacterial 2,3-bisphosphoglycerate-independent phosphoglycerate mutase enzymes, which catalyze the interconversion of 2-phosphoglycerate and 3-phosphoglycerate in the reaction: [2-phospho-D-glycerate + 2,3-diphosphoglycerate = 3-phospho-D-glycerate + 2,3-diphosphoglycerate].
JZRC01000026_3	MSRIVTRTIPDQHHATLVAQGLSPLMARLYAARGIAGSDELDYSLKALLPYHSMKNITAMASRLADAIAAGQHMLVVADYDADGATACSVAVKGLSMLGGKVDFIVPNRFEYGYGLTPEIVDLAAQSKPDIIVTVDNGIASVAGVERARALGIEVLITDHHLPGDTLPQALIVNPNQPGCEFPSKHLAGVGVMFYVLLALRAEQRQRGIYAGRTEPNLGELLDYVALGTVADVVRLDQNNRILVENGLRRMRSGRMVPGIAALFRIAGRAHYKANTFDLGFTLGPRLNAAGRLDDMSLGIACLLSGTENQAMTLAQELDRLNRERRVIEHGMQDEALAVLSSIDPADRYTLTLYRDDWHQGVVGIVASRLKERFHRPAIVFAPGDEGEIKGSGRSIPGF…	563	JZRC01000026						pfam02272	DHHA1 domain. This domain is often found adjacent to the DHH domain pfam01368 and is called DHHA1 for DHH associated domain. This domain is diagnostic of DHH subfamily 1 members. This domains is also found in alanyl tRNA synthetase, suggesting that this domain may have an RNA binding function. The domain is about 60 residues long and contains a conserved GG motif.
JZRC01000026_4	MRPFLIFMLLTSPAWADSPPLPAHLQLARQLLAEVSPEHNSYQHHGWVRWQGDAGLLGRAEYSTVQTDCSGLLDAIFQRTDSLVLDGVRRTYWKEYPKAENYYAAIAAGQGFVRREHMQDVEAGDVFAARYLHAKDTGHVMIVNSKPQVLNPPQPPLQPGTTQWLVEVIDSAGAHWKGDTRYREDGSKQTGIGRGSVRIYTREDGSLAGWAWSAGPASKFRDDDQLAIGQPLYPQ	235	JZRC01000026
JZRC01000026_5	MFDSTLFLEHLRQRNPHQPEYLQAVHEVFDSLQPFLRQHPHYTDQALLERLAEPERIIMFRVCWTDDQGRVQVNRGYRVQHSMAIGPYKGGIRFHPSVNLSVLKFLAFEQTLKNALTTLPMGGAKGGSDFDPKGKSQGEVMRFCQAFACELYRHIGADTDVPAGDIGVGGREVAYMAGMVKKLGNRADCVFTGKGLSFGGSLMRPEATGFGTVYFAQEMLKTRGLSLEGMRVSVSGSGNVAQYAIAKAMELGAKVVSASDSSGTVLDEQGFTPAKLTELMDVKNRHYGRISDYAARLGLPFLLGKRPWQVPVDVALPCATQNELDEDDARCLIENGVCCVAEGANMPSTWQAVQRFEQAGILYAPGKASNAGGVATSGLEMSQNAARLSWTHGEVDARL…	445	JZRC01000026				cd05313	NAD(P) binding domain of glutamate dehydrogenase, subgroup 2. Amino acid dehydrogenase (DH) is a widely distributed family of enzymes that catalyzes the oxidative deamination of an amino acid to its keto acid and ammonia with concomitant reduction of NADP+. Glutamate DH is a multidomain enzyme that catalyzes the reaction from glutamate to 2-oxyoglutarate and ammonia in the presence of NAD or NADP…	pfam00208	Glutamate/Leucine/Phenylalanine/Valine dehydrogenase.
JZRC01000026_6	MGLLLLGSAASLLACFRVQQRSATARQQWFQQEAGMQARLESLQESLQQLGRQSNAQSRELNDLRTQLAEAQQQTAAHWASKQEQARQLEQTRSDWQRQGQQLQQQAQELVRLSNREQELQTMLQMERQQAAEKLALLTEAKETLSNQFKALANDILEEKSKRFAEQNQQSLGAMLGPLHERIQGFGKLVQDTYDKDSKERLSLEQELRRLQEMNTRLNQDAIALTQALTGSNNKAQGNWGEMVLEKVLETSGLSRDREYRVQVSDVLETEDGLKRYQPDVVIDLPEGKQLVVDSKVSLNAYVRYVAASDEDAREQALKAHVAAIRQHIRSLSEKRYQDLYRLNTVDFVFMFIPVEPAYLLAVQHDMSLFNEAFERRIMIVGPSTLLATLRTVASIWRY…	488	JZRC01000026						pfam02646	RmuC family. This family contains several bacterial RmuC DNA recombination proteins. The function of the RMUC protein is unknown but it is suspected that it is either a structural protein that protects DNA against nuclease action, or is itself involved in DNA cleavage at the regions of DNA secondary structures
JZRC01000026_7	MVFFKVPMRNSSEWEKMYDFIIVEMKSADELDDVLSATLYDVFGEFDDEQPEHWQPQQLTLEQALASGWPIFSYAMYQREKEIA	84	JZRC01000026
JZRC01000026_8	MQYRKLGDTDVSVSVIALGTMTWGEQNTEAEAHSQIDLALEHGVNLLDAAEMYPVPPRPETQGLTESYIGSWLKKTGQRDRIVLASKAAGPATDPKRPSHFRDGNPHFDRKNLTQALNDSLRRLQTDYLDLYQLHWPDRNANTFGTLGFPWQDDPAGSTPIEETLSVLQEFIRDGKIRAIGLSNETPWGVAQFLKASENLGLPRVVSIQNPYSLLNRLYEIGLSEFSRRENVGLLAYSPLAFGVLTGKYLNGARPAGGRLTLFDRFTRYSSPTAAEASKAYVELAQQHGISPAQLALAFVNSRPFVTSNIIGATTLAQLQENLDSIHVTLSDEILQQLEAIHARIPNPCP	350	JZRC01000026				cd19094	Escherichia coli Tas protein and similar proteins. Escherichia coli Tas protein is the prototype of this family. It is an NADP(H)-dependent aldo-keto reductase that catalyzes the reversible reduction of ketones to the respective alcohols using NADP(H) as a hydride donor.	pfam00248	Aldo/keto reductase family. This family includes a number of K+ ion channel beta chain regulatory domains - these are reported to have oxidoreductase activity.
JZRC01000026_9	MEANDFSVIVRISTMYFPIHLTERYESCNIASWATLMFR	39	JZRC01000026
JZRC01000026_10	MGNFKMITSIEWISVLKSKVSVQSDYAIAKLLGVSSATLSSYRTRKTFLDKIVCNRIAFLIEIDPKYLYVSTHYERAQSPEEMQVWLSLWEAIEGPQLEENIRENLDSKWLMPAVRMMRCMA	122	JZRC01000026	PM2_04	P16_TR
JZRC01000026_11	MQSGAHDAMNHPAMSAISQILAKALPPAGTPQAASRDYLQPVEQVQARTLTPGQLDAIARIQDGLRTIMEIEQQINLTMAAERLQVEPLKIYACGDLWHQFEGLLFGHNIASAKLRNGAAVVAKQKAAKAA	131	JZRC01000026
JZRC01000026_12	MMAVQSFARRSDVLPVASWVRDYLHRAELPALTEKAIAREYRKRADKGTVQDADLWVTRTLESIPTGVDLRADDETLCRDAESFASECWALRQIMENVDSDVFHLLPLLDYCQEKGFDAPDAQQAAGIWARACDPRWWRRRLRQRQRRAVEQINVDLGRVHRYAGLYCSADTMAARKRQKERNRNLLASMQAVNEMGQVYTLEELAAVSNSNPAIRRAELMTRIAGFELIAIGMGHAGEFYTLTTPSKFHARHGQTGHENEKWARKYARDAQQYLCKVWARIRSALSRNGLKIYGFRVAEPHHDGTVHWHMLFFMEPGAVDKVREIMRKYALAEDGHEKGAQENRFEAKAIDWSQGSAVGYIAKYISKNIDGLRADGVDSGDDLEAEGPMSGQEGAARV…	707	JZRC01000026	rep_a2	rep_a2				pfam05840	Bacteriophage replication gene A protein (GPA). This family consists of a group of bacteriophage replication gene A protein (GPA) like sequences from both viruses and bacteria. The members of this family are likely to be endonucleases.
JZRC01000026_13	MAKGDLIGHMDCPCCGMEAEVNEDKNGKPLMFCRKGCKAQMFTRKPEQVDGLLARIRRAMVQVVPKADEQKPEPAKAGFWENLTGVA	87	JZRC01000026	cons_c2	P14_TF
JZRC01000026_14	MKLRDISKVNMWELMASAGVVTPAWHLAGVRQVQARPAPGRHSGVAAARRAKHKGKK	57	JZRC01000026
JZRC01000026_15	MAGKDEQAANVSEELASPEMDAIVAAHEPAAGAEFIPGQPEAAEMGNAKCVAMGLEMAVAMGKAYFPSLERTAPPEKCQEVAASVGAVLDKYGVAAGGWMTQYAAELGALVTCSTFGFGVYAGIKADIAAREAEASQRPAPPPANVPEMAPAKPADEAANLPGWKDLP	168	JZRC01000026	cons_a1	ORF_h
JZRC01000026_16	MAGSDNKAHIEAVMGASGCGKSHYIKGCIKKAKPHRLIIWDAREEYGDFATPTASLNDLLKGLRSGKRLRLAYRPKTMDEKLLKSKFEAVCKLVFAAGNLTFIAEELSDVTSASWAPGPWRQISTQGRHRGLTVYGTSQRPASIDKHFLGNATHVRTHRLNYQTDRQVLAQFLDIPLEKVVTLREYGWIMRDMGKGEISTG	201	JZRC01000026	ATP	ATP
JZRC01000026_17	MPSVKQITAMAVPVALIMALVWRVQPVRKIVIGQ	34	JZRC01000026
JZRC01000026_18	MTKYVQKCNPFSNVTANGVATVSLQTGPTYKRIIMALGGTTFLKSHIVDIKVKIQGKTIIQASGSDLDTINKFKGIYDDVGFLTIDFSEIRARTINGEMLGALDTSRISSFTLEIKIAGATAPTLDAWAELDDPQAGSADRGVEFIVHKLLQYPVSAATSGLFNIDSLPKGDTGTLFKRIHIIGPGGANIVTDSTVKMNGLVIHETSDKLNRFRHQEYKRVPQAAMHTIDWVLDGNQSNMLDTRGNSVRNLQLLLNLSAAGQMYVYVEAIDAIGNL	276	JZRC01000026	MCP	MCP				pfam18628	Viral coat protein P2 N-terminal domain. P2 (30.2 kDa) is the major outer-coat protein of the marine lipid-containing bacteriophage PM2. Each sub-unit of P2 is composed of two beta barrel jelly rolls, disposed normal to the surface of the capsid, which lend pseudo-6-fold symmetry to the molecules, facilitating their close packing within the capsid. There is a Ca2+ ion located between the two beta…
JZRC01000026_19	MDTDSFMGASAGLMDDGSNSGGSMWDGWGDMLKQTVGYAAKSAIDAEYNYPHEIAQRQQTLQGQDGENFTAGDVTKPGGLAKVMPWALLAGGAVLLIFLLKD	102	JZRC01000026	PM2_P3	P3
JZRC01000026_20	MWGMVAGQAIGAAGKAMSAPGAGPSSASNKSSSDNSSAQKGVMDGSNWTVNYGNMAQSSPANLLIYAGVAFVGLLIWKKFAK	82	JZRC01000026	cons_p	P8
JZRC01000026_21	MIIRLTDGDASPHLLPMLEKAVRHDPTVDDVRQLLPGCKLFAVEHDGADVAAFLLRWESSECVIVAAGGSLPGVSLLDLIVPHIERNCRADFVRIHSARPGMARQLARHGYGVAEVVYRKEVWNGR	126	JZRC01000026	cons_q	GNAT
JZRC01000026_22	MGGKSSSSSASNTTNTTNNSYTSTSKDNRLSMQNGVGVTDSSGNTINVLDGGAVAGAIDLAKSGRDLASKDFSEVVNAGKYLLDRAYAEVDAGRGAVKETLSSVGQMYQTARETELSKDAQPTKQILAVAGFTVVGLAALAAMKKG	146	JZRC01000026	cons_r	P10
JZRC01000026_23	MQTTSQILNAGQTLAIAEMGAYFQIFESYAPVTVRFMMGGKVLMTAEDMEAGFYASPGDGFDRVEMTSATQQKVKIGISDGSGGTNRMTGDVNATIKTASSVLNKPILAVGTVETALMTGRADRIAFRVLNSGATNIAIGGPGVTYATAVIVLAAGDVWQEETAPGAAWVAISDAAGGVLKVQELIA	187	JZRC01000026	cons_s	P1_spike
JZRC01000026_24	MRRSIRIKRKNGTAGLVNVEGSIFMAGEIVHYAGASAPVGWLKCNGAAVSRSTYAVLFAAIGTLYGAGDGTTTFNLPDYRGEFLRGLDDGRGVDGSRVLGSFQADDFKSHRHQQQGSNRTDMQNGGGVHGNDVDNAAFGAVYTSYVGGTETRPRNVAALVLIKY	164	JZRC01000026	fiber	fiber				pfam07484	Phage Tail Collar Domain. This region is occasionally found in conjunction with pfam03335. Most of the family appear to be phage tail proteins; however some appear to be involved in other processes. For instance a member from Rhizobium leguminosarum may be involved in plant-microbe interactions. A related protein MrpB is involved in the pathogenicity of Microcystis aeruginosa. The finding of this…
JZRC01000026_25	MKTIYHYDPATGRYLCTGLADECALEPGTFIVPADSTFDQPPAVEAGQVAIYQPDYWETGIAKEQGGQWRIEQEVSNG	78	JZRC01000026
JZRC01000026_26	MANRFGAYSTADKAGQDLPVLGGGGRVPTDKGYNTMIANAAKKWGVPIDLALRQAQQESGNFDPNVISGKKKSSAGAMGLFQFMPATAKALGVDPTNPAQSADKAMGYLAQLFKKFGDWKKAVWAYNWGEGNVSKYLAGQKKALPGETRKYGLIVVDGYTNEEANQTDADVL	172	JZRC01000026				cd16894	Membrane-bound lytic murein transglycosylase D and similar proteins. Lytic transglycosylases (LT) catalyze the cleavage of the beta-1,4-glycosidic bond between N-acetylmuramic acid (MurNAc) and N-acetyl-D-glucosamine (GlcNAc). Membrane-bound lytic murein transglycosylase D protein (MltD) family members may have one or more small LysM domains, which may contribute to peptidoglycan binding. Unlike …	pfam01464	Transglycosylase SLT domain. This family is distantly related to pfam00062. Members are found in phages, type II, type III and type IV secretion systems.
JZRC01000026_27	MANSKQMETLLVVAGLAFVGFMVAKRLQQDGGPVNDLLDGLSAPLHGIFQSDDSSSKDRMETAMKRFALQAGASWEQIQQVFADDTAKGGAMESFSNGDGVTDMKGPSGIFANAGGPEGASYTVIDDEPYWNVGNGR	137	JZRC01000026
JZRC01000026_28	MAADNILKAIPPMGWLALAGGIVAVYVLKKTAETVPVVIDKVSDALDNGAINPTSPNNIAYKSSDTVLQWLGVVDKGESIGTQVYKWMHPDEDQAIADWLSGKNSTFSNVKPSHSDAVTTANAQINKSRIWRDLAVKGAG	140	JZRC01000026
JZRC01000026_29	MSNEQWLLVAAMAFVWWKFGTQQQTAAAAPAVGQGGSAGGIASSGAGQPAASGPALAGWQNINFKP	66	JZRC01000026
JZRC01000026_30	MGFLNRLKEPSSAAGMAAVISNAAGLAAGQPPAVAVPAILAGLIAIFMPERVNG	54	JZRC01000026	07hyp	holin
JZRC01000026_31	MAELLPILLTGVVSGLVAWGGVRVELRYLRRDVDQAHKRLDRMQGVLA	48	JZRC01000026	PM2_21	P17
JZRC01000026_32	MNTKQSKNAPKPSKTTKKTVVSKQREAEKLRRRAAVYLSEWQIVTWGMSDESIAHDLRVPVATVTRWRRGTTLIPWMAMEIMRQRRGMSLPGAYEEFEDFIVMRGHEGAVLVPPGAHWKDGITAREVRNWWLLRQIVSSALFRKRPRAELPAVPAHHLMQPAANDSAKPMSDVIPFPL	178	JZRC01000026	cons_z2	P15_TR
JZRC01000026_33	MFSADDTKSAKELGVSVQEWMDWKTGVTPVPKVVWLCLKQKKELEEMKPLRGFTIEGNRLNSPWGPMLTEEIGRLPEYRRAAKLVEMQAELIERLMMERDFYRDNLDRQARFGLMVNNIFRDES	124	JZRC01000026
JZRC01000026_34	MIIFHEGLPRSGKSWEAIHEMAVPAIKAGRHVVTNIKGTNAAKIAECYQLDPETVASLLTVIDWDKSSDIHEYAKNDGLVIFDEVQDFHPQGKKLNPAQVEFITQHGQRGIDVVLCGQAMGNIHVFWRDRVQRLVYFQKMSAIGADGRYQWTMNERVGPKKFNKVSSGIRKYDPTKYGCYKSHADGVENKGNLKDDRANILKKPGIRYGLPVAFLVLCFAVNYVWGIFHKPAGETIGINAKAAHIASAPASDASAPVGQVVQDKAKDMGKSAAVGTTQSALETTNVDPVDYLGGMMDKYRPRLAAFMRMKGREHGLVELMDDSYKVREQIRLSDLQAYGYGYEYRGDFIVIRRLDGKGKPHTVTPWPVDPWGRANNPPAQQQNQTQTAQQNQKGDQQQA…	432	JZRC01000026						pfam05707	Zonular occludens toxin (Zot). This family consists of bacterial and viral proteins which are very similar to the Zonular occludens toxin (Zot). Zot is elaborated by bacteriophages present in toxigenic strains of Vibrio cholerae. Zot is a single polypeptide chain of 44.8 kDa, with the ability to reversibly alter intestinal epithelial tight junctions, allowing the passage of macromolecules through…
JZRC01000026_35	MSVFFQNCINLLIGIVKALKDMLFDLFVQIFKLILDLILFVVNMLSLPVKLGGGLNALFTGMDSSIMWLLGACGLGAGLGLIGAGFVFRLTRKVLTLFQW	100	JZRC01000026
JZRC01000026_36	MVLWFNRARHVLRLGNYSRFEGVIMRRILLALFVLLQLLLPAFSYATAFPVVQPTIQPKFPTIYPNAQSMPSGSGGSGSMGSGTGIATAATGAIAASICFSDDSCMALVKSGIAQPSGWPTDQSGAPVPPASASPSADASAVATSCLQFGSATRGAPISSLSLISSTDNHNGTTSCVVRYDGGGYYNTWYYDIGTPPSSCPSGYSSSGSSCSLTDSSAVLKPSGTPCQSLLDNGQPHWDTSNPACASRGAGPYWTDSDGNKETLDTGSGTFSVVSPDEKNKTTVGPAAGNTTPITQDLYGPDSQGNLHHFQSKTTIDGNGNITNQTFTIDGKPVTQVEYNKTLAGNPPSNTMEDSKANPATNSGSGSATVDITCEKVGTCGVAQDSTLKDVASKTGAIQ…	513	JZRC01000026
JZRC01000026_37	MTDILQLPGWEATGTRTEQGEFIIEAKYTVAANSCVKCGVVGALYRHGTKKVRLRDSPVRGLPAVLDGTVQRYKCRDCGETFLPAMQGIEAARRMTERCVQYIQEQCTRDTFTRIAEHVGCVEGTVRNLAAERIQALNSEFKPYLPEWLGIDETKLDRQMRCILTDVGRNQPIDILADREKPTLARWLHQFRDRSVVKGVAMDMWRPYRDTVKAVIGDVPVVIDKFHVVRMANQAVDKVRIRVQKEKDAKTRVAWKRSKVQLVKRPENLSDSQRFNLEMWLANEPEVAEAYRLKEAFFAIYGMPKDEATKAYDAFLASVPPSMKDDFKDLTTAMKNWRTEILAYFDYPITNGYTEALNGVAKVINRAGRGYSFDVMRARILYRAPRAKVEPVLMAAEPI…	470	JZRC01000026			transposase			pfam01610	Transposase. Transposase proteins are necessary for efficient DNA transposition. Contains transposases for IS204, IS1001, IS1096 and IS1165.
JZRC01000026_38	MNESSRIVCWFSCGAASAVATKLAIAENKKLGLPLVIAYTQVEEEHPDNKRFLKDCEQWFGQEIVIIRNEKYDASINEVFRKERYLVGPRGAACTRLLKKGVRIQFQQFGDRQVFGYTVEEQGRVDRFLDANADVDIWPLLIEHGLTKDDCLAIIDRAGIELPEMYKLNYRNNNCIGCVKGGAGYWNKVRVDFPLVFAQRAKQERLLGVAICKVGDKRVFLDELPRDAGDYPSEPDIQCGIFCELAELNIAA	252	JZRC01000026
JZRC01000026_39	MKTSIRVASFQRSALVAVGLAAAAVSGGASAATDYTAITGSVDATSIVAGIGAIAAVIFLPRVAKWGFRTVMSMLGR	77	JZRC01000026
JZRC01000026_40	MAQCIQINQDGTITALSVPPAQCQAYLLMDSTDYANVMAAGNIWAADQNQIEQGFAWGFGLVMTCYLVAYGYGALISFFPSK	82	JZRC01000026
JZRC01000026_41	MIRPVWIVQDADSGLFLCPYQGDVGFTKLLREAGRFDDAESAVETARDFLGNQFHVTKFFEDDNGSMYPD	70	JZRC01000026
JZRC01000026_42	MQFNARMKVMGAKFFNDVVEGTKYDNTKVFVETPMNEQTGNAVGFAAAEYQWGTSENFHKIKSLPFPFEADCVLEMTTNGKQTKTVLISITPVARVSVPAAVKPQGQ	107	JZRC01000026
JZRC01000026_43	MAKRFRVPEVFQFRPMTFDELDQRIAAMFPAKPFKQVVHDAKYWMTLPRLGRRGQVVRDAEAAYAIGKVAARVGGGRRPTEEARRADVVPPLCNTGGKLSDEAVRMTSGRQDLETIILQLDEGIVKEVVVRAHGWGDDLAHVDQVTFTCHETTCHIIAGIRLVSELEHVMAMSAKLEEIFGFGVSHQRPKGMHFYKQSWVLGQEDVCYGNLHYGGQRNSICVQITGAGAMAAHEGWEKRLHDFLTEQAVNPRLTRVDLAFDDFVGDYTVDAADRDYEAGNFNCGGRHPYVEHRGDWKRPDGSGRTFYLGKRTNGKFCRIYEKGKEQGCKTSDWVRVEVEFKNVDRVLPFDILLRAGSYLAGAYPAFARFEGLKTPERIDCLMKEQEHAIDHYIHYGAIQ…	470	JZRC01000026	rep_t	rep_t				pfam02486	Replication initiation factor. Plasmid replication is initiated by the replication initiation factor (REP). This family represents a probable topoisomerase that makes a sequence-specific single-stranded nick in the plasmid DNA at the origin of replication. Human proteins also belong to this family, including myelin transcription factor 2 and cerebrin-50.
JAIOJN010000034_1	SASDPISAHALILVLQQLKSMGKPLRWMGQRHHRTEWEEIARAEPATEFIKLAACLQLANRNGPASSDELNAFCEMAQAVAANLYAVIDCPDKQLALATAADLDQFCADVDVLIGFNIISKDGTPFVGTKLRGLAESAGMKLMPDGSFHYLNDQGEQLFSLANLESASFTADSMKHLTTHGITFLFDVPKAAGGVQAFNQMLLAARQFVGPLSALMVDDNRRELTDAGIDKIRQQLVAIYDKMEQRGIAPGSARSKRLFAG	261	JAIOJN010000034				cd00231	ZipA C-terminal domain. ZipA, a membrane-anchored protein, is one of at least nine essential gene products necessary for assembly of the septal ring which mediates cell division in E.coli. ZipA and FtsA directly bind FtsZ, a homolog of eukaryotic tubulins, at the prospective division site, followed by the sequential addition of FtsK, FtsQ, FtsL, FtsW, FtsI, and FtsN. ZipA contains three domains: …	pfam04354	ZipA, C-terminal FtsZ-binding domain. This family represents the ZipA C-terminal domain. ZipA is involved in septum formation in bacterial cell division. Its C-terminal domain binds FtsZ, a major component of the bacterial septal ring. The structure of this domain is an alpha-beta fold with three alpha helices and a beta sheet of six antiparallel beta strands. The major loops protruding from the …
JAIOJN010000034_2	MSMSQSTAEQARILREEIERHNYLYYVLDTPSIPDAEYDRLFAELQHLEAQFPELLTPDSPTQRVGGAPLPHFEQAQHGSPMLSLNNAFENTEVEAFDRRAREALGVDAIEYAVEPKFDGLAISLIYENGLLIRGATRGDGFTGENVTANLRTIRAIPLKLNGPHVPKRLEVRGEVLMQKADFARLNLDQRERGEKEFANPRNAAAGSLRQLDSKISAQRRLTFFAYGLGVMDGGPVFSQHAEAMDFLAGLHFPLCPERKVVQGVSGLLDYYLAIGTLRDSLPYEIDGVVYKINSLALQARLGFVSRAPRWAIAHKFPAQEALTEVLGIDVQVGRTGALTPVARLKPVFVGGVTVTNATLHNEDEIRRKDVHVGDTVIVRRAGDVIPEVVGVLLEKRTP…	671	JAIOJN010000034				cd00114	NAD+ dependent DNA ligase adenylation domain. DNA ligases catalyze the crucial step of joining the breaks in duplex DNA during DNA replication, repair and recombination, utilizing either ATP or NAD(+) as a cofactor, but using the same basic reaction mechanism. The enzyme reacts with the cofactor to form a phosphoamide-linked AMP with the amino group of a conserved Lysine in the KXDG motif, and su…	pfam01653	NAD-dependent DNA ligase adenylation domain. DNA ligases catalyze the crucial step of joining the breaks in duplex DNA during DNA replication, repair and recombination, utilising either ATP or NAD(+) as a cofactor. This domain is the catalytic adenylation domain. The NAD+ group is covalently attached to this domain at the lysine in the KXDG motif of this domain. This enzyme- adenylate intermediat…
[truncated: 3,406 more rows]

## Sheet: cls
	cls	count in clades D, E	protein family name
	ATP	114	ATP
	MCP	114	MCP
	cons_s	116	P1_spike
	cons_r	97	P10
	pm2_V1	0	P10
	cons_q	88	GNAT
	cons_p	102	P8
	cons_o	53	P3
	P3_P8	0	P3
	PM2_04	98	P16_TR
	cons_c2	107	P14_TF
	PM2_19	0	P5_lysin
	P5_lysin	50	P5_lysin
[truncated: 238 more rows]
